# Supplementary material for: PLSCR1 is a cell-autonomous defence factor against SARS-CoV-2 infection
Source: Nature. 2023 Jul 12;619(7971):819–27. doi: 10.1038/s41586-023-06322-y (PMC10371867; doi:10.1038/s41586-023-06322-y)
Supplement: Supplementary file 5 — Comparison of gene-level enrichment scores (mNGHigh vs. mNGLow populations) between untreated and IFNγ-treated conditions in Huh7.5 cells. [file 41586_2023_6322_MOESM5_ESM.xlsx]

## Sheet: Sheet1
Supplementary Table 2. Comparison of gene-level enrichment scores (mNGHigh vs. mNGLow populations) between untreated and IFN-γ-treated conditions in Huh7.5 cells
Gene symbol	-Log10 p-value (mNG-High vs. mNG-Low Enrichment) untreated	-Log10 p-value (mNG-High vs. mNG-Low Enrichment) IFN-γ
A1BG	0.171456	1.49791
A1CF	1.69011	2.21678
A2M	0.533014	0.177878
A2ML1	0.463795	0.333136
A3GALT2	0.317413	0.449429
A4GALT	0.111124	0.0774718
A4GNT	0.168271	1.02101
AAAS	2.32968	1.87828
AACS	0.201232	1.56621
AADAC	1.4026	0.666069
AADACL2	0.046559	0.0360423
AADACL3	0.552702	1.39004
AADACL4	0.06132	0.417766
AADAT	0.373844	0.599548
AAED1	0.706748	3.39203
AAGAB	1.10603	0.373639
AAK1	0.006009	0.311304
AAMDC	1.29591	1.28127
AAMP	1.01676	0.343902
AANAT	0.359976	1.39429
AAR2	0.416813	0.288572
AARD	0.027214	0.00787082
AARS	1.86535	0.078709
AARS2	1.43865	0.152366
AARSD1	1.02219	0.222428
AASDH	0.759526	0.504886
AASDHPPT	0.867804	0.432715
AASS	0.745138	0.00430778
AATF	1.08292	0.337167
AATK	0.514563	0.378076
ABAT	0.990507	1.35853
ABCA1	0.821685	1.35852
ABCA10	0.628637	0.0809376
ABCA12	0.721521	1.00278
ABCA13	1.39572	0.27355
ABCA2	1.08746	0.0891889
ABCA3	0.733439	0.0758396
ABCA4	0.958213	1.33336
ABCA5	0.087422	1.99879
ABCA6	0.981508	1.15017
ABCA7	1.09228	0.928302
ABCA8	0.953193	1.76103
ABCA9	1.61113	1.52656
ABCB1	0.47432	0.14004
ABCB10	0.694219	0.0750027
ABCB11	1.53199	0.366754
ABCB4	1.183	1.31403
ABCB5	1.24084	0.689859
ABCB6	0.150292	0.613144
ABCB7	0.024752	1.86299
ABCB8	1.04074	0.638971
ABCB9	0.470121	0.743956
ABCC1	0.129883	0.372952
ABCC10	0.379364	0.290094
ABCC11	0.320291	0.00947024
ABCC12	0.36878	0.970697
ABCC2	1.46013	2.0099
ABCC3	0.551263	2.23638
ABCC4	0.894115	1.24454
ABCC5	0.003677	1.17522
ABCC6	0.264912	0.00216382
ABCC8	0.122191	1.46086
ABCC9	0.334156	0.319048
ABCD1	0.434554	0.0450728
ABCD2	0.407912	2.01338
ABCD3	0.066138	0.0102655
ABCD4	0.827777	0.144408
ABCE1	2.68586	0.733087
ABCF1	0.913213	0.337516
ABCF2	1.55886	1.32265
ABCF3	1.71539	2.16821
ABCG1	0.735962	2.32601
ABCG2	0.317413	0.343557
ABCG4	0.62366	0.48071
ABCG5	0.606267	0.0823737
ABCG8	0.06132	0.0554532
ABHD1	0.951286	0.326371
ABHD10	2.06454	0.855955
ABHD11	1.89977	1.10947
ABHD12	0.132709	0
ABHD12B	3.91e-05	0.523748
ABHD13	0.269032	0.811268
ABHD14A	0.528899	0.0238748
ABHD14B	1.53626	0.904621
ABHD15	0.063984	0.704983
ABHD16A	2.25002	1.38264
ABHD16B	0.443661	0.198637
ABHD17A	0.102895	0.733087
ABHD17B	0.317413	0.0488034
ABHD17C	0.024619	0.30762
ABHD2	0.594278	0.654078
ABHD3	2.11374	1.87537
ABHD4	0.340027	0.462458
ABHD5	0.004365	0.15881
ABHD6	0.475591	0.507882
ABHD8	0.913213	1.74487
ABI1	1.66786	0.646757
ABI2	0.913996	0.923323
ABI3	1.31757	0.0238748
ABI3BP	1.42075	1.01611
ABL1	0.850073	1.5981
ABL2	0.106743	0.281067
ABLIM1	0.534394	0.158146
ABLIM2	0.122191	0.107143
ABLIM3	0.420331	0.306141
ABO	1.30059	1.40639
ABP1	0.217656	0.0144209
ABR	0.913996	0.607901
ABRA	0.392953	1.15405
ABRACL	0.678236	0.0257094
ABT1	0.850073	0.0306959
ABTB1	0.759526	0.0797149
ABTB2	0.190858	2.45227
ACAA1	0.262799	1.67457
ACAA2	0.112906	0.122704
ACACA	1.56111	0.105651
ACACB	0.072876	0.0330374
ACAD10	2.42827	2.47264
ACAD11	2.28753	1.03125
ACAD8	1.61236	0.632122
ACAD9	0.671702	0.575102
ACADL	1.08746	0.463126
ACADM	0.115567	0.899113
ACADS	0.018689	0.367786
ACADSB	0.185952	0.0228024
ACADVL	2.2226	3.58276
ACAN	1.34993	0.180792
ACAP1	1.95105	1.10279
ACAP2	0.143174	0.252355
ACAP3	1.3875	2.61764
ACAT1	0.577459	0.287485
ACAT2	0.065335	0.280089
ACBD3	0.278362	1.27397
ACBD4	0.913213	0.404592
ACBD5	2.08966	0.286829
ACBD6	0.894115	0.662341
ACBD7	0.813439	0.32603
ACCS	0.626095	1.3163
ACCSL	0.844907	3.88041
ACD	0.454087	0.054891
ACE	2.08963	0.575102
ACE2	0.174879	0.0390966
ACER1	0.407446	0.157466
ACER2	0.439484	0.254348
ACER3	0.786403	1.38164
ACHE	1.46785	0.0508931
ACIN1	0.524009	0.342868
ACKR2	0.005758	0.55382
ACKR3	0.034394	0.0774718
ACKR4	0.575118	0.264345
ACLY	2.3923	0.519433
ACMSD	0.438219	0.6164
ACN9	0.470121	0.905808
ACO1	0.084864	0.270115
ACO2	0.001492	0.204725
ACOT1	0.052277	0.204002
ACOT11	0.761176	1.40841
ACOT12	0.534394	0.999219
ACOT13	0.63748	1.5212
ACOT2	0.213802	1.64628
ACOT4	0.154511	0.525696
ACOT6	0.862899	0.832151
ACOT7	0.830414	0.320863
ACOT8	0.521116	0.394436
ACOT9	1.60702	0.708298
ACOX1	0.228266	1.32993
ACOX2	0.296038	0.472409
ACOX3	1.69248	0.0420959
ACOXL	0.08402	1.0416
ACP1	0.913213	1.01133
ACP2	2.53071	1.40944
ACP5	0.153867	0.466597
ACP6	0.468572	0.520626
ACPL2	1.24422	0.14898
ACPP	1.85303	1.4114
ACPT	0.163492	0.111472
ACR	0.42649	0.772525
ACRBP	0.239163	0.0103233
ACRC	1.96102	0.370988
ACRV1	1.31543	0.254348
ACSBG1	0.00344	0.0649111
ACSBG2	0.986573	0.113673
ACSF2	0.778481	0.820563
ACSF3	0.792851	0.0192878
ACSL1	0.08372	1.21294
ACSL3	0.505623	0.00555966
ACSL4	0.036108	1.90939
ACSL5	1.8229	0.290094
ACSL6	0.761176	0.584292
ACSM1	0.607778	0.661046
ACSM2A	0.125872	0.404592
ACSM2B	0.784125	0.385715
ACSM3	0.647856	0.350909
ACSM4	0.109657	0.0101988
ACSM5	0.230689	0.475059
ACSS1	0.775312	1.21399
ACSS2	1.06332	0.279477
ACSS3	0.996669	0.0274315
ACTA1	0.009084	0.396888
ACTA2	1.19338	0.123372
ACTB	0.060256	0.762934
ACTBL2	0.639937	0.31424
ACTC1	1.25573	1.1791
ACTG1	0.909107	0.509059
ACTG2	1.17238	0.132126
ACTL10	0.547937	1.60685
ACTL6A	2.63103	2.03355
ACTL6B	0.529663	1.86119
ACTL7A	0.5322	0.716473
ACTL7B	0.066406	0.0138197
ACTL8	0.089413	1.31404
ACTL9	0.29921	0.536152
ACTN1	0.17607	0.491107
ACTN2	0.023774	0.0805401
ACTN4	1.54307	0.011731
ACTR10	0.308927	1.00637
ACTR1A	0.357506	0.125425
ACTR1B	1.10011	2.15781
ACTR2	0.896333	0.657814
ACTR3	0.206908	0.143785
ACTR3B	0.724136	0.98051
ACTR3C	0.987711	0.761628
ACTR5	0.370784	0.626077
ACTR6	1.40125	0.000521466
ACTR8	0.064795	0.0887731
ACTRT1	0.61856	0.575102
ACTRT2	2.31798	0.0710309
ACTRT3	1.48125	2.21681
ACVR1	0.338623	0.2762
ACVR1B	2.30886	1.22286
ACVR1C	0.778481	0.000299767
ACVR2A	0.075654	0.323782
ACVR2B	1.90149	0.840042
ACVRL1	0.685753	0.38781
ACY1	0.245828	0.0760466
ACY3	0.331763	2.29462
ACYP1	0.054733	0.231473
ACYP2	0.038233	0.471765
ADA	0.154511	0.588044
ADAD1	0.555518	1.37685
ADAD2	0.65115	0.101379
ADAL	0.740167	0.196386
ADAM10	1.08606	0.808745
ADAM11	0.735962	0.27556
ADAM12	0.487396	2.15928
ADAM15	0.834874	0.222428
ADAM17	0.34054	0.632122
ADAM18	0.513768	0.279469
ADAM19	0.235592	0.123828
ADAM2	0.718035	0.564873
ADAM20	1.39438	0.0338536
ADAM21	0.894115	1.21294
ADAM22	0.325718	0.170915
ADAM23	1.54858	3.23062
ADAM28	1.85667	1.09414
ADAM29	1.54653	0.241285
ADAM30	0.074296	0.376761
ADAM32	0.454087	0.0432123
ADAM33	0.584526	0.00879165
ADAM7	1.06807	0.406847
ADAM8	0.103193	1.11521
ADAM9	3.48323	0.871471
ADAMDEC1	0.133341	0.283096
ADAMTS1	0.397419	0.518873
ADAMTS10	2.01076	0.0471301
ADAMTS12	0.183103	1.52213
ADAMTS13	1.12512	1.83083
ADAMTS14	0.344765	0.418164
ADAMTS15	1.00571	1.10279
ADAMTS16	0.429784	0.189646
ADAMTS17	0.000243	0.0271772
ADAMTS18	1.40125	0.246509
ADAMTS19	0.75269	0.674608
ADAMTS2	0.843966	0.00640948
ADAMTS20	0.789708	0.236445
ADAMTS3	0.747657	1.0253
ADAMTS4	1.10122	0.284105
ADAMTS5	0.030174	2.80693
ADAMTS6	1.29868	0.189264
ADAMTS7	2.13677	0.773245
ADAMTS8	0.122191	0.344573
ADAMTS9	1.57263	0.617029
ADAMTSL1	0.950472	0.643611
ADAMTSL2	0.045473	1.04983
ADAMTSL3	0.361461	0.395515
ADAMTSL4	0.806041	1.5323
ADAMTSL5	0.61856	1.36345
ADAP1	0.743475	0.503859
ADAP2	0.461301	0.810678
ADAR	0.086011	0.479097
ADARB1	0.090251	1.77068
ADARB2	0.768683	0.626077
ADAT1	2.22553	0.104815
ADAT2	0.295292	0.766598
ADAT3	0.145743	4.84676
ADC	0.072609	0.558478
ADCK1	0.427965	0.0854453
ADCK2	0.227781	0.882265
ADCK3	0.064261	2.48493
ADCK4	0.843269	0.0497569
ADCK5	0.62366	0.0598273
ADCY1	0.395353	0.0902515
ADCY10	1.38136	0.604621
ADCY2	0.952453	0.0684608
ADCY3	1.53533	0.146685
ADCY4	0.16214	0.18702
ADCY5	0.240128	0.755105
ADCY6	0.129883	0.65912
ADCY7	0.884722	0.451525
ADCY8	1.53301	0.14925
ADCY9	0.262195	1.25399
ADCYAP1	0.171456	0.143785
ADCYAP1R1	1.51228	0.184436
ADD1	0.0931	0.278041
ADD2	0.438219	0.088981
ADD3	0.71305	0.010746
ADH1A	0.497532	0.268798
ADH1B	0.037683	0.218898
ADH4	0.697496	0.15507
ADH5	0.840343	0.201688
ADH6	0.584526	0.176741
ADH7	1.97704	0.223386
ADHFE1	1.85667	1.25312
ADI1	0.359976	0.136707
ADIG	0.175341	0.0201831
ADIPOQ	2.13677	0.675203
ADIPOR1	2.08752	0.0335297
ADIPOR2	0.103771	1.68401
ADIRF	0.662441	1.03125
ADK	0.250534	0.427303
ADM	0.175341	0.0465738
ADM2	0.528312	0.0986289
ADM5	1.70874	0.0690713
ADNP	0.076756	0.475059
ADNP2	0.172695	1.09724
ADO	0.840343	0.0688677
ADORA1	0.214763	0.0720294
ADORA2A	0.913213	0.504372
ADORA2B	0.534394	0.32049
ADORA3	0.021609	1.01988
ADPGK	0.293777	0.32413
ADPRH	0.723263	0.426629
ADPRHL1	0.268556	0.14004
ADPRHL2	0.206433	0.814486
ADPRM	0.402623	0.751022
ADRA1A	0.465517	1.02888
ADRA1B	0.16895	2.01808
ADRA1D	0.06132	0.0381567
ADRA2A	0.040086	0.310567
ADRA2B	0.016063	0.0488034
ADRA2C	0.149017	1.25686
ADRB1	0.39393	1.23492
ADRB2	0.843966	0.0103856
ADRB3	1.17043	0.509704
ADRBK1	1.12512	0.30762
ADRBK2	0.981508	0.232725
ADRM1	2.33347	1.1429
ADSL	0.243691	0.27355
ADSS	2.90865	0.0279685
ADSSL1	0.081252	0.65912
ADTRP	0.021833	0.48797
AEBP1	2.19886	0.278387
AEBP2	1.10438	0.0782927
AEN	0.1888	1.23267
AES	0.743475	0.47693
AFAP1	0.470121	0.432715
AFAP1L1	0.862899	0.136095
AFAP1L2	0.451119	0.278041
AFF1	0.026032	0.84863
AFF2	0.380813	0.741746
AFF3	1.01983	0.106077
AFF4	0.535973	0.932334
AFG3L2	1.59709	0.804405
AFM	1.89856	0.0720294
AFMID	0.730044	0.755105
AFP	0.209166	0.642179
AFTPH	0.698319	1.62503
AGA	0.144784	1.05098
AGAP1	0.203571	0.372952
AGAP11	0.276159	0.604621
AGAP2	0.08402	1.76488
AGAP3	2.32559	0.414697
AGAP4	0.937117	0.0166308
AGAP5	0.454087	0.0109286
AGAP6	0.989742	0.16044
AGAP7	0.965933	0.0478714
AGAP8	0.62366	0.0621462
AGAP9	1.39329	0.122704
AGBL1	0.39393	0.0986289
AGBL2	0.807544	0.504372
AGBL3	0.676624	0.710077
AGBL4	1.29591	0.6951
AGBL5	0.629339	0.348829
AGER	0.265921	0.350909
AGFG1	0.608447	0.648803
AGFG2	0.001863	0.463126
AGGF1	0.16895	0.293171
AGK	0.171456	1.15405
AGL	1.15384	1.81245
AGMAT	0.843269	1.03009
AGMO	1.50776	0.444579
AGO1	0.759526	0.236789
AGO2	0.461301	0.643611
AGO3	1.68069	0.00100873
AGO4	1.18681	1.00637
AGPAT1	1.14576	1.35547
AGPAT2	1.39063	0.871471
AGPAT3	0.952453	1.31085
AGPAT4	1.02688	0.18702
AGPAT5	0.239163	0.240234
AGPAT6	0.240128	0.773245
AGPAT9	0.603644	2.54589
AGPHD1	0.872863	0.803327
AGPS	0.494538	1.5273
AGR2	0.754315	0.144778
AGR3	0.725842	0.593068
AGRN	0.761176	0.0239987
AGRP	0.997402	0.815082
AGT	0.422256	2.02213
AGTPBP1	1.14245	0.306141
AGTR1	1.55293	0.810145
AGTR2	0.071773	0.000995675
AGTRAP	0.839622	0.334353
AGXT	0.843269	1.1041
AGXT2	3.33967	0.515174
AGXT2L1	0.646238	0.06708
AGXT2L2	0.916892	0.255848
AHCTF1	0.943896	0.335405
AHCY	0.454087	0.191141
AHCYL1	2.06454	0.751022
AHCYL2	0.321846	0.0764503
AHDC1	0.107905	0.429375
AHI1	1.1326	0.679189
AHNAK	0.06132	1.31954
AHNAK2	0.29921	0.165179
AHR	2.1287	0.204725
AHRR	0.077031	0.00500575
AHSA1	0.088267	0.0322274
AHSA2	0.328901	0.562392
AHSG	1.98932	0.580656
AHSP	0.109367	1.39004
AICDA	1.02688	1.64714
AIDA	1.34993	0.563678
AIF1	1.06807	0.55382
AIF1L	0.048323	0.162153
AIFM1	1.04426	0.418836
AIFM2	1.29065	0.234622
AIFM3	0.898047	0.443239
AIG1	0.024872	0.676604
AIM1	1.14306	0.570248
AIM2	1.04074	0.0575356
AIMP1	0.646988	0.720059
AIMP2	0.783306	1.11886
AIP	0.885689	1.05829
AIPL1	1.61236	0.0805401
AIRE	0.786403	2.0134
AJAP1	0.186346	0.0782927
AJUBA	3.11756	0.919518
AK1	0.552702	0.0913006
AK2	0.300934	1.89527
AK3	0.862171	0.884157
AK4	0.461301	0.829093
AK5	0.362941	0.263739
AK6	0.909107	1.5981
AK7	0.869313	1.46086
AK8	0.994348	0.00709318
AK9	1.46785	1.05591
AKAP1	0.940929	1.16796
AKAP10	0.293777	0.645565
AKAP11	1.78755	0.281706
AKAP12	1.02933	0.773245
AKAP13	1.53626	0.814486
AKAP14	0.006586	0.117174
AKAP17A_X	0.29921	0.620241
AKAP17A_Y	0.292771	0.34671
AKAP2	1.38558	0.100727
AKAP3	0.128649	0.316107
AKAP4	1.26286	0.808745
AKAP5	0.867804	0.0105368
AKAP6	0.50854	0.496087
AKAP7	2.24128	1.60685
AKAP8	1.18565	0.30651
AKAP8L	1.87054	0.830237
AKAP9	0.79626	1.3003
AKIP1	0.109657	0.683652
AKIRIN1	1.06064	0.32413
AKIRIN2	0.076756	0.605286
AKNA	0.290425	1.58868
AKNAD1	0.132709	1.96457
AKR1A1	0.952453	0.3761
AKR1B1	1.54858	0.0956794
AKR1B10	0.729205	0.196386
AKR1B15	2.1491	2.55616
AKR1C1	2.52318	0.988472
AKR1C2	0.474826	0.131532
AKR1C3	0.105247	0.00397894
AKR1C4	0.275012	1.34408
AKR1D1	0.463795	0.125188
AKR1E2	0.063984	0.996626
AKR7A2	0.26099	2.41039
AKR7A3	2.1421	0.176376
AKT1	1.71433	1.33429
AKT1S1	1.31319	0.828508
AKT2	1.43401	0.449429
AKT3	0.250527	0.617029
AKTIP	2.00005	0.336459
ALAD	0.079006	1.39217
ALAS1	1.24422	1.27177
ALAS2	0.829504	1.08779
ALB	1.17552	0.131767
ALCAM	1.25703	0.336818
ALDH16A1	0.174879	0.0906633
ALDH18A1	0.589729	1.09528
ALDH1A1	0.368303	1.44223
ALDH1A2	0.058901	0.733087
ALDH1A3	2.18548	0.0072698
ALDH1B1	0.297268	0.317539
ALDH1L1	1.53626	0.580656
ALDH1L2	0.705931	1.01256
ALDH2	2.23355	0.665506
ALDH3A1	0.724136	0.0474885
ALDH3A2	0.112906	0.189646
ALDH3B1	1.85667	0.323014
ALDH3B2	0.130815	0.0127226
ALDH4A1	0.797839	0.617677
ALDH5A1	0.090251	0.245025
ALDH6A1	1.59494	0.3761
ALDH7A1	0.001375	0.193372
ALDH8A1	0.759526	0.0631295
ALDH9A1	0.291605	0.357842
ALDOA	1.85667	0.0370722
ALDOB	0.694219	0.323014
ALDOC	0.193447	0.344573
ALG1	1.1403	1.36652
ALG10	1.5781	0.246869
ALG10B	1.37646	0.398733
ALG11	0.01767	1.36234
ALG12	0.37643	0.971998
ALG13	0.733439	1.13394
ALG14	0.702546	0.101818
ALG1L	0.985816	1.52656
ALG2	4.02804	0.253981
ALG3	0.175341	0.626077
ALG5	0.986531	0.4208
ALG6	0.164538	0.591777
ALG8	0.221965	0.61959
ALG9	1.51228	1.4619
ALK	0.636651	0.159411
ALKBH1	0.20826	1.23603
ALKBH2	0.154846	2.83956
ALKBH3	1.28297	0.540442
ALKBH4	0.03307	0.398733
ALKBH5	0.13142	0.363191
ALKBH6	1.13525	1.24667
ALKBH7	0.071512	0.657814
ALKBH8	0.916892	0.100727
ALLC	0.723263	0.95086
ALMS1	0.485851	1.09528
ALOX12	0.461301	0.564873
ALOX12B	1.60702	0.0535428
ALOX15	1.10518	0.810678
ALOX15B	1.08156	0.0545019
ALOX5	1.17975	0.447003
ALOX5AP	0.61856	0.242005
ALOXE3	0.26755	0.118935
ALPI	0.43147	0.0218971
ALPK1	0.343356	0.884157
ALPK2	0.203571	1.54989
ALPK3	0.401669	1.02888
ALPL	0.370325	0.163151
ALPP	0.226814	0.320863
ALPPL2	0.209166	0.652085
ALS2	1.10722	0.463126
ALS2CL	0.144142	0.0813617
ALS2CR11	2.86902	0.74285
ALS2CR12	0.150292	1.21972
ALS2CR8	0.124331	0.165955
ALX1	1.24422	0.622148
ALX3	3.91e-05	1.1791
ALX4	1.17238	0.65912
ALYREF	2.74688	2.9381
AMACR	3.12066	2.40184
AMBN	0.458808	0.509704
AMBP	0.57983	0.370438
AMBRA1	0.007703	0.00397894
AMD1	0.449662	0.14004
AMDHD1	3.20221	0.152088
AMDHD2	0.036278	1.10279
AMELX	1.45884	0.94055
AMELY	0.376895	0.122704
AMER1	2.01679	0.425552
AMER2	0.610834	1.39217
AMER3	2.85827	2.24991
AMFR	0.636651	0.642904
AMH	3.2823	0.0965247
AMHR2	0.110827	0.864359
AMICA1	0.527141	0.191141
AMIGO1	0.284548	0.534989
AMIGO2	0.16895	0.4208
AMIGO3	0.210102	0.324937
AMMECR1	1.12951	0.275175
AMMECR1L	2.76751	2.29839
AMN	0.000126	0.541
AMN1	0.909848	0.204725
AMOT	0.363944	0.432715
AMOTL1	0.228266	1.44223
AMOTL2	0.171456	0.861855
AMPD1	0.652885	1.15681
AMPD2	0.233163	0.268202
AMPD3	0.734687	0.654724
AMPH	2.85827	1.03009
AMT	0.150292	0.0213539
AMTN	0.917681	0.632775
AMY1A	1.02688	0.319411
AMY1B	0.497	0.509704
AMY1C	0.617695	0.0377917
AMY2A	2.26482	0.532495
AMY2B	1.58693	0.472409
AMZ1	0.082894	1.31955
AMZ2	0.171108	0.7488
ANAPC1	2.68586	1.03125
ANAPC10	0.078719	0.108864
ANAPC11	0.47432	0.0919388
ANAPC13	0.178493	0.237914
ANAPC15	1.14306	0.33046
ANAPC16	0.004224	0.317539
ANAPC2	0.369837	0.38781
ANAPC4	0.59193	0.523748
ANAPC5	0.018879	0.0611702
ANAPC7	0.442385	0.7488
ANG	1.88088	1.4004
ANGEL1	0.537992	0.126337
ANGEL2	2.14907	1.34721
ANGPT1	1.48564	1.11886
ANGPT2	1.34652	0.283729
ANGPT4	0.129883	1.73159
ANGPTL1	0.842362	0.164792
ANGPTL2	0.379364	0.235361
ANGPTL3	1.17975	0.331176
ANGPTL4	0.461301	0.447003
ANGPTL5	0.671702	2.24988
ANGPTL6	2.88968	1.34438
ANGPTL7	0.78178	0.832683
ANHX	0.210589	0.319411
ANK1	0.482461	0.169514
ANK2	0.3664	0.532495
ANK3	1.04426	0.312008
ANKAR	1.28755	0.408435
ANKDD1A	1.06332	0.0292348
ANKDD1B	0.535973	1.09528
ANKEF1	1.32043	0.518328
ANKFN1	1.24422	0.0415078
ANKFY1	0.15948	1.62046
ANKH	0.026037	0.00656377
ANKHD1	0.255332	0.172689
ANKHD1-EIF4EBP3	0.620151	0.0260967
ANKIB1	2.55082	0.0940315
ANKK1	0.110827	0.00324761
ANKLE2	0.204502	0.471765
ANKMY1	1.55886	0.683652
ANKMY2	0.052395	0.188505
ANKRA2	0.343356	0.995206
ANKRD1	0.552702	0.0116953
ANKRD10	0.546406	0.0363869
ANKRD11	2.55284	0.06708
ANKRD12	0.552702	0.2122
ANKRD13A	0.181471	0.0708366
ANKRD13B	0.135542	2.75249
ANKRD13C	2.10216	0.0253271
ANKRD13D	1.14184	0.238456
ANKRD16	0.079006	0.463126
ANKRD17	0.75269	1.25989
ANKRD18A	0.910908	0.0417133
ANKRD18B	2.03564	0.24543
ANKRD2	0.812564	1.91808
ANKRD20A1	0.407446	0.270835
ANKRD20A2	0.494538	0.319411
ANKRD20A3	1.0143	0.265889
ANKRD20A4	1.57584	0.14004
ANKRD22	1.02099	0.982967
ANKRD23	2.60175	0.0785008
ANKRD24	1.24682	0.0518414
ANKRD26	0.427489	2.76546
ANKRD27	1.60149	0.286829
ANKRD28	0.559878	0.224848
ANKRD29	0.426027	0.780415
ANKRD30A	0.820966	0.969522
ANKRD30B	0.522459	0.720059
ANKRD32	0.195186	0.632122
ANKRD33	0.387153	0.0407773
ANKRD33B	0.456801	0.2594
ANKRD34A	0.119164	1.34078
ANKRD34B	1.205	1.03009
ANKRD34C	2.16235	0.94531
ANKRD35	0.476111	1.49791
ANKRD36	2.88696	2.62033
ANKRD37	1.00877	0.336459
ANKRD39	1.6707	0.689116
ANKRD40	1.87962	2.91264
ANKRD42	1.7888	0.115182
ANKRD44	2.38438	0.108864
ANKRD45	0.03323	0.729787
ANKRD46	0.063984	0.189264
ANKRD49	1.03595	0.595697
ANKRD50	2.25557	1.22534
ANKRD52	2.29266	0.617677
ANKRD53	0.401669	0.512847
ANKRD54	0.001579	0.0255804
ANKRD55	0.373362	0.0200785
ANKRD6	0.140621	0.0079637
ANKRD61	0.07538	0.428
ANKRD62	0.634493	0.680623
ANKRD65	0.862171	0.119604
ANKRD66	0.226814	0.113222
ANKRD7	1.08606	0.163746
ANKRD9	0.125872	0.395515
ANKS1A	0.303355	0.432715
ANKS1B	0.482461	0.0360423
ANKS3	0.016667	0.175614
ANKS4B	0.274521	1.32728
ANKS6	0.396314	0.204725
ANKZF1	0.15948	2.53251
ANLN	0.985816	0.0639339
ANO1	0.433103	0.750508
ANO10	1.8229	0.108223
ANO3	0.422256	0.0738171
ANO4	0.474826	0.185879
ANO5	0.867804	0.392684
ANO6	0.916892	2.19546
ANO7	0.407446	0.0308498
ANO8	0.917681	0.187394
ANO9	0.464314	1.21399
ANP32A	1.06884	0.893265
ANP32B	0.695833	1.79773
ANP32D	1.24422	0.0714352
ANP32E	2.40782	1.68399
ANPEP	0.567239	0.100727
ANTXR1	1.12839	0.626077
ANTXR2	0.093665	1.56976
ANXA1	0.444893	0.563043
ANXA10	0.223393	0.214948
ANXA11	0.733439	0.578709
ANXA13	2.12688	0.214201
ANXA2	0.079006	1.34189
ANXA2R	2.00168	1.25591
ANXA3	0.344765	0.191141
ANXA4	0.351718	0.808745
ANXA5	0.370325	0.146046
ANXA6	0.255332	1.00637
ANXA7	0.843966	0.330823
ANXA8	0.003628	0.272556
ANXA8L1	0.023902	0.290094
ANXA8L2	0.112906	0.132851
ANXA9	1.39329	1.99879
AOAH	2.52318	1.44717
AOC1	0.211478	0.0465738
AOC2	1.97704	0.804405
AOC3	0.434554	0.554396
AOX1	1.03996	0.337516
AP1AR	2.56155	0.313417
AP1B1	0.898803	0.14004
AP1G1	0.47432	0.123159
AP1G2	0.871116	1.22949
AP1M1	0.203571	0.245025
AP1M2	2.29404	0.857704
AP1S1	0.479268	0.398733
AP1S2	0.454087	0.591777
AP1S3	0.430989	0.122704
AP2A1	0.180594	0.773245
AP2A2	0.072055	0.479097
AP2B1	0.404548	0.014349
AP2M1	0.034394	0.676604
AP2S1	2.40777	0.461992
AP3B1	0.413795	0.810678
AP3B2	0.705931	1.3511
AP3D1	0.21669	0.970697
AP3M1	1.82939	0.209863
AP3M2	0.381314	1.50447
AP3S1	0.295292	1.42942
AP3S2	1.45754	2.42869
AP4B1	0.712176	0.851428
AP4E1	0.171456	0.0760466
AP4M1	0.996669	0.694498
AP4S1	0.228266	1.03733
AP5B1	1.07004	0.286106
AP5M1	0.016848	1.09213
AP5S1	0.112906	1.53511
AP5Z1	1.10837	0.442577
APAF1	0.957424	0.759825
APBA1	1.2885	2.18627
APBA2	0.359976	0.94531
APBA3	0.373362	0.515843
APBB1	0.137124	1.03243
APBB1IP	1.51228	0.433409
APBB2	0.765306	0.498681
APBB3	0.44777	0.851984
APC	0.028599	0.406847
APC2	1.05456	0.48071
APCDD1	0.223393	0.575102
APCDD1L	0.081791	2.34059
APCS	0.974735	0.4208
APEH	0.807544	0.532495
APEX1	0.000135	0.283729
APEX2	0.985816	0.6443
APH1A	0.59193	1.34078
APH1B	0.553323	2.43186
API5	0.712176	0.743956
APIP	0.240128	0.682459
APITD1	0.25321	0.161522
APITD1-CORT	0.091097	0.0338536
APLF	1.14306	0.232362
APLN	0.357506	0.341826
APLNR	0.060521	1.23603
APLP1	0.365906	1.36735
APLP2	0.126482	0.748046
APMAP	0.171108	0.815082
APOA1	1.1272	0.0415078
APOA1BP	0.916892	0.428699
APOA2	0.837854	1.34078
APOA4	0.415522	0.752346
APOA5	0.143017	0.0656884
APOB	1.57584	0.0370722
APOBEC1	0.345766	0.214948
APOBEC2	0.293777	0.214201
APOBEC3A	0.064795	1.73159
APOBEC3A_B	0.192499	1.51935
APOBEC3B	1.83121	0.163746
APOBEC3C	0.145099	2.45545
APOBEC3D	0.000974	0.719308
APOBEC3F	0.381314	0.175237
APOBEC3G	0.252115	0.335405
APOBEC3H	0.083441	0.59176
APOBEC4	0.113199	0.737051
APOBR	1.8229	0.558478
APOC1	0.527141	0.243067
APOC2	0.190858	0.298916
APOC3	0.938284	0.661046
APOC4	0.630951	0.133571
APOD	0.692547	1.42836
APOE	0.064795	0.743956
APOF	0.705931	0.132126
APOH	1.28942	0.632775
APOL1	0.173155	1.26542
APOL2	0.13142	2.39819
APOL3	0.303617	0.879821
APOL4	0.239163	0.665506
APOL5	0.386074	0.0942365
APOL6	0.739309	2.89137
APOLD1	1.4979	0.928597
APOM	0.729228	1.27697
APOO	0.17033	0.0740076
APOOL	0.07538	1.26997
APOPT1	0.871892	0.286829
APP	1.03803	0.486929
APPBP2	0.401177	0.0350148
APPL1	2.38433	0.977572
APPL2	1.45884	0.0807336
APRT	0.107905	0.336459
APTX	1.60702	0.683652
AQP1	1.09928	1.53425
AQP10	0.019692	0.312008
AQP11	2.12685	0.00289333
AQP12B	1.4026	1.32541
AQP2	0.705931	0.383609
AQP3	0.430989	0.198637
AQP4	1.12952	0.662341
AQP5	0.454087	0.871471
AQP6	1.08983	0.904621
AQP7	2.11374	1.90939
AQP8	0.08402	0.884157
AQP9	3.196	0.08544
AQPEP	2.35859	0.0415078
AQR	1.62793	0.501621
AR	0.158497	1.44223
ARAF	2.06454	0.189264
ARAP1	0.96469	0.30725
ARAP2	0.378398	0.626077
ARAP3	0.490435	0.200501
ARC	0.130815	0.404592
ARCN1	0.56516	0.105651
AREG	1.57584	0.00124386
AREL1	0.407912	0.504372
ARF1	0.909848	8.68598e-06
ARF3	0.058369	0.788879
ARF4	0.528899	0.00269227
ARF5	0.742657	0.495407
ARF6	0.515928	0.0488034
ARFGAP1	0.058633	0.319048
ARFGAP2	0.910908	1.22742
ARFGAP3	1.00805	0.219647
ARFGEF1	0.027501	1.28348
ARFGEF2	0.192993	1.28862
ARFIP1	0.227781	0.015923
ARFIP2	1.05456	0.471765
ARFRP1	0.407912	0.204725
ARG1	0.461301	1.56621
ARG2	0.293777	0.0335297
ARGFX	2.45848	1.97881
ARGLU1	2.02013	0.119604
ARHGAP1	0.994348	0.279469
ARHGAP10	0.875333	0.250991
ARHGAP11A	1.4823	1.91215
ARHGAP11B	0.476878	0.533162
ARHGAP12	0.147727	0.660449
ARHGAP15	0.958213	0.595047
ARHGAP17	0.263396	0.681227
ARHGAP18	0.097095	1.63873
ARHGAP19	1.60614	0.342868
ARHGAP20	0.370325	0.407246
ARHGAP21	1.20104	0.310931
ARHGAP22	0.337611	1.01988
ARHGAP23	1.91101	1.34078
ARHGAP24	0.457311	0.00281027
ARHGAP25	0.471173	0.379791
ARHGAP26	0.065067	1.93923
ARHGAP27	1.31543	0.762934
ARHGAP28	0.584526	0.386105
ARHGAP29	0.840343	0.122254
ARHGAP30	0.560652	0.355768
ARHGAP31	2.0705	1.65557
ARHGAP32	0.420331	0.662341
ARHGAP33	0.537992	0.591777
ARHGAP35	1.41856	0.0708417
ARHGAP36	0.96469	0.295978
ARHGAP39	0.067998	0.873219
ARHGAP4	0.087422	1.05944
ARHGAP40	0.676624	0.00555966
ARHGAP44	1.34993	0.196386
ARHGAP5	1.49535	0.0456224
ARHGAP6	0.461301	0.220851
ARHGAP8	0.44777	0.4208
ARHGAP9	0.759526	1.22949
ARHGDIA	0.231192	0.293171
ARHGDIB	0.564379	0.953817
ARHGDIG	0.069892	0.618307
ARHGEF1	0.230689	0.366754
ARHGEF10	0.439484	0.00324761
ARHGEF10L	2.22263	1.95429
ARHGEF11	0.008703	9.12114e-05
ARHGEF12	0.028873	0.184788
ARHGEF15	0.728344	0.743956
ARHGEF16	0.800272	0.449759
ARHGEF17	1.3195	1.77454
ARHGEF18	0.401669	0.214201
ARHGEF19	0.203571	1.56976
ARHGEF2	0.426027	0.755105
ARHGEF25	1.10288	1.51329
ARHGEF26	0.266426	0.385715
ARHGEF28	0.397419	0.394447
ARHGEF3	0.407912	0.343212
ARHGEF33	0.528899	1.0416
ARHGEF35	0.203571	0.751781
ARHGEF37	0.913996	0.793093
ARHGEF38	0.284548	0.255848
ARHGEF39	2.53541	0.540442
ARHGEF4	2.02497	0.437612
ARHGEF40	0.154511	1.32057
ARHGEF5	0.980759	0.129105
ARHGEF6	1.03803	0.0298206
ARHGEF7	0.386074	0.141643
ARHGEF9	1.07196	0.0322274
ARID1A	0.23817	0.189264
ARID1B	0.289443	0.230985
ARID2	0.371846	0.394447
ARID3A	2.44967	0.575739
ARID3B	0.938284	0.0740076
ARID3C	1.13333	0.0260967
ARID4A	0.591234	0.36509
ARID4B	0.647856	0.449429
ARID5A	0.488919	0.531845
ARID5B	1.97478	1.90939
ARIH1	1.42332	0.126104
ARIH2	0.463795	0.519433
ARIH2OS	1.07902	0.188505
ARL1	1.2998	1.03243
ARL10	0.372327	0.148338
ARL11	0.136499	0.740621
ARL13A	1.28669	0.00342266
ARL13B	0.522459	1.14495
ARL14	0.227304	1.27814
ARL14EP	0.348829	0.0133716
ARL14EPL	0.072055	0.397267
ARL15	2.63347	0.719308
ARL16	1.89616	1.4509
ARL17A	1.04074	0.760801
ARL17B	1.205	0.773761
ARL2	1.5781	0.31753
ARL2BP	0.152545	0.101818
ARL3	0.873576	0.770497
ARL4A	1.53533	1.16795
ARL4C	0.792851	1.79896
ARL4D	1.10361	3.44279
ARL5A	0.514563	1.74408
ARL5B	0.762029	2.60855
ARL5C	3.33967	0.766598
ARL6	0.460798	0.398733
ARL6IP1	0.394393	0.286829
ARL6IP5	0.943896	1.30598
ARL6IP6	1.10012	0.703774
ARL8A	0.470121	0.316107
ARL8B	0.360972	0.326371
ARL9	0.082059	0.224848
ARMC1	1.22361	1.34721
ARMC10	2.08749	1.26193
ARMC12	1.45884	0.35923
ARMC2	0.28052	1.53052
ARMC3	2.38433	0.142426
ARMC4	1.39573	1.31086
ARMC5	1.50777	0.0554532
ARMC6	0.553323	0.279469
ARMC7	4.1423	0.0837883
ARMC8	0.086011	0.236445
ARMC9	1.48684	0.0471301
ARMCX1	0.481447	0.232362
ARMCX2	0.048323	0.874779
ARMCX3	0.038052	0.316107
ARMCX4	0.021609	1.54595
ARMCX5	0.488919	0.660449
ARMCX5-GPRASP2	0.727509	0.27556
ARMCX6	1.61236	0.79019
ARMS2	1.51228	0.941119
ARNT	1.98704	0.0805401
ARNT2	2.53365	0.584292
ARNTL	1.6925	0.943476
ARNTL2	0.563583	0.0850384
ARPC1A	0.862899	0.605916
ARPC1B	0.200246	1.78362
ARPC2	0.589746	2.35355
ARPC3	1.11034	0.558478
ARPC4	1.50776	0.0024913
ARPC4-TTLL3	0.938284	0.156039
ARPC5	4.34e-05	0.564235
ARPC5L	0.180594	0.0835934
ARPP19	0.635899	0.6951
ARPP21	2.10216	0.306141
ARR3	0.505623	0.319048
ARRB1	0.392953	0.141643
ARRB2	0.063984	1.0277
ARRDC1	1.50491	1.25377
ARRDC2	0.39393	1.31403
ARRDC3	1.06064	0.764295
ARRDC4	1.08156	1.14199
ARRDC5	0.367806	1.06484
ARSA	0.025382	0.360892
ARSB	1.0534	1.24667
ARSD	0.228266	0.468457
ARSE	0.79626	0.123828
ARSF	1.82553	0.0760466
ARSG	1.28755	0.774768
ARSH	0.778481	1.45624
ARSI	0.44777	0.0844155
ARSJ	0.427489	0.806541
ARSK	0.766141	0.347918
ART1	0.052517	2.57891
ART3	0.00935	0.614412
ART4	0.201232	0.114741
ART5	0.245247	2.41211
ARTN	2.43569	0.133943
ARV1	0.537992	0.263739
ARVCF	0.477647	0.95086
ARX	0.61856	1.25198
AS3MT	0.62366	0.290094
ASAH1	0.06132	0.605916
ASAH2	0.629339	0.968268
ASAH2B	2.53071	0.719308
ASAP1	0.474826	0.150703
ASAP2	0.018037	1.30377
ASAP3	1.69747	0.357842
ASB1	3.47e-05	0.188881
ASB10	1.68069	0.656532
ASB11	0.994348	0.0228024
ASB12	0.011584	0.30651
ASB13	0.024017	0.0611702
ASB14	0.311242	0.740048
ASB15	1.11351	0.0295415
ASB16	1.81528	1.4075
ASB17	0.572238	0.729787
ASB18	0.634493	0.0330374
ASB2	0.129579	0.16626
ASB3	0.786403	0.012508
ASB4	1.85303	0.828508
ASB5	0.759526	0.311304
ASB6	0.517627	1.88051
ASB7	0.470121	0.491107
ASB8	0.114978	0.95086
ASB9	0.019692	0.604621
ASCC1	0.268556	0.253981
ASCC2	0.044639	1.22534
ASCC3	1.04697	0.645565
ASCL1	0.001623	0.256804
ASCL2	0.026951	2.2075
ASCL3	0.788906	0.205909
ASCL4	0.39393	0.697063
ASCL5	0.139644	0.584977
ASF1A	0.837167	0.157765
ASF1B	1.79466	0.519433
ASGR1	1.1135	1.32541
ASGR2	0.36196	0.536152
ASH1L	0.110827	0.10502
ASH2L	1.00877	0.557818
ASIC1	0.240128	1.38384
ASIC2	0.413795	0.689859
ASIC3	1.55293	0.126337
ASIC4	0.978108	0.0350148
ASIC5	0.433103	0.668128
ASIP	0.336243	0.762934
ASL	0.938284	0.536152
ASMT_X	0.20826	0.113002
ASMT_Y	0.21288	0.0988524
ASMTL_X	0.041431	0.595697
ASMTL_Y	0.084299	0.536152
ASNA1	0.137749	0.521852
ASNS	1.11479	1.85592
ASNSD1	0.725842	0.170915
ASPA	1.03714	0.602077
ASPDH	0.527141	0.19452
ASPG	0.173155	0.187769
ASPH	1.70981	0.682459
ASPHD1	1.95315	0.133943
ASPHD2	1.70115	0.0871034
ASPM	0.21288	1.85393
ASPRV1	1.79466	2.07647
ASPSCR1	0.460798	0.602077
ASRGL1	0.665727	0.761628
ASS1	0.245247	0.192621
ASTE1	1.13973	0.417766
ASTL	0.254301	0.432715
ASTN1	0.039149	0.475669
ASTN2	1.00877	1.32541
ASUN	0.07538	0.245025
ASXL1	0.136499	0.122704
ASXL2	0.39393	1.26423
ASXL3	0.511055	0.507882
ASZ1	1.25704	0.807656
ATAD1	1.68784	1.26783
ATAD2	1.68451	1.23267
ATAD2B	0.422256	0.0994745
ATAD3A	0.820966	0.323014
ATAD3B	0.161466	1.05517
ATAD3C	0.025516	1.5331
ATAD5	1.26641	2.35351
ATAT1	1.183	0.328864
ATCAY	0.862899	0.566774
ATE1	0.124644	0.422301
ATF1	1.14185	0.125884
ATF2	0.331251	0.36187
ATF3	0.001623	0.342868
ATF4	0.815706	0.719308
ATF5	0.986573	1.5273
ATF6	0.046347	1.06243
ATF6B	0.609136	0.172689
ATF7	1.01984	0.000878162
ATF7IP	0.30637	0.648146
ATF7IP2	0.110827	0.204725
ATG10	0.527141	0.531845
ATG12	0.186719	1.07533
ATG13	0.023902	0.689116
ATG14	0.716405	2.68281
ATG16L1	0.332286	0.06708
ATG16L2	0.913213	0.293837
ATG2A	0.401177	1.14113
ATG2B	0.209166	0.750508
ATG3	0.401177	0.162153
ATG4A	0.451856	0.335405
ATG4B	0.04569	3.1963
ATG4C	0.458808	0.225702
ATG4D	1.04074	0.123828
ATG5	0.779264	1.26193
ATG7	1.45078	0.283729
ATG9A	0.195186	0.0879215
ATHL1	0.1921	0.591777
ATIC	2.06454	0.131532
ATL1	0.199826	0.176741
ATL2	0.129883	2.4554
ATL3	0.089136	2.02395
ATM	0.644625	0.0508931
ATMIN	1.87962	1.68495
ATN1	0.339153	1.30377
ATOH1	0.318189	0.289333
ATOH7	0.048323	0.612468
ATOH8	0.065067	0.500299
ATOX1	0.655863	0.678609
ATP10A	0.401177	0.444579
ATP10B	3.83923	1.56621
ATP10D	1.24682	0.634793
ATP11A	0.476878	1.31086
ATP11B	0.109367	0.806541
ATP11C	0.001941	0.858738
ATP12A	2.1919	0.397267
ATP13A1	0.529678	0.772525
ATP13A2	1.40407	0.0694789
ATP13A3	0.475591	0.242725
ATP13A4	0.985816	0.429807
ATP13A5	0.352197	0.460673
ATP1A1	1.4788	0.765812
ATP1A2	1.85667	0.412412
ATP1A3	0.213802	0.255488
ATP1A4	0.782516	0.754537
ATP1B1	2.34154	0.444579
ATP1B2	0.03078	0.769168
ATP1B3	0.10731	0.794227
ATP1B4	1.08606	1.03243
ATP2A1	0.243691	0.312008
ATP2A2	0.268073	0.288936
ATP2A3	0.413795	0.689859
ATP2B1	0.830414	0.578709
ATP2B2	1.26978	0.580656
ATP2B3	1.55636	0.123592
ATP2B4	0.849366	0.0522184
ATP2C1	0.254808	0.283729
ATP2C2	0.79626	0.0760466
ATP4A	1.97898	0.0613552
ATP4B	0.118553	0.323782
ATP5A1	0.694219	3.57828
ATP5B	1.46916	1.54023
ATP5C1	1.87054	0.648803
ATP5D	0.370325	0.316107
ATP5E	1.17353	0.535674
ATP5F1	1.60702	1.1791
ATP5G1	1.57047	0.541
ATP5G2	0.050156	0.179326
ATP5G3	1.14576	0.719308
ATP5H	1.24818	2.67412
ATP5I	1.8038	0.542891
ATP5J	1.38851	1.09528
ATP5J2	0.439484	1.10279
ATP5J2-PTCD1	2.1287	0.168066
ATP5L	4.66837	0.634175
ATP5L2	0.745138	0.882265
ATP5O	0.943896	3.31792
ATP5S	0.480618	0.938623
ATP5SL	0.250534	0.286106
ATP6AP1	0.151571	0.0285154
ATP6AP1L	0.325718	0.0936165
ATP6AP2	0.059703	0.128369
ATP6V0A1	2.7226	0.0106837
ATP6V0A2	0.145099	0.125425
ATP6V0A4	0.216218	1.51513
ATP6V0B	1.00805	1.79417
ATP6V0C	0.759526	0.646218
ATP6V0D1	0.593443	1.10279
ATP6V0D2	0.648726	0.32603
ATP6V0E1	0.406947	0.596948
ATP6V0E2	1.89853	0.481197
ATP6V1A	1.09228	0.0125795
ATP6V1B1	0.927346	0.462458
ATP6V1B2	0.971022	0.810678
ATP6V1C1	1.07902	0.465657
ATP6V1C2	0.511055	0.477451
ATP6V1D	0.310727	0.184788
ATP6V1E1	0.695833	2.20394
ATP6V1E2	1.2592	1.5887
ATP6V1F	1.05456	0.650859
ATP6V1G1	0.61856	0.0346948
ATP6V1G2	0.754315	0.38466
ATP6V1G3	0.075654	0.252355
ATP6V1H	0.241618	0.0171636
ATP7A	1.48438	0.059633
ATP7B	0.815706	0.680623
ATP8A1	0.001985	0.120016
ATP8A2	0.293777	0.00120031
ATP8B1	3.35584	0.39187
ATP8B2	1.93874	1.39217
ATP8B3	1.28755	1.74112
ATP8B4	0.945847	3.29565
ATP9A	1.44576	0.222428
ATP9B	0.403095	0.466279
ATPAF1	0.193447	0.970697
ATPAF2	2.53071	0.370805
ATPBD4	0.17742	0.0919388
ATPIF1	0.952453	0.642904
ATR	0.134594	0.95086
ATRAID	1.00805	0.191141
ATRIP	3.13062	0.0602212
ATRN	0.79207	0.927162
ATRNL1	0.321846	0.266482
ATRX	0.429784	0.204725
ATXN1	0.529663	0.0541229
ATXN10	0.251029	0.015923
ATXN1L	0.054709	0.429375
ATXN2	1.17704	0.0244625
ATXN2L	0.075654	2.61928
ATXN3	0.28052	1.00278
ATXN3L	0.372327	0.47693
ATXN7	0.54447	0.219647
ATXN7L1	0.376895	9.55553e-05
ATXN7L2	0.019692	0.475669
ATXN7L3	0.370325	0.386105
ATXN7L3B	0.678236	0.42298
AUH	1.68451	0.840042
AUNIP	0.61856	0.521852
AUP1	0.834874	0.394447
AURKA	0.31818	0.563678
AURKAIP1	0.338623	0.122704
AURKB	1.97894	1.50526
AURKC	0.058369	1.88719
AUTS2	0.16895	0.119804
AVEN	0.370325	0.179693
AVIL	0.342504	3.17436
AVL9	1.61441	0.196386
AVP	0.192499	1.68204
AVPI1	1.68918	0.708298
AVPR1A	0.213802	0.0367223
AVPR1B	0.490435	0.793093
AVPR2	0.403095	0.121346
AWAT1	0.994348	0.279469
AWAT2	1.29182	0.414697
AXDND1	0.130815	1.7371
AXIN1	0.868413	0.390064
AXIN2	0.021833	0.765812
AXL	2.0625	0.519433
AZGP1	0.675039	0.0022424
AZI1	1.682	1.72398
AZI2	0.895581	0.815082
AZIN1	0.694219	0.0607854
AZU1	0.776115	0.677223
B2M	0.003466	1.23876
B3GALNT1	0.56516	0.211846
B3GALNT2	0.150292	1.0277
B3GALT1	0.257385	0.564873
B3GALT2	0.945081	1.09095
B3GALT4	1.10837	0.42298
B3GALT5	1.10288	1.38384
B3GALT6	0.145743	0.198637
B3GALTL	1.04697	0.0927822
B3GAT1	0.264401	1.25312
B3GAT2	0.013981	0.511562
B3GAT3	0.209637	0.564873
B3GNT1	2.08963	0.184788
B3GNT2	1.29674	1.02343
B3GNT3	0.323709	1.83083
B3GNT4	0.940172	2.14904
B3GNT5	2.95086	0.348838
B3GNT6	1.10438	0.0269184
B3GNT7	0.627843	1.07638
B3GNT8	1.99482	0.948963
B3GNT9	0.694219	0.658407
B3GNTL1	0.043217	0.00978994
B4GALNT1	0.698319	0.755105
B4GALNT2	0.572238	0.440117
B4GALNT3	0.713903	0.126337
B4GALNT4	0.100267	0.312008
B4GALT1	0.380333	0.811268
B4GALT2	0.386074	1.10748
B4GALT3	1.41102	0.509704
B4GALT4	0.102895	0.531845
B4GALT5	1.0143	0.751022
B4GALT6	0.348829	0.507882
B4GALT7	0.13142	1.31085
B9D1	0.556956	0.225702
B9D2	0.834073	0.00555966
BAALC	0.186719	0.0885601
BAAT	0.912432	0.429375
BABAM1	0.475591	0.308326
BACE1	0.589746	0.201273
BACE2	0.307365	1.01868
BACH1	0.703335	0.0350148
BACH2	0.14966	1.61225
BAD	0.378896	0.780415
BAG1	0.384702	0.595697
BAG2	0.008327	1.19595
BAG3	0.785607	1.43339
BAG4	0.755995	0.0688677
BAG5	0.655863	0.014349
BAG6	0.16214	0.165955
BAGE	1.24422	1.13879
BAGE2	0.741866	0.248136
BAGE3	0.585829	0.512847
BAGE4	0.452619	0.455337
BAGE5	0.125872	0.414697
BAHCC1	0.461301	0.465657
BAHD1	0.06587	0.119375
BAI1	0.728344	0.681853
BAI2	1.07083	0.165179
BAI3	1.00452	0.141643
BAIAP2	2.45843	0.771805
BAIAP2L1	0.014906	1.66855
BAIAP2L2	1.11034	0.42298
BAIAP3	0.22533	0.120016
BAK1	0.333276	0.373639
BAMBI	2.40782	0.36509
BANF1	2.13855	1.70939
BANF2	0.263396	0.394436
BANK1	0.295292	1.45089
BANP	0.830414	0.0029939
BAP1	1.11034	0.160755
BARD1	2.03564	1.70117
BARHL1	1.45884	0.3761
BARHL2	0.813439	0.518242
BARX1	1.53966	0.546835
BARX2	0.602825	0.178965
BASP1	0.39393	0.232362
BATF	0.364898	2.2283
BATF2	0.996669	0.631509
BATF3	0.420331	0.584977
BAX	0.28052	0.0459988
BAZ1A	0.872863	1.50447
BAZ1B	1.05221	2.34665
BAZ2A	0.545048	0.814486
BAZ2B	0.837854	2.03152
BBC3	0.571476	0.106077
BBIP1	0.152224	0.078709
BBOX1	2.5551	1.14199
BBS1	0.057684	0.0112984
BBS10	0.339153	0.763765
BBS12	1.48564	0.283096
BBS2	1.69747	1.56621
BBS4	1.43864	0.0330374
BBS5	0.675039	0.769168
BBS7	1.83357	2.37594
BBS9	0.021609	0.31424
BBX	0.832594	1.79417
BCAM	0.283346	0.971347
BCAN	3.15041	1.273
BCAP29	2.13313	0.13235
BCAP31	0.084299	0.146685
BCAR1	1.31543	0.59176
BCAR3	1.00805	0.214201
BCAS1	0.333276	0.765812
BCAS2	2.08392	1.09724
BCAS3	1.48684	2.13607
BCAS4	1.04961	0.607901
BCAT1	0.263396	0.70892
BCAT2	0.675039	0.3761
BCCIP	0.648726	0.44568
BCDIN3D	3.7716	0.204725
BCHE	0.317413	0.2594
BCKDHA	0.091944	1.02646
BCKDHB	0.584526	0.0986289
BCKDK	0.117356	1.09838
BCL10	1.39329	1.62503
BCL11A	0.209166	0.617029
BCL11B	0.895581	0.957937
BCL2	0.122502	0.771035
BCL2A1	1.14184	0.347918
BCL2L1	0.245247	1.11999
BCL2L10	0.102895	0.141288
BCL2L11	0.470121	0.264345
BCL2L12	0.606267	0.879821
BCL2L13	0.592575	0.596331
BCL2L14	1.28755	0.159411
BCL2L15	0.003322	0.0223313
BCL2L2	0.250527	0.125884
BCL2L2-PABPN1	0.741004	2.18228
BCL3	0.527141	1.25491
BCL6	0.349809	0.263739
BCL6B	1.83357	0.144408
BCL7A	1.0731	0.181517
BCL7B	0.807544	1.24668
BCL7C	0.000335	1.71227
BCL9	0.348305	0.180792
BCL9L	0.079287	0.4208
BCLAF1	0.957424	0.00240395
BCMO1	0.268556	0.100727
BCO2	0.898047	0.0365522
BCOR	0.697496	0.130563
BCORL1	0.020743	0.903959
BCR	0.938284	1.14199
BCS1L	2.76993	0.0310083
BDH1	0.906403	0.59176
BDH2	0.283346	0.679189
BDKRB1	1.69864	0.6443
BDKRB2	0.969441	0.518873
BDNF	2.40782	0.817272
BDP1	0.101132	0.634175
BEAN1	0.511619	0.659834
BECN1	0.438219	4.78278
BEGAIN	0.735962	0.131767
BEND2	1.13973	0.728066
BEND3	0.322357	0.649519
BEND4	0.325718	1.23267
BEND5	0.945847	0.0748014
BEND6	0.718853	0.519433
BEND7	1.98928	0.656532
BEST1	0.379364	0.437612
BEST2	0.467029	0.0471301
BEST3	0.555518	0.653393
BEST4	0.376895	1.25399
BET1	0.194798	0.243607
BET1L	0.016148	0.466279
BET3L	0.162468	0.602077
BEX1	0.512423	0.613786
BEX2	0.362941	0.534364
BEX4	1.56233	0.110822
BEX5	0.839622	0.657814
BFAR	0.201232	0.404592
BFSP1	1.10603	0.753698
BFSP2	0.10201	1.05591
BGLAP	0.168271	1.16204
BGN	0.896333	0.620876
BHLHA15	0.779264	0.0973608
BHLHA9	0.002946	0.946
BHLHB9	1.0328	0.048609
BHLHE22	0.738475	0.504886
BHLHE40	1.39894	2.32914
BHLHE41	1.85824	2.3067
BHMT	0.739309	0.645565
BHMT2	0.406448	1.13394
BICC1	1.1403	0.648803
BICD1	1.13407	0.235704
BICD2	0.718853	3.37681
BID	0.052517	0.319411
BIK	0.009892	0.0740076
BIN1	0.47432	0.499201
BIN2	0.347802	0.228016
BIN3	1.07003	0.000538859
BIRC2	0.13142	1.03733
BIRC3	0.126796	0.23413
BIRC5	0.655863	2.00251
BIRC6	0.553323	0.115856
BIRC7	0.894115	0.227649
BIRC8	0.292771	0.0615653
BIVM	0.145433	0.104815
BIVM-ERCC5	0.71305	0.0950682
BLCAP	0.705931	0.65912
BLID	0.769577	0.760801
BLK	0.738475	0.768403
BLM	0.367806	1.1884
BLMH	1.57151	1.76868
BLNK	0.486623	0.00478614
BLOC1S1	0.716405	0.189646
BLOC1S2	0.130815	0.794227
BLOC1S3	0.03323	0.0950682
BLOC1S4	0.443661	0.30945
BLOC1S5	0.370325	0.613144
BLOC1S6	1.69747	0.146046
BLVRA	1.13636	1.10748
BLVRB	1.56111	1.33216
BLZF1	1.55068	1.33217
BMF	0.782516	0.0447068
BMI1	2.04253	1.84762
BMP1	0.361461	0.103771
BMP10	0.241618	1.23876
BMP15	0.185579	0.681853
BMP2	1.10438	1.26103
BMP2K	0.528899	0.132126
BMP3	0.311242	0.79019
BMP4	0.199345	0.689859
BMP5	0.000561	0.020693
BMP6	0.388553	0.394436
BMP7	0.252115	0.00555966
BMP8A	0.140297	0.533696
BMP8B	0.197473	0.657814
BMPER	1.51475	0.0224501
BMPR1A	0.175341	0.0754261
BMPR1B	0.427489	0.335405
BMPR2	1.26641	0.0748014
BMS1	0.898047	0.00331324
BMX	0.092508	0.509704
BNC1	1.25485	0.902673
BNC2	0.054945	0.632775
BNIP1	0.06587	1.35332
BNIP2	0.348829	0.404592
BNIP3	0.978108	1.22534
BNIP3L	0.042805	0.316476
BNIPL	0.837854	4.6967
BOC	0.130815	1.17615
BOD1	1.02815	0.32413
BOD1L1	1.00877	0.123828
BOD1L2	1.51475	0.0417133
BOK	0.843269	0.00529141
BOLA1	0.470121	0.00326948
BOLA2	0.365906	0.591777
BOLA2B	0.348829	0.617029
BOLA3	0.178493	0.792312
BOLL	0.321846	1.82673
BOP1	0.052998	0.47693
BORA	2.55502	2.34059
BPGM	0.321846	0.656532
BPHL	1.50173	0.935692
BPI	0.164538	0.681853
BPIFA1	1.99281	0.237914
BPIFA2	1.03595	0.30945
BPIFA3	0.837167	0.250333
BPIFB1	0.556956	1.33739
BPIFB2	0.265921	1.04236
BPIFB3	2.36718	0.0611702
BPIFB4	1.04697	0.340788
BPIFB6	0.407446	0.157765
BPIFC	0.650295	0.319048
BPNT1	1.81844	0.494077
BPTF	0.054945	0.394447
BPY2	0.104351	0.0658956
BPY2B	0.240128	0.0474885
BPY2C	0.20737	0.0164504
BRAF	0.140621	1.15017
BRAP	2.10443	0.937493
BRAT1	0.96469	0.204002
BRCA1	2.31664	0.997316
BRCA2	0.262799	0.101818
BRCC3	0.842362	0.111899
BRD1	0.093665	0.897978
BRD2	0.240128	0.0308498
BRD3	0.240128	0.117174
BRD4	0.422256	0.175237
BRD7	1.88796	0.189646
BRD8	3.49045	0.733087
BRD9	0.43024	0.0228024
BRDT	0.243691	0.352558
BRE	1.52856	0.0420959
BRF1	0.007566	0.564235
BRF2	2.55082	0.710077
BRI3	6.64608	1.88719
BRI3BP	0.394878	1.67634
BRICD5	0.000435	0.0973608
BRINP1	0.47432	1.10279
BRINP2	0.206908	0.575739
BRINP3	0.048323	1.2314
BRIP1	0.440932	1.21399
BRIX1	1.29868	1.00637
BRK1	0.392953	1.01789
BRMS1	1.02688	0.938623
BRMS1L	0.351718	0.0100788
BROX	4.0096	0.320863
BRPF1	1.57584	0.414697
BRPF3	0.636651	0.0323912
BRS3	0.346257	0.971998
BRSK1	2.73403	0.0770619
BRSK2	0.970251	0.393361
BRWD1	0.527141	0.24543
BRWD3	0.514563	0.240234
BSCL2	0.913213	0.172689
BSDC1	0.556956	1.40639
BSG	0.066938	0.264345
BSN	2.12148	2.80518
BSND	1.41102	0.45669
BSPH1	0.900354	0.0592644
BSPRY	0.995894	1.92841
BST1	1.61113	0.123828
BST2	0.081791	0.331176
BSX	0.496223	0.171998
BTAF1	0.712176	0.216118
BTBD1	0.00935	2.3502
BTBD10	2.3563	0.756466
BTBD11	0.105834	0.112343
BTBD16	0.373844	0.131532
BTBD17	0.341026	0.118507
BTBD18	0.994348	0.169193
BTBD2	0.14966	2.07528
BTBD3	0.310727	0.233617
BTBD6	0.80922	0.546835
BTBD7	0.270665	0.942258
BTBD8	1.20584	1.97009
BTBD9	2.2959	0.323782
BTC	0.119164	0.398733
BTD	1.02688	0.168066
BTF3	0.152545	0.654724
BTF3L4	0.946998	1.16616
BTG1	1.44688	0.773761
BTG2	0.479268	0.495407
BTG3	0.291605	0.323782
BTG4	1.18798	0.560304
BTK	0.187956	0.771035
BTLA	0.827777	1.92278
BTN1A1	0.028599	0.578709
BTN2A1	0.626978	0.227649
BTN2A2	0.250534	2.55884
BTN3A1	2.43435	2.03152
BTN3A2	1.5273	0.449429
BTN3A3	0.917681	0.956166
BTNL3	0.427489	1.52543
BTNL8	1.04697	1.32451
BTNL9	0.986531	0.278041
BTRC	0.229715	0.11563
BUB1	0.210102	0.578709
BUB1B	1.12512	1.9033
BUB3	0.945847	0.449429
BUD13	0.016712	0.262052
BUD31	0.461301	0.0445191
BVES	1.05651	0.531239
BYSL	0.86544	0.319048
BZRAP1	2.02499	1.70748
BZW1	2.01679	0.42298
BZW2	1.40548	0.406847
C10orf10	0.373844	0.279477
C10orf105	0.239163	0.948963
C10orf107	0.43147	0.344573
C10orf11	0.906403	0.55716
C10orf111	0.755995	0.021021
C10orf113	0.634493	0.515174
C10orf114	0.232666	0.536152
C10orf118	0.006273	0.0305561
C10orf12	0.705931	0.808745
C10orf120	0.626095	0.266482
C10orf128	0.079006	0.655333
C10orf129	0.630951	0.056021
C10orf131	0.018104	0.215825
C10orf137	0.909848	0.180792
C10orf2	0.322357	0.246509
C10orf25	0.072332	0.584977
C10orf32	2.69394	0.613786
C10orf35	0.403095	0.190023
C10orf53	0.066406	0.681227
C10orf54	0.084574	0.558478
C10orf55	2.53205	0.181867
C10orf62	0.076202	0.584977
C10orf67	0.844907	1.03243
C10orf68	1.29868	1.2207
C10orf71	0.033553	0.191141
C10orf76	0.001601	0.645565
C10orf82	0.792851	1.86407
C10orf88	0.424558	0.395515
C10orf90	0.537992	1.57897
C10orf91	0.282696	0.152088
C10orf95	2.43569	0.051455
C10orf99	0.079006	2.04089
C11orf1	0.262195	0.270835
C11orf16	0.634493	0.852571
C11orf21	1.59039	0.884157
C11orf24	2.17608	0.121794
C11orf30	1.66516	0.504372
C11orf31	0.505623	0.477464
C11orf35	0.20737	0.815082
C11orf40	0.488919	0.0267844
C11orf42	0.014672	0.666069
C11orf45	0.759526	0.787306
C11orf48	0.950472	0.94531
C11orf49	0.144142	0.237914
C11orf52	0.090251	0.284105
C11orf53	1.60062	0.0748014
C11orf54	0.694219	0.342868
C11orf57	0.371846	1.29403
C11orf58	0.958213	0.632775
C11orf63	0.470121	0.871471
C11orf65	0.422256	0.453531
C11orf68	0.312516	0.210673
C11orf70	0.727509	0.265889
C11orf71	0.063984	0.281067
C11orf73	1.11034	1.58469
C11orf74	0.971022	0.541
C11orf80	0.71305	0.463126
C11orf82	1.14185	1.13762
C11orf83	0.768683	0.146685
C11orf84	0.266426	0.100519
C11orf85	0.367361	0.728437
C11orf86	1.43401	1.89357
C11orf87	1.02688	0.103771
C11orf88	1.87569	1.21758
C11orf91	0.152872	0.742297
C11orf93	1.02688	0.100519
C11orf94	0.71305	0.648803
C11orf96	0.161466	0.681853
C12orf10	0.844907	0.112799
C12orf23	0.759526	1.01133
C12orf29	1.04503	0.440117
C12orf39	0.119775	0.0883418
C12orf4	3.46625	0.138322
C12orf40	1.28431	0.295978
C12orf42	1.13801	1.14113
C12orf43	0.898047	0.0362122
C12orf44	0.765306	1.11596
C12orf45	0.250527	0.336459
C12orf49	0.57983	0.168066
C12orf5	0.195608	0.74285
C12orf50	0.15948	0.376761
C12orf52	2.59932	1.38383
C12orf54	0.009213	0.103766
C12orf56	2.12685	0.126104
C12orf57	1.04503	0.765331
C12orf60	0.547937	0.152736
C12orf61	0.241618	0.760801
C12orf65	0.379364	1.40639
C12orf66	1.1272	0.125884
C12orf68	0.537992	0.0232741
C12orf71	0.841366	0.141288
C12orf73	0.454087	0.199365
C12orf74	0.443661	3.29026
C12orf75	0.322357	0.661046
C12orf76	0.668208	1.67233
C12orf77	0.761176	0.463126
C12orf79	2.46046	0.123828
C13orf35	0.342046	0.123159
C13orf45	0.007703	0.878867
C14orf1	0.652885	0.0448898
C14orf105	0.957424	0.650859
C14orf119	1.17238	0.312757
C14orf132	0.077872	0.0282419
C14orf142	0.983886	1.15956
C14orf159	0.351718	0.422301
C14orf166	0.002011	0.129824
C14orf166B	0.001344	0.79019
C14orf169	0.095382	0.935692
C14orf177	0.898047	2.03564
C14orf178	0.705931	1.58868
C14orf180	0.028873	0.0286592
C14orf182	0.376895	0.925915
C14orf183	0.178493	0.072409
C14orf2	0.486623	0.0633355
C14orf28	2.0425	0.14004
C14orf37	0.844907	0.740621
C14orf39	0.555518	0.00101744
C14orf79	0.247429	0.849551
C14orf80	0.241618	1.21758
C14orf93	0.015653	0.0370722
C15orf26	0.567865	0.34114
C15orf27	1.17042	1.13762
C15orf32	0.109657	0.521852
C15orf38	0.006233	0.00555966
C15orf38-AP3S2	0.721521	0.48071
C15orf39	0.894115	0.0269184
C15orf40	0.084299	0.162835
C15orf41	0.159167	1.65382
C15orf43	0.081791	0.539854
C15orf48	0.460798	1.54693
C15orf52	0.0033	0.0554532
C15orf53	0.534394	0.468457
C15orf54	0.18262	0.432715
C15orf56	2.18548	0.946
C15orf57	0.038783	0.326371
C15orf59	0.698319	1.2994
C15orf60	0.59193	0.0328828
C15orf61	0.111124	2.39433
C15orf62	0.913996	0.617677
C15orf65	0.175341	0.47693
C16orf11	1.39329	0.416031
C16orf13	0.213341	0.088981
C16orf3	0.676624	0.0694789
C16orf45	0.745138	0.397658
C16orf46	0.112906	0.204725
C16orf52	0.154511	0.665506
C16orf54	1.00805	2.11814
C16orf55	1.12951	0.379115
C16orf58	0.482461	0.191141
C16orf59	0.792851	0.0598273
C16orf62	0.023659	0.382203
C16orf70	0.585829	1.49959
C16orf71	0.303617	0.320863
C16orf72	0.444893	0.224848
C16orf74	0.18346	1.62335
C16orf78	0.143827	2.1072
C16orf80	0.705931	1.25988
C16orf86	1.2998	0.554396
C16orf87	0.08687	0.512847
C16orf89	0.246363	0.971347
C16orf90	0.375388	0.2063
C16orf92	0.634493	0.0586625
C16orf93	0.23413	0.934383
C16orf95	0.287409	0.0839937
C16orf96	0.185579	0.605916
C16orf97	1.25485	1.26193
C17orf100	0.052042	0.427303
C17orf102	1.05092	0.0257094
C17orf104	2.33123	2.01586
C17orf105	1.26641	2.01808
C17orf107	0.104064	2.00991
C17orf112	1.49535	0.808745
C17orf47	0.792851	1.68204
C17orf49	0.729205	0.386105
C17orf50	1.58331	0.468457
C17orf51	1.39063	0.904621
C17orf53	1.87054	0.646218
C17orf58	0.440476	0.236445
C17orf59	1.18211	0.0910863
C17orf62	3.48025	0.00963006
C17orf64	0.496223	0.219647
C17orf66	0.873576	0.518873
C17orf70	0.235592	0.373639
C17orf72	0.512423	0.35923
C17orf74	0.876018	0.741746
C17orf75	2.22553	0.481197
C17orf77	0.845667	1.31085
C17orf78	0.392953	0.218101
C17orf80	0.747657	0.0518414
C17orf82	3.8572	2.42764
C17orf85	0.967905	0.0879215
C17orf89	0.413795	0.230985
C17orf96	0.912432	0.539854
C17orf97	0.081791	0.0627329
C17orf98	2.24124	0.393361
C17orf99	1.03803	0.0839937
C18orf21	1.98351	0.0902515
C18orf25	0.357496	0.113222
C18orf32	2.06852	0.464364
C18orf42	0.156169	1.35332
C18orf54	3.11782	0.998007
C18orf63	0.475591	0.238817
C18orf8	1.07389	3.53584
C19orf10	1.10012	0.13235
C19orf12	0.655863	0.0292348
C19orf18	0.552083	0.308326
C19orf21	2.23716	0.418164
C19orf24	0.635186	1.5273
C19orf25	0.169623	0.252355
C19orf26	0.073154	0.00490472
C19orf33	0.515145	1.10279
C19orf35	0.090251	1.92614
C19orf38	2.08343	1.4509
C19orf40	0.967905	0.463745
C19orf43	0.733439	0.769168
C19orf44	0.343356	0.373639
C19orf45	0.971022	0.0295415
C19orf47	1.10837	0.203266
C19orf48	0.348305	0.0736267
C19orf52	1.5781	0.525696
C19orf53	0.000235	0.94531
C19orf54	0.264912	0.00512878
C19orf57	1.48124	1.68399
C19orf59	4.47291	0.341483
C19orf60	0.104064	0.0111825
C19orf66	0.371846	0.0754261
C19orf67	0.837167	0.123828
C19orf70	2.90143	1.61847
C19orf71	0.004479	0.767894
C19orf73	2.28753	0.298916
C19orf77	0.514563	0.120016
C19orf80	0.379364	1.45358
C19orf81	1.88213	0.288572
C19orf82	1.12952	0.0518414
C1D	0.245247	1.04236
C1GALT1	2.85714	0.241285
C1GALT1C1	1.6925	0.135738
C1orf100	0.321846	0.587371
C1orf101	0.746759	0.33046
C1orf105	0.975802	0.236445
C1orf106	1.1111	0.81231
C1orf109	1.61236	0.638253
C1orf110	0.381314	0.00368976
C1orf111	0.075654	0.334353
C1orf112	1.48685	0.291154
C1orf115	0.98506	0.34671
C1orf116	0.317413	0.313855
C1orf122	0.543421	1.61224
C1orf123	0.190084	1.27815
C1orf127	0.225841	0.0289423
C1orf131	0.331763	0.437612
C1orf141	0.867804	0.104605
C1orf146	0.354627	1.13996
C1orf151-NBL1	0.132368	0.373639
C1orf158	0.180153	1.10947
C1orf159	0.456068	0.743956
C1orf162	0.716405	0.0913006
C1orf168	1.78755	0.746492
C1orf172	0.02846	0.587371
C1orf173	0.0399	0.449429
C1orf174	1.51476	0.929962
C1orf177	0.985816	2.45045
C1orf185	1.07004	0.717061
C1orf186	0.142517	0.201688
C1orf189	1.04312	0.564873
C1orf192	1.06884	0.669363
C1orf194	2.32555	0.2762
C1orf198	1.44687	0.198637
C1orf204	0.834073	0.523052
C1orf21	1.95558	0.34218
C1orf210	0.678236	0.297811
C1orf216	0.894115	1.25891
C1orf226	0.007393	0.075204
C1orf227	0.230689	0.0535477
C1orf228	0.26099	1.90939
C1orf229	0.037323	0.990974
C1orf233	0.80682	0.3885
C1orf234	0.730067	0.751022
C1orf27	1.85667	2.01588
C1orf35	0.461301	0.118507
C1orf43	1.05574	0.715908
C1orf50	0.624538	0.634793
C1orf51	0.564379	0.932334
C1orf52	0.797839	0.988472
C1orf53	1.32044	0.279477
C1orf54	1.24908	0.246869
C1orf56	0.004808	0.757757
C1orf61	0.792851	1.60513
C1orf63	0.850073	0.265889
C1orf64	1.00385	0.0290909
C1orf65	0.137124	0.176741
C1orf68	1.2592	0.00326948
C1orf74	0.131115	0.0508931
C1orf85	0.759526	1.4619
C1orf86	0.534394	2.2301
C1orf87	1.19186	0.952063
C1orf94	0.066138	4.32181
C1orf95	0.006511	1.35645
C1QA	0.035604	0.42298
C1QB	0.635186	1.37685
C1QBP	0.498325	1.44532
C1QC	1.14306	0.155678
C1QL1	0.896333	0.158146
C1QL2	0.577459	2.05207
C1QL3	1.60702	1.93787
C1QL4	1.11239	0.214948
C1QTNF1	0.17742	1.78362
C1QTNF2	0.65115	1.42942
C1QTNF3	0.66316	1.28247
C1QTNF4	0.332771	0.109076
C1QTNF5	0.050039	0.21376
C1QTNF6	0.468572	0.335405
C1QTNF7	0.091097	0.0171636
C1QTNF8	1.27317	0.0155222
C1QTNF9	0.610834	0.112799
C1QTNF9B	0.227781	0.606565
C1QTNF9B-AS1	0.393436	0.00118289
C1R	0.017109	0.00536176
C1RL	0.103771	0.761628
C1S	0.916892	1.54693
C2	1.57584	0.742297
C20orf111	0.242672	0.109076
C20orf112	1.28942	0.941119
C20orf141	2.26133	0.808745
[truncated: 18,917 more rows]
