# Supplementary material for: PLSCR1 is a cell-autonomous defence factor against SARS-CoV-2 infection
Source: Nature. 2023 Jul 12;619(7971):819–27. doi: 10.1038/s41586-023-06322-y (PMC10371867; doi:10.1038/s41586-023-06322-y)
Supplement: Supplementary file 6 — Comparison of gene-level enrichment scores (mNGHigh vs. mNGLow populations) between untreated and IFNγ-treated conditions in A549-ACE2 cells. [file 41586_2023_6322_MOESM6_ESM.xlsx]

## Sheet: Sheet1
Supplementary Table3. Comparison of gene-level enrichment scores (mNGHigh vs. mNGLow populations) between untreated and IFN-γ-treated conditions in A549-ACE2 cells
Gene Symbols	-Log10 p-value (mNG-High vs. mNG-Low Enrichment) untreated	-Log10 p-value (mNG-High vs. mNG-Low Enrichment) IFN-γ
A1BG	0.815507	0.41813
A1CF	0.601852	0.167561
A2M	0.38027	0.179149
A2ML1	0.364727	0.349246
A3GALT2	0.40489	0.331623
A4GALT	0.233914	0.023018
A4GNT	0.145694	0.230807
AAAS	1.25623	0.259314
AACS	0.277037	0.009089
AADAC	0.154381	0.162961
AADACL2	0.47048	0.244102
AADACL3	0.052409	2.6001
AADACL4	1.28982	0.138089
AADAT	0.89279	0.072691
AAED1	0.101527	0.726235
AAGAB	0.519476	1.15851
AAK1	0.049616	0.016703
AAMDC	0.77273	0.389436
AAMP	0.065633	0.215354
AANAT	0.211259	0.293137
AAR2	0.276889	1.27036
AARD	0.441423	0.197952
AARS	0.140952	0.477934
AARS2	0.157528	0.067156
AARSD1	0.26984	0.152557
AASDH	0.398375	2.84285
AASDHPPT	0.071912	0.234726
AASS	0.081655	1.06444
AATF	0.010039	1.43865
AATK	0.788052	0.207692
ABAT	0.281631	0.47877
ABCA1	0.635318	0.370713
ABCA10	0.334935	0.464111
ABCA12	0.902569	0.035264
ABCA13	0.265152	1.02921
ABCA2	0.6637	0.030114
ABCA3	0.430626	0.102318
ABCA4	0.487196	0.052517
ABCA5	0.833955	0.486104
ABCA6	0.068608	0.446153
ABCA7	0.744318	0.99362
ABCA8	0.117015	0.042532
ABCA9	0.292404	0.565096
ABCB1	0.262465	0.334035
ABCB10	1.20371	0.499187
ABCB11	0.79277	0.099065
ABCB4	0.016094	0.046656
ABCB5	1.07026	0.004062
ABCB6	0.069423	0.375409
ABCB7	0.168732	0.094879
ABCB8	0.30659	0.004496
ABCB9	0.50833	0.18309
ABCC1	0.191884	0.388936
ABCC10	0.823272	0.013457
ABCC11	1.43896	0.144717
ABCC12	0.168265	2.22218
ABCC2	0.137696	0.001257
ABCC3	1.24151	0.449258
ABCC4	0.175061	0.164474
ABCC5	0.181424	0.521708
ABCC6	0.02937	0.382161
ABCC8	0.229981	0.065325
ABCC9	0.205958	2.98172
ABCD1	0.671152	0.262036
ABCD2	0.953817	0.075938
ABCD3	0.138531	0.06095
ABCD4	1.0547	1.19491
ABCE1	0.059593	1.63134
ABCF1	0.64298	1.75647
ABCF2	0.213994	0.177061
ABCF3	0.304869	0.0343
ABCG1	0.134334	0.567175
ABCG2	0.016757	0.23303
ABCG4	0.754043	0.299158
ABCG5	0.192053	0.760801
ABCG8	0.43492	0.463227
ABHD1	1.26258	0.62672
ABHD10	0.293521	0.927162
ABHD11	0.581732	0.979639
ABHD12	0.11627	0.22617
ABHD12B	0.036892	0.572125
ABHD13	0.660429	1.28798
ABHD14A	0.437838	1.03442
ABHD14B	0.054049	0.161497
ABHD15	0.198967	0.94424
ABHD16A	0.722941	0.065668
ABHD16B	1.39936	0.119072
ABHD17A	0.029044	0.20285
ABHD17B	1.0931	0.129538
ABHD17C	0.55309	0.599929
ABHD2	0.208906	0.316269
ABHD3	0.830678	0.076652
ABHD4	0.079642	1.51526
ABHD5	0.025894	0.227099
ABHD6	0.386169	0.255801
ABHD8	0.513768	0.942981
ABI1	0.958055	0.398962
ABI2	0.080247	0.012723
ABI3	0.036019	0.064725
ABI3BP	0.224208	0.117214
ABL1	0.109121	0.490354
ABL2	0.42955	0.614251
ABLIM1	0.47796	0.077166
ABLIM2	0.495951	0.414697
ABLIM3	0.726837	0.626444
ABO	0.055646	0.253966
ABP1	0.410564	0.426015
ABR	0.533696	0.050561
ABRA	1.28944	0.400652
ABRACL	0.903959	0.0873
ABT1	1.51065	0.641684
ABTB1	0.511266	0.308317
ABTB2	1.02838	0.032897
ACAA1	0.869891	0.785951
ACAA2	0.46787	0.150544
ACACA	0.127651	1.36584
ACACB	0.656217	0.158641
ACAD10	0.042067	0.049479
ACAD11	0.776037	0.129655
ACAD8	0.38258	0.014255
ACAD9	0.011481	0.804377
ACADL	0.513867	0.445838
ACADM	1.19116	0.170066
ACADS	0.098422	0.422198
ACADSB	0.712579	0.013493
ACADVL	0.224251	0.516841
ACAN	0.240385	0.040525
ACAP1	0.300492	0.523806
ACAP2	0.286669	1.06146
ACAP3	0.669911	0.408501
ACAT1	0.531904	0.054571
ACAT2	0.02529	0.092884
ACBD3	0.172469	1.30801
ACBD4	0.070729	0.154666
ACBD5	0.109439	0.378242
ACBD6	1.37224	0.217413
ACBD7	0.09435	0.225614
ACCS	0.839501	0.037787
ACCSL	0.282238	2.25886
ACD	0.004106	0.087799
ACE	0.860467	0.186913
ACE2	0.426293	1.3241
ACER1	0.634962	0.109501
ACER2	0.81262	0.193088
ACER3	0.006692	0.091762
ACHE	0.853128	0.03884
ACIN1	0.108045	0.629172
ACKR2	0.406592	0.361641
ACKR3	0.006083	0.556941
ACKR4	0.18016	0.393726
ACLY	0.580457	1.24983
ACMSD	0.724481	0.069301
ACN9	0.253919	0.264425
ACO1	0.703993	0.189478
ACO2	0.859932	0.564745
ACOT1	0.504525	0.746832
ACOT11	0.804322	0.375945
ACOT12	0.393877	0.010025
ACOT13	0.760851	0.162203
ACOT2	0.137511	0.558698
ACOT4	0.384776	0.299599
ACOT6	0.026701	0.107956
ACOT7	0.688458	0.000778
ACOT8	1.56261	0.78178
ACOT9	0.111995	0.036222
ACOX1	0.088709	0.107577
ACOX2	0.972406	0.22696
ACOX3	0.03746	0.014425
ACOXL	0.405475	1.42227
ACP1	0.018295	0.020611
ACP2	0.858205	0.391228
ACP5	0.162052	0.285352
ACP6	0.086668	0.028316
ACPL2	1.74717	0.039767
ACPP	0.393844	0.041981
ACPT	0.559296	0.084996
ACR	0.742369	0.750313
ACRBP	0.194771	0.076041
ACRC	0.015432	0.012115
ACRV1	0.15556	0.029221
ACSBG1	0.027788	0.406803
ACSBG2	0.011067	0.058966
ACSF2	0.484232	0.194295
ACSF3	0.322831	0.261544
ACSL1	0.71451	1.10319
ACSL3	0.055552	0.538862
ACSL4	0.119215	0.578906
ACSL5	0.108502	1.0663
ACSL6	0.006533	0.262148
ACSM1	0.601991	0.847834
ACSM2A	0.986447	0.103149
ACSM2B	0.278824	0.054699
ACSM3	0.37106	0.220865
ACSM4	0.411303	0.142077
ACSM5	0.978108	0.250341
ACSS1	1.25686	0.881173
ACSS2	0.803851	0.180206
ACSS3	0.037825	0.394652
ACTA1	0.205672	0.243311
ACTA2	0.071748	0.058354
ACTB	0.45766	0.727741
ACTBL2	0.616813	0.474062
ACTC1	0.233082	0.313516
ACTG1	0.852509	0.772447
ACTG2	0.687252	0.261925
ACTL10	0.077633	0.562234
ACTL6A	0.045439	0.163942
ACTL6B	1.08251	0.173511
ACTL7A	0.022986	0.149869
ACTL7B	1.1489	0.009399
ACTL8	0.813977	0.531195
ACTL9	0.222385	0.458121
ACTN1	0.393984	0.729391
ACTN2	0.932408	0.103738
ACTN4	1.61595	3.45716
ACTR10	0.799861	1.34312
ACTR1A	0.01734	0.734404
ACTR1B	0.354283	0.037233
ACTR2	0.787839	0.175763
ACTR3	0.305693	0.050337
ACTR3B	0.159624	0.171953
ACTR3C	0.217793	0.138824
ACTR5	0.120491	0.403887
ACTR6	0.347483	0.215397
ACTR8	0.583726	0.133701
ACTRT1	0.040234	0.14233
ACTRT2	0.644434	1.23212
ACTRT3	0.321372	0.503762
ACVR1	0.023884	0.698948
ACVR1B	0.02553	0.718399
ACVR1C	0.175633	0.227891
ACVR2A	0.207938	0.38168
ACVR2B	1.56864	0.382853
ACVRL1	0.002334	0.465073
ACY1	1.21097	0.207272
ACY3	0.000321	0.541574
ACYP1	0.417505	0.010888
ACYP2	0.130434	0.935542
ADA	0.052356	0.349537
ADAD1	0.366966	0.20126
ADAD2	0.453766	0.248013
ADAL	0.684135	0.335386
ADAM10	0.221176	0.75659
ADAM11	0.830502	0.918365
ADAM12	0.080791	0.133541
ADAM15	0.38364	1.03065
ADAM17	0.134339	0.044789
ADAM18	0.06778	0.022821
ADAM19	0.582047	1.06578
ADAM2	1.12951	0.50579
ADAM20	0.230601	0.380604
ADAM21	0.105811	0.020584
ADAM22	0.145749	0.111399
ADAM23	0.57741	0.708587
ADAM28	0.05368	0.202345
ADAM29	0.260127	0.631564
ADAM30	0.653373	0.475111
ADAM32	0.363261	0.03856
ADAM33	0.145421	0.974407
ADAM7	0.365865	0.043203
ADAM8	0.493211	0.118416
ADAM9	0.09225	0.154301
ADAMDEC1	1.74e-05	0.236153
ADAMTS1	0.774691	0.161107
ADAMTS10	1.26653	0.175913
ADAMTS12	0.345487	0.344545
ADAMTS13	0.217484	1.0231
ADAMTS14	1.14149	0.324515
ADAMTS15	0.768276	0.132209
ADAMTS16	0.892756	0.462193
ADAMTS17	0.739166	0.145828
ADAMTS18	0.539162	2.11729
ADAMTS19	0.424166	0.076694
ADAMTS2	0.707013	0.518342
ADAMTS20	0.082889	0.039629
ADAMTS3	0.4208	0.277399
ADAMTS4	0.392127	0.02576
ADAMTS5	0.086064	0.265881
ADAMTS6	0.383787	0.277522
ADAMTS7	0.155952	0.885489
ADAMTS8	0.267212	0.015477
ADAMTS9	0.47246	0.141595
ADAMTSL1	0.214257	0.194785
ADAMTSL2	0.089803	0.093218
ADAMTSL3	0.498927	0.597618
ADAMTSL4	0.14928	0.752051
ADAMTSL5	0.867292	0.188901
ADAP1	1.15783	0.311002
ADAP2	0.106482	0.876475
ADAR	0.085255	0.150476
ADARB1	0.018399	0.108201
ADARB2	1.6621	0.068959
ADAT1	0.034794	0.264968
ADAT2	0.031592	0.485904
ADAT3	1.29108	0.178716
ADC	1.04775	0.052311
ADCK1	0.438791	0.624849
ADCK2	0.08054	0.279279
ADCK3	0.309423	0.274521
ADCK4	2.79661	0.70384
ADCK5	0.447989	1.02934
ADCY1	0.595047	0.75975
ADCY10	0.54005	0.085054
ADCY2	0.821224	0.451697
ADCY3	0.519045	0.048546
ADCY4	0.559374	0.656946
ADCY5	1.07469	0.228655
ADCY6	0.043827	0.15004
ADCY7	0.320636	0.007265
ADCY8	0.253615	0.126006
ADCY9	0.318831	0.239902
ADCYAP1	0.25602	0.699905
ADCYAP1R1	0.463555	0.520281
ADD1	0.211188	0.576148
ADD2	0.04073	0.054443
ADD3	0.143948	0.160465
ADH1A	0.467284	0.366683
ADH1B	0.349013	0.035712
ADH4	0.122381	0.045536
ADH5	0.76005	0.034789
ADH6	0.214948	0.92963
ADH7	1.9914	0.130076
ADHFE1	0.112506	1.2771
ADI1	0.925879	0.040701
ADIG	1.22848	0.354136
ADIPOQ	0.631509	0.042101
ADIPOR1	0.428396	0.018612
ADIPOR2	0.581566	0.260072
ADIRF	0.178133	0.240196
ADK	1.71408	0.068934
ADM	2.4581	0.178035
ADM2	0.820362	0.221726
ADM5	0.278659	1.6214
ADNP	0.079261	0.223386
ADNP2	0.091896	0.279023
ADO	0.419817	0.783729
ADORA1	0.24654	0.163549
ADORA2A	1.28325	0.107699
ADORA2B	0.18712	0.511943
ADORA3	0.397224	0.469327
ADPGK	0.764345	0.044659
ADPRH	0.74688	1.39104
ADPRHL1	0.569006	0.013367
ADPRHL2	0.135139	0.506361
ADPRM	0.037891	0.240914
ADRA1A	1.23726	1.23913
ADRA1B	0.893945	0.065946
ADRA1D	0.194513	0.445838
ADRA2A	0.630599	0.098814
ADRA2B	0.997575	0.122709
ADRA2C	0.130915	0.221552
ADRB1	0.640563	0.03747
ADRB2	0.090786	0.277959
ADRB3	0.184475	0.635956
ADRBK1	0.446141	0.144935
ADRBK2	0.30792	0.201156
ADRM1	0.237359	0.063476
ADSL	0.312114	0.241209
ADSS	0.111399	0.484391
ADSSL1	0.844937	0.462975
ADTRP	0.051949	0.973548
AEBP1	0.50664	0.266377
AEBP2	0.739952	0.610869
AEN	0.571703	0.587204
AES	0.729438	0.174139
AFAP1	0.598427	0.1994
AFAP1L1	0.441064	0.378367
AFAP1L2	0.079496	0.134553
AFF1	0.077544	0.116645
AFF2	0.279361	0.46586
AFF3	0.054847	0.404658
AFF4	0.129222	0.131461
AFG3L2	2.0394	0.412009
AFM	0.871698	0.512395
AFMID	0.095717	0.330785
AFP	0.051084	0.412985
AFTPH	0.452853	0.391763
AGA	1.11178	0.125646
AGAP1	0.653021	0.523444
AGAP11	0.871149	0.596965
AGAP2	0.590287	0.0684
AGAP3	0.00689	0.380385
AGAP4	0.133713	0.318063
AGAP5	0.036566	0.744077
AGAP6	0.08571	0.515287
AGAP7	0.140994	0.97968
AGAP8	0.160868	1.44102
AGAP9	0.13444	0.332781
AGBL1	0.583776	0.169976
AGBL2	0.940929	0.176187
AGBL3	0.761954	0.218173
AGBL4	0.808465	0.140573
AGBL5	0.948462	0.361551
AGER	0.469877	0.483597
AGFG1	0.093546	0.61658
AGFG2	0.945808	0.714735
AGGF1	0.024761	0.181741
AGK	0.370142	0.068242
AGL	0.8288	0.047372
AGMAT	0.624282	0.151638
AGMO	0.52369	0.022116
AGO1	0.562693	0.081713
AGO2	0.090503	1.74995
AGO3	0.036656	0.388882
AGO4	0.081006	0.689647
AGPAT1	0.106138	0.348712
AGPAT2	0.870439	0.67158
AGPAT3	0.407512	0.935168
AGPAT4	1.00339	1.09776
AGPAT5	0.280271	0.092599
AGPAT6	0.523618	0.532466
AGPAT9	0.052507	0.319438
AGPHD1	0.401801	0.163227
AGPS	0.06706	0.799943
AGR2	0.952608	0.236939
AGR3	0.020821	0.376348
AGRN	0.246149	0.080258
AGRP	0.534573	0.075209
AGT	0.883525	0.748532
AGTPBP1	0.014425	0.344151
AGTR1	0.669505	1.44666
AGTR2	0.317972	0.148063
AGTRAP	0.810791	0.652163
AGXT	0.192181	0.782148
AGXT2	0.670277	0.783808
AGXT2L1	0.213284	0.558651
AGXT2L2	0.637593	0.153409
AHCTF1	0.011365	0.157029
AHCY	0.207055	0.118017
AHCYL1	0.425298	0.248975
AHCYL2	0.941878	0.449331
AHDC1	0.045796	1.03282
AHI1	0.110569	0.22856
AHNAK	0.721452	0.051045
AHNAK2	0.109993	1.06816
AHR	1.09021	0.122191
AHRR	0.265848	0.069831
AHSA1	0.002229	0.173012
AHSA2	1.43174	0.09304
AHSG	0.117288	0.219366
AHSP	2.39292	0.134322
AICDA	0.198192	0.700449
AIDA	0.275323	0.047605
AIF1	0.337752	0.082857
AIF1L	0.129725	0.23896
AIFM1	0.169906	0.651929
AIFM2	0.849612	0.278668
AIFM3	0.406116	0.119775
AIG1	0.80922	0.007747
AIM1	0.531254	0.047241
AIM2	0.626757	0.182673
AIMP1	0.206615	0.050098
AIMP2	0.40698	0.620676
AIP	0.673828	0.024729
AIPL1	0.821368	1.04048
AIRE	0.704763	0.929297
AJAP1	0.721612	0.128287
AJUBA	0.167134	0.772396
AK1	0.676026	1.24071
AK2	0.938887	0.173019
AK3	0.011018	0.391784
AK4	0.33336	0.34238
AK5	0.092723	0.600361
AK6	0.015252	0.941688
AK7	0.229258	0.175757
AK8	0.230224	0.17538
AK9	0.689158	0.220187
AKAP1	0.058037	0.438112
AKAP10	0.33351	0.400095
AKAP11	0.086705	0.468253
AKAP12	1.90122	0.076357
AKAP13	0.173096	0.34673
AKAP14	0.070535	0.38466
AKAP17A_X	0.084452	0.026069
AKAP17A_Y	0.095517	0.085831
AKAP2	0.45031	0.702064
AKAP3	0.241497	0.337856
AKAP4	0.141661	0.186279
AKAP5	0.445293	0.740167
AKAP6	0.032433	0.159499
AKAP7	0.163454	0.131585
AKAP8	0.128445	0.285134
AKAP8L	0.336902	0.01199
AKAP9	0.127092	0.074183
AKIP1	0.594859	0.610993
AKIRIN1	0.405232	0.984137
AKIRIN2	0.53121	0.104749
AKNA	0.439101	0.163746
AKNAD1	0.36213	1.32064
AKR1A1	0.397658	0.147935
AKR1B1	0.043884	0.549243
AKR1B10	0.127011	0.296924
AKR1B15	0.032883	0.615163
AKR1C1	0.710188	0.268693
AKR1C2	0.556831	0.304527
AKR1C3	0.222348	0.34815
AKR1C4	0.750166	0.637273
AKR1D1	0.537902	0.521434
AKR1E2	0.059837	0.156992
AKR7A2	0.433386	0.71424
AKR7A3	0.368901	0.204099
AKT1	0.169277	0.346787
AKT1S1	0.897395	0.676583
AKT2	0.066477	0.377724
AKT3	1.12262	0.191749
AKTIP	0.17725	0.75726
ALAD	0.428547	0.547723
ALAS1	0.081482	0.195418
ALAS2	0.352979	0.051685
ALB	0.159449	0.095468
ALCAM	0.454792	0.170349
ALDH16A1	0.042292	0.65604
ALDH18A1	0.274497	0.135175
ALDH1A1	0.137272	0.676748
ALDH1A2	0.736648	0.281199
ALDH1A3	0.442216	0.146868
ALDH1B1	0.081074	0.159963
ALDH1L1	0.69884	0.316449
ALDH1L2	0.057967	0.133506
ALDH2	0.468406	0.444349
ALDH3A1	0.218769	0.32604
ALDH3A2	0.172295	0.040167
ALDH3B1	1.59917	0.327874
ALDH3B2	0.890827	0.048983
ALDH4A1	0.0616	0.032995
ALDH5A1	0.919374	0.483042
ALDH6A1	0.178775	0.00083
ALDH7A1	0.152242	0.649442
ALDH8A1	0.058404	0.13797
ALDH9A1	0.259748	0.717899
ALDOA	2.11448	4.04295
ALDOB	0.032195	0.363492
ALDOC	0.943553	0.320627
ALG1	0.43492	0.05432
ALG10	0.067841	1.21443
ALG10B	0.074755	0.459345
ALG11	1.62039	0.726466
ALG12	0.496509	0.829768
ALG13	0.863819	0.484007
ALG14	0.16936	0.650917
ALG1L	0.518113	0.618614
ALG2	0.029681	0.585712
ALG3	0.065512	0.405928
ALG5	0.765787	1.40708
ALG6	1.47659	0.081121
ALG8	0.095382	0.900043
ALG9	1.03956	0.94074
ALK	0.466266	0.060636
ALKBH1	0.15602	0.25523
ALKBH2	0.300735	0.54543
ALKBH3	0.146077	0.575788
ALKBH4	0.100223	1.00289
ALKBH5	0.711617	0.248451
ALKBH6	1.26366	0.587892
ALKBH7	0.244102	0.424824
ALKBH8	1.74371	0.516855
ALLC	0.52311	0.172624
ALMS1	0.055675	0.163043
ALOX12	0.878703	0.113261
ALOX12B	0.289781	0.919843
ALOX15	0.103821	0.607884
ALOX15B	0.361221	0.23381
ALOX5	0.17536	0.003278
ALOX5AP	0.318108	0.057337
ALOXE3	1.57188	0.404041
ALPI	0.258022	0.499777
ALPK1	0.17757	1.64482
ALPK2	0.785103	2.60935
ALPK3	0.544287	0.348741
ALPL	0.112726	0.337138
ALPP	0.127733	0.086091
ALPPL2	0.134079	0.562646
ALS2	0.320763	0.492495
ALS2CL	1.8975	0.859618
ALS2CR11	0.579929	0.832033
ALS2CR12	0.353714	0.097339
ALS2CR8	0.08322	0.083183
ALX1	0.038285	0.707633
ALX3	0.567576	0.120308
ALX4	0.087921	0.883359
ALYREF	0.197534	0.847345
AMACR	0.461263	0.03685
AMBN	0.050561	0.012133
AMBP	0.592507	0.790324
AMBRA1	1.32899	0.005142
AMD1	0.827339	0.07601
AMDHD1	0.103634	0.76035
AMDHD2	0.780285	0.069423
AMELX	0.689987	0.057134
AMELY	1.08401	0.248098
AMER1	1.17446	0.053032
AMER2	0.930887	0.052042
AMER3	0.059364	0.098754
AMFR	0.163012	0.402535
AMH	0.556674	0.621221
AMHR2	0.220909	0.17194
AMICA1	0.062929	0.54604
AMIGO1	0.934607	0.123326
AMIGO2	0.191647	0.166031
AMIGO3	0.266353	0.986826
AMMECR1	0.478169	0.006586
AMMECR1L	1.24688	0.460146
AMN	0.829357	0.505971
AMN1	0.569699	0.173226
AMOT	0.206664	0.002448
AMOTL1	0.173802	0.178238
AMOTL2	1.49508	0.531741
AMPD1	0.730884	0.366138
AMPD2	0.000669	0.342657
AMPD3	0.182038	0.165509
AMPH	0.068847	0.098667
AMT	0.144929	0.967059
AMTN	0.479097	0.012606
AMY1A	0.038199	0.107343
AMY1B	0.192898	0.038508
AMY1C	0.084099	0.224659
AMY2A	0.143755	0.163366
AMY2B	0.545323	0.172708
AMZ1	0.650334	0.123015
AMZ2	0.070438	0.080692
ANAPC1	0.307664	0.115522
ANAPC10	0.211846	0.008699
ANAPC11	0.922523	0.303993
ANAPC13	0.66833	0.19187
ANAPC15	0.253646	0.097437
ANAPC16	1.31377	0.048167
ANAPC2	0.906964	0.670622
ANAPC4	0.06899	1.38909
ANAPC5	0.497668	0.473131
ANAPC7	0.365634	0.028729
ANG	0.447563	0.907701
ANGEL1	0.42828	0.428058
ANGEL2	0.54989	0.699818
ANGPT1	0.408423	0.80181
ANGPT2	0.236198	0.619355
ANGPT4	0.106893	0.36215
ANGPTL1	0.002793	0.102769
ANGPTL2	0.943057	0.16238
ANGPTL3	0.268025	0.04083
ANGPTL4	0.033445	0.429994
ANGPTL5	0.358536	0.416405
ANGPTL6	0.654528	0.777804
ANGPTL7	2.40892	0.538682
ANHX	0.119026	0.22842
ANK1	0.231628	0.085964
ANK2	1.37486	0.184031
ANK3	0.02382	0.078152
ANKAR	0.483253	0.106466
ANKDD1A	0.913498	0.131279
ANKDD1B	0.82255	0.162008
ANKEF1	0.673972	0.075778
ANKFN1	0.587623	0.210278
ANKFY1	0.459083	0.320972
ANKH	0.285486	0.126929
ANKHD1	1.85223	0.415284
ANKHD1-EIF4EBP3	1.86338	0.33279
ANKIB1	0.001497	0.071584
ANKK1	0.421911	0.107099
ANKLE2	0.657913	0.533103
ANKMY1	0.203537	0.440129
ANKMY2	0.644204	0.340531
ANKRA2	0.578396	0.148797
ANKRD1	0.001409	0.121214
ANKRD10	0.650353	0.244773
ANKRD11	0.16656	0.327837
ANKRD12	0.009794	0.479425
ANKRD13A	0.087592	0.61213
ANKRD13B	0.095025	0.866238
ANKRD13C	0.035632	0.084363
ANKRD13D	0.206049	0.430427
ANKRD16	0.756565	0.144136
ANKRD17	1.61027	0.041622
ANKRD18A	0.272947	0.318994
ANKRD18B	0.267357	0.441688
ANKRD2	1.44463	0.046371
ANKRD20A1	0.492603	0.941232
ANKRD20A2	0.43315	0.814855
ANKRD20A3	0.484457	0.509887
ANKRD20A4	0.346218	0.550182
ANKRD22	0.353185	0.043203
ANKRD23	0.064926	0.106183
ANKRD24	0.046559	0.187448
ANKRD26	0.954442	0.191397
ANKRD27	0.353312	0.217857
ANKRD28	0.424928	0.07227
ANKRD29	1.07774	0.243866
ANKRD30A	0.901425	0.112985
ANKRD30B	0.353008	0.149703
ANKRD32	0.522589	0.05372
ANKRD33	0.149691	0.445099
ANKRD33B	0.612325	0.134914
ANKRD34A	0.162134	0.309237
ANKRD34B	0.671294	0.214471
ANKRD34C	0.158791	0.851706
ANKRD35	0.271208	0.122128
ANKRD36	0.085075	0.938736
ANKRD37	0.745017	0.347589
ANKRD39	1.70684	0.03952
ANKRD40	0.513145	0.756788
ANKRD42	0.887898	0.110497
ANKRD44	0.036968	0.051406
ANKRD45	0.603713	0.026844
ANKRD46	0.464744	0.229362
ANKRD49	0.195254	0.318822
ANKRD50	0.090985	0.35717
ANKRD52	0.182441	0.623971
ANKRD53	0.174386	1.13292
ANKRD54	0.163404	0.04965
ANKRD55	0.08498	0.4611
ANKRD6	0.182117	0.005423
ANKRD61	2.71175	0.483637
ANKRD62	0.05286	1.40857
ANKRD65	0.01673	0.061715
ANKRD66	0.100437	0.094296
ANKRD7	1.82048	0.516356
ANKRD9	0.23994	0.101242
ANKS1A	0.260293	0.538411
ANKS1B	0.623332	0.064256
ANKS3	0.094015	0.348325
ANKS4B	0.121674	0.151312
ANKS6	0.027941	0.286274
ANKZF1	1.08082	0.533889
ANLN	0.015878	1.27633
ANO1	1.03499	0.431552
ANO10	0.56282	0.1807
ANO3	0.465809	0.195016
ANO4	1.34141	0.178179
ANO5	0.338651	0.273012
ANO6	0.19418	0.311233
ANO7	0.579285	0.282354
ANO8	0.384723	0.547401
ANO9	0.356281	0.398494
ANP32A	0.149691	1.08296
ANP32B	1.86477	0.174639
ANP32D	1.64958	0.532081
ANP32E	0.716857	0.783227
ANPEP	0.123724	0.126679
ANTXR1	0.712221	0.588734
ANTXR2	0.481947	0.166993
ANXA1	0.081477	0.01917
ANXA10	0.100158	0.494497
ANXA11	0.13034	0.083978
ANXA13	0.176161	0.947845
ANXA2	0.235764	0.375615
ANXA2R	0.076839	0.398146
ANXA3	0.295558	0.272158
ANXA4	0.662281	0.188291
ANXA5	1.37916	0.108674
ANXA6	1.18415	0.013192
ANXA7	0.015522	0.369888
ANXA8	0.557897	0.113566
ANXA8L1	1.91396	0.104268
ANXA8L2	0.152946	0.06151
ANXA9	1.23314	0.196645
AOAH	0.437422	0.949466
AOC1	0.558792	0.48971
AOC2	0.172424	0.532525
AOC3	0.065764	1.52097
AOX1	1.27247	0.393189
AP1AR	0.108384	0.149231
AP1B1	0.363974	0.276585
AP1G1	0.063456	0.122306
AP1G2	0.109266	1.51758
AP1M1	0.266001	0.06167
AP1M2	0.73182	0.859115
AP1S1	0.383672	0.163929
AP1S2	0.061315	0.036741
AP1S3	0.007062	0.923178
AP2A1	0.236071	0.392245
AP2A2	0.242369	0.387004
AP2B1	0.16455	1.90208
AP2M1	0.739237	2.64936
AP2S1	1.23745	1.38614
AP3B1	0.752985	0.505136
AP3B2	0.767614	0.799834
AP3D1	0.305158	0.694735
AP3M1	0.074136	0.15479
AP3M2	0.155237	0.131215
AP3S1	0.949427	0.00344
AP3S2	0.970576	0.761051
AP4B1	0.009701	0.025461
AP4E1	0.336337	0.350305
AP4M1	0.574955	0.346701
AP4S1	0.338623	0.664783
AP5B1	0.778481	0.183593
AP5M1	0.038365	0.197746
AP5S1	0.210081	0.539674
AP5Z1	0.088225	0.24006
APAF1	0.834607	0.190259
APBA1	0.33532	0.736672
APBA2	0.139165	0.262799
APBA3	1.60262	0.017421
APBB1	0.11303	0.101999
APBB1IP	0.067547	0.173737
APBB2	0.043121	0.034685
APBB3	0.143743	0.137052
APC	0.127057	0.093272
APC2	0.572904	1.14948
APCDD1	0.003738	0.008978
APCDD1L	0.01145	0.150415
APCS	0.929703	0.227209
APEH	0.254098	0.248351
APEX1	0.318632	0.070315
APEX2	0.77653	0.945042
APH1A	0.185413	0.098003
APH1B	0.511449	0.756367
API5	0.20057	0.46164
APIP	0.252759	0.672948
APITD1	0.282554	0.018326
APITD1-CORT	0.086838	0.066078
APLF	0.198885	0.171546
APLN	0.086721	0.043817
APLNR	0.426583	0.106444
APLP1	1.01703	2.1338
APLP2	0.244575	0.213987
APMAP	0.089029	1.11889
APOA1	0.500382	0.162437
APOA1BP	0.201101	0.763261
APOA2	0.331828	0.018598
APOA4	0.045005	0.061465
APOA5	0.440285	0.111332
APOB	0.449515	0.180897
APOBEC1	0.149146	0.212596
APOBEC2	1.11543	0.430825
APOBEC3A	0.272166	0.021911
APOBEC3A_B	0.062768	0.019615
APOBEC3B	0.275855	0.088741
APOBEC3C	0.68867	0.365221
APOBEC3D	0.15625	0.036222
APOBEC3F	0.125918	0.170291
APOBEC3G	0.064266	0.53034
APOBEC3H	0.560099	0.055759
APOBEC4	0.830943	0.218008
APOBR	0.267976	0.349566
APOC1	0.213341	0.580639
APOC2	0.199523	0.602755
APOC3	0.032176	0.204878
APOC4	0.062512	0.218977
APOD	0.125043	0.146229
APOE	0.047077	0.032606
APOF	0.186873	0.685017
APOH	0.216375	0.235189
APOL1	1.00335	1.23913
APOL2	0.303189	0.043947
APOL3	0.032822	1.47179
APOL4	0.106749	0.197356
APOL5	0.142149	0.72462
APOL6	0.206035	0.272394
APOLD1	0.479071	0.261767
APOM	0.042029	0.034093
APOO	0.005045	0.130235
APOOL	0.151583	0.070734
APOPT1	0.394124	0.424466
APP	0.034827	0.745114
APPBP2	0.583476	0.018979
APPL1	0.023228	0.6635
APPL2	0.606127	0.059698
APRT	0.240922	0.390512
APTX	0.211577	0.675965
AQP1	1.64424	0.213682
AQP10	0.365029	0.112321
AQP11	0.402239	0.412794
AQP12B	1.00969	0.195506
AQP2	1.19249	0.758952
AQP3	0.180384	0.035349
AQP4	0.549782	0.124615
AQP5	0.180134	0.053346
AQP6	0.173919	0.172456
AQP7	0.070127	1.48529
AQP8	0.139279	0.029007
AQP9	0.256514	0.683359
AQPEP	0.732805	0.343279
AQR	0.070438	0.70189
AR	1.1083	0.538772
ARAF	0.000104	0.030719
ARAP1	0.187936	0.077155
ARAP2	0.114825	0.150378
ARAP3	0.035712	0.176845
ARC	0.662441	0.819702
ARCN1	0.021874	0.050054
AREG	0.130669	0.480408
AREL1	0.727277	0.240151
ARF1	0.506458	0.154158
ARF3	0.377434	0.692996
ARF4	0.484749	0.151786
ARF5	0.16893	0.328401
ARF6	0.180009	0.345313
ARFGAP1	0.241542	0.004545
ARFGAP2	1.93704	0.205958
ARFGAP3	0.197924	0.422336
ARFGEF1	0.006418	0.209173
ARFGEF2	2.00192	0.164417
ARFIP1	0.047227	0.098444
ARFIP2	0.064276	0.197603
ARFRP1	0.145913	0.696566
ARG1	0.730464	0.07265
ARG2	0.083188	0.732922
ARGFX	0.682877	0.019188
ARGLU1	0.259882	0.198281
ARHGAP1	0.632625	0.235645
ARHGAP10	0.337714	0.913711
ARHGAP11A	0.085493	0.996583
ARHGAP11B	0.017589	1.07292
ARHGAP12	1.15754	0.080039
ARHGAP15	0.411235	0.01655
ARHGAP17	0.209145	0.410441
ARHGAP18	0.20702	0.36264
ARHGAP19	0.30945	0.894899
ARHGAP20	0.062442	1.07412
ARHGAP21	0.236198	0.805319
ARHGAP22	0.396293	0.001061
ARHGAP23	0.800437	0.874844
ARHGAP24	0.381596	0.389095
ARHGAP25	0.297234	0.603452
ARHGAP26	0.858738	0.124343
ARHGAP27	0.561695	0.067065
ARHGAP28	0.560146	0.743763
ARHGAP29	0.321664	0.450604
ARHGAP30	0.434731	0.598686
ARHGAP31	0.105629	0.430638
ARHGAP32	0.234227	0.371274
ARHGAP33	0.312873	0.162525
ARHGAP35	0.354126	0.6091
ARHGAP36	0.094134	0.606916
ARHGAP39	0.635693	0.74098
ARHGAP4	0.114961	1.3785
ARHGAP40	1.05853	0.274865
ARHGAP44	0.517412	0.436187
ARHGAP5	0.098623	0.449943
ARHGAP6	0.031041	0.129479
ARHGAP8	0.509367	0.075566
ARHGAP9	0.80643	0.559878
ARHGDIA	0.119495	1.24445
ARHGDIB	0.047765	0.264154
ARHGDIG	2.57595	1.91421
ARHGEF1	1.10484	0.202774
ARHGEF10	0.114509	0.467768
ARHGEF10L	0.145299	0.158046
ARHGEF11	0.090535	1.13173
ARHGEF12	0.494823	0.725657
ARHGEF15	0.404702	1.04743
ARHGEF16	0.56639	0.047532
ARHGEF17	1.04905	1.05394
ARHGEF18	1.55049	0.093687
ARHGEF19	0.704191	0.465606
ARHGEF2	1.16953	1.34281
ARHGEF25	0.541166	0.119467
ARHGEF26	0.013703	0.682605
ARHGEF28	0.024798	0.134481
ARHGEF3	0.048769	0.031592
ARHGEF33	0.641665	0.11792
ARHGEF35	0.940967	0.2752
ARHGEF37	0.720675	0.6256
ARHGEF38	0.083646	0.079731
ARHGEF39	0.145815	0.023682
ARHGEF4	0.453544	0.413266
ARHGEF40	1.00029	0.454174
ARHGEF5	0.249322	0.072106
ARHGEF6	0.073936	0.051807
ARHGEF7	0.622493	0.604569
ARHGEF9	0.130082	0.265784
ARID1A	0.001963	0.075204
ARID1B	0.538652	0.638593
ARID2	0.183845	0.723171
ARID3A	0.498722	1.13116
ARID3B	0.817471	0.138131
ARID3C	0.16476	0.685206
ARID4A	0.569425	0.89925
ARID4B	0.988218	0.418676
ARID5A	0.4123	0.179595
ARID5B	0.446955	0.026586
ARIH1	0.205087	0.452176
ARIH2	0.713588	0.164373
ARIH2OS	0.403689	0.170529
ARL1	0.138143	1.45808
ARL10	0.364727	1.5551
ARL11	0.301908	1.06472
ARL13A	0.289527	0.365059
ARL13B	0.346334	0.712042
ARL14	0.920493	0.106288
ARL14EP	0.289468	0.182428
ARL14EPL	0.403128	0.009381
ARL15	0.356281	0.018571
ARL16	0.105202	0.022368
ARL17A	0.305474	0.513555
ARL17B	0.238824	0.585394
ARL2	0.150488	0.340312
ARL2BP	0.391774	0.080645
ARL3	1.02562	0.263388
ARL4A	0.974612	0.762934
ARL4C	1.04829	0.306168
ARL4D	1.12992	1.56585
ARL5A	1.01706	0.035929
ARL5B	0.607356	0.35716
ARL5C	1.15629	1.97568
ARL6	0.174431	0.054472
ARL6IP1	0.283179	0.210264
ARL6IP5	0.802113	0.328651
ARL6IP6	0.204906	0.170368
ARL8A	0.136106	0.664984
ARL8B	0.192688	0.426606
ARL9	0.112546	0.123869
ARMC1	1.04472	0.373331
ARMC10	0.032475	0.577361
ARMC12	0.063884	0.972039
ARMC2	0.456056	0.235943
ARMC3	0.267236	0.436828
ARMC4	0.23234	0.564028
ARMC5	0.084052	0.0734
ARMC6	0.743114	0.250627
ARMC7	0.033445	0.131397
ARMC8	0.08143	0.051543
ARMC9	0.292592	0.033328
ARMCX1	0.69523	0.032541
ARMCX2	0.411829	0.034897
ARMCX3	0.529296	0.161
ARMCX4	0.389414	0.015369
ARMCX5	0.023311	0.365593
ARMCX5-GPRASP2	0.28714	0.204092
ARMCX6	0.172327	0.093837
ARMS2	0.222204	1.17784
ARNT	0.036817	0.088512
ARNT2	0.023292	0.233773
ARNTL	0.016608	0.09092
ARNTL2	0.111416	0.016523
ARPC1A	0.298208	0.132692
ARPC1B	0.400204	0.494416
ARPC2	0.436661	0.132521
ARPC3	0.000256	0.193006
ARPC4	0.022194	0.009235
ARPC4-TTLL3	0.281216	0.088044
ARPC5	0.900734	0.132356
ARPC5L	0.435452	0.505053
ARPP19	1.37354	1.25443
ARPP21	0.139566	1.92013
ARR3	0.684365	0.027566
ARRB1	0.56344	0.51231
ARRB2	0.699796	0.147514
ARRDC1	0.097241	0.479661
ARRDC2	0.17562	0.098422
ARRDC3	0.153038	0.055957
ARRDC4	0.164151	0.465187
ARRDC5	0.565431	0.325819
ARSA	0.081053	0.174464
ARSB	0.395504	0.716337
ARSD	0.566358	0.406492
ARSE	0.728182	1.11632
ARSF	0.115114	0.0372
ARSG	0.439376	0.311874
ARSH	0.243653	0.196236
ARSI	0.948462	0.168879
ARSJ	0.100645	0.236243
ARSK	0.815735	0.055394
ART1	0.609453	1.30301
ART3	0.212497	0.04031
ART4	0.791451	0.314455
ART5	0.935654	1.2312
ARTN	0.497354	0.800684
ARV1	0.389308	0.020538
ARVCF	1.17962	0.801921
ARX	0.565527	0.005648
AS3MT	0.351991	0.120228
ASAH1	0.808605	0.532421
ASAH2	0.047736	0.076331
ASAH2B	0.082973	0.312337
ASAP1	0.037238	0.095788
ASAP2	1.20576	1.13094
ASAP3	0.060765	0.155952
ASB1	0.159348	0.114311
ASB10	0.613929	0.845698
ASB11	0.354588	0.807293
ASB12	0.147514	0.240226
ASB13	0.95117	1.11353
ASB14	0.285176	0.195922
ASB15	0.019697	0.132597
ASB16	0.684177	0.959991
ASB17	0.051744	0.254309
ASB18	0.350461	2.0577
ASB2	0.176265	0.38406
ASB3	0.002627	0.016374
ASB4	0.258037	0.350276
ASB5	0.052561	0.034695
ASB6	0.278239	0.297656
ASB7	0.147258	0.50307
ASB8	0.981133	0.022537
ASB9	0.125066	0.073879
ASCC1	0.47753	0.19629
ASCC2	0.259203	0.701387
ASCC3	0.058126	0.049957
ASCL1	0.321172	0.827455
ASCL2	0.349556	0.462244
ASCL3	0.318469	0.697604
ASCL4	0.221487	0.031737
ASCL5	0.156524	0.251727
ASF1A	0.293769	0.538787
ASF1B	0.264465	0.649345
ASGR1	0.257935	0.261965
ASGR2	1.34407	0.741938
ASH1L	0.158321	0.113447
ASH2L	0.71146	0.400226
ASIC1	0.371754	1.37144
ASIC2	0.090963	0.153008
ASIC3	0.078418	0.230172
ASIC4	0.511929	0.36249
ASIC5	0.377631	1.44033
ASIP	0.424408	0.481749
ASL	0.474333	0.143162
ASMT_X	0.119712	0.098858
ASMT_Y	0.127046	0.01491
ASMTL_X	0.428128	0.048405
ASMTL_Y	0.037493	0.021838
ASNA1	0.285989	0.329903
ASNS	0.518572	2.25819
ASNSD1	0.137845	0.512947
ASPA	1.26687	0.423636
ASPDH	0.113109	0.419486
ASPG	0.733063	0.10234
ASPH	1.88901	0.341721
ASPHD1	0.052032	0.432538
ASPHD2	0.191667	0.516827
ASPM	0.873382	0.471559
ASPRV1	0.100897	1.00508
ASPSCR1	0.424985	0.016486
ASRGL1	0.410598	1.184
ASS1	0.833244	0.327394
ASTE1	0.119821	1.22189
ASTL	0.054876	0.381366
ASTN1	0.020424	0.411448
ASTN2	1.5874	0.467106
ASUN	0.798931	0.787067
ASXL1	0.183712	0.003134
ASXL2	0.13959	0.408668
ASXL3	0.360245	0.670724
ASZ1	0.335076	0.205763
ATAD1	0.375151	0.407868
ATAD2	0.042541	0.122214
ATAD2B	0.272727	0.665164
ATAD3A	1.16406	0.527814
ATAD3B	0.231303	0.845241
ATAD3C	0.41366	0.048726
ATAD5	0.30906	0.443517
ATAT1	0.092546	0.266514
ATCAY	0.313632	0.025921
ATE1	0.38123	0.015635
ATF1	0.503915	0.999609
ATF2	0.411	0.022857
ATF3	0.105728	0.434979
ATF4	0.737905	0.587842
ATF5	0.183944	0.849735
ATF6	0.12764	0.449821
ATF6B	0.219013	0.181649
ATF7	0.520713	0.166808
ATF7IP	0.025958	0.177675
ATF7IP2	0.596725	1.20696
ATG10	0.590456	0.0976
ATG12	0.184455	0.599514
ATG13	0.668795	0.351464
ATG14	0.629524	0.059329
ATG16L1	0.762808	0.023485
ATG16L2	0.008375	0.258604
ATG2A	1.30011	0.209715
ATG2B	0.274521	0.352568
ATG3	0.493238	0.376048
ATG4A	0.104152	1.06493
ATG4B	0.240302	1.27346
ATG4C	0.159054	0.04437
ATG4D	0.076383	0.155007
ATG5	0.067816	0.281009
ATG7	0.08773	1.77446
ATG9A	0.019647	1.40519
ATHL1	0.191944	0.170195
ATIC	0.08373	1.99388
ATL1	0.136344	0.184874
ATL2	0.098596	0.249114
ATL3	0.334785	0.133063
ATM	1.42268	0.519619
ATMIN	0.044149	0.229384
ATN1	0.634699	1.08863
ATOH1	0.206831	0.312837
ATOH7	0.085831	0.021267
ATOH8	0.250542	0.50314
ATOX1	0.634531	0.131467
ATP10A	0.636369	0.123309
ATP10B	1.55422	0.606723
ATP10D	0.682919	0.103325
ATP11A	0.000574	0.340873
ATP11B	0.436614	0.267365
ATP11C	0.613144	0.289696
ATP12A	0.301456	0.652924
ATP13A1	0.497313	0.476163
ATP13A2	0.082531	0.930369
ATP13A3	1.60662	0.841095
ATP13A4	0.097839	0.021879
ATP13A5	0.447198	0.053484
ATP1A1	0.247675	0.33978
ATP1A2	1.43484	0.215005
ATP1A3	0.231192	0.226557
ATP1A4	0.034935	0.732899
ATP1B1	0.430837	0.448977
ATP1B2	0.34489	0.403414
ATP1B3	0.024683	0.164487
ATP1B4	0.06323	0.357753
ATP2A1	0.10497	1.03987
ATP2A2	0.183268	0.363823
ATP2A3	0.064634	1.21924
ATP2B1	0.109149	0.506835
ATP2B2	0.253942	0.983635
ATP2B3	0.227026	0.84707
ATP2B4	0.437006	0.317674
ATP2C1	0.323133	0.069295
ATP2C2	0.204078	0.063743
ATP4A	0.373639	0.655313
ATP4B	0.067628	0.031508
ATP5A1	0.619861	0.585461
ATP5B	0.473234	0.168745
ATP5C1	0.47628	0.032017
ATP5D	0.045232	2.04485
ATP5E	0.034601	0.554567
ATP5F1	0.338405	0.936667
ATP5G1	0.03791	0.05757
ATP5G2	0.60005	0.382528
ATP5G3	0.032611	0.122836
ATP5H	0.013116	0.082311
ATP5I	0.013551	0.80746
ATP5J	0.592677	1.3137
ATP5J2	1.21698	1.80782
ATP5J2-PTCD1	0.661026	0.395958
ATP5L	0.581765	0.447685
ATP5L2	0.226426	0.036519
ATP5O	1.19641	0.570748
ATP5S	0.509929	0.119827
ATP5SL	0.380062	0.108669
ATP6AP1	8.69e-06	0.000843
ATP6AP1L	0.83112	0.900665
ATP6AP2	9.99e-05	0.000109
ATP6V0A1	0.692932	0.590913
ATP6V0A2	0.190696	0.46061
ATP6V0A4	1.14105	0.109344
ATP6V0B	0.282038	0.005731
ATP6V0C	0	0.004027
ATP6V0D1	0	0.089653
ATP6V0D2	0.520468	0.469916
ATP6V0E1	0.161711	0.093417
ATP6V0E2	0.052875	0.818986
ATP6V1A	0.003567	0.285544
ATP6V1B1	0.072204	1.05961
ATP6V1B2	0.027025	0.046898
ATP6V1C1	0.181873	0.059892
ATP6V1C2	0.131056	0.10178
ATP6V1D	0.44749	0.053175
ATP6V1E1	0.000513	0.103783
ATP6V1E2	0.144838	0.153366
ATP6V1F	0.2881	0.004413
ATP6V1G1	0.000126	0.004861
ATP6V1G2	0.227121	0.148094
ATP6V1G3	0.355788	0.088187
ATP6V1H	0	0.021295
ATP7A	0.813977	0.389915
ATP7B	0.714645	0.462168
ATP8A1	0.393565	0.086048
ATP8A2	1.1021	0.263723
ATP8B1	0.609083	0.659913
ATP8B2	0.797921	0.174483
ATP8B3	0.15678	0.1161
ATP8B4	0.375718	0.395731
ATP9A	0.302779	0.507393
ATP9B	0.45582	1.05621
ATPAF1	0.852695	0.994605
ATPAF2	0.444615	0.143755
ATPBD4	0.032953	0.561236
ATPIF1	0.338509	0.434329
ATR	0.100305	0.589526
ATRAID	0.083878	0.955186
ATRIP	0.258722	0.034728
ATRN	0.163024	1.16343
ATRNL1	0.081116	0.152983
ATRX	0.494728	0.489361
ATXN1	0.797103	0.213263
ATXN10	0.648822	0.057402
ATXN1L	0.682856	0.214001
ATXN2	0.203287	0.456453
ATXN2L	0.091483	0.09023
ATXN3	0.309157	0.05125
ATXN3L	0.031835	0.388734
ATXN7	1.38446	0.00873
ATXN7L1	0.49576	0.024201
ATXN7L2	0.632905	0.274007
ATXN7L3	0.751095	0.153632
ATXN7L3B	1.30751	0.274391
AUH	0.391581	0.338566
AUNIP	0.786296	0.070418
AUP1	0.563233	2.60663
AURKA	0.02588	0.367391
AURKAIP1	0.710589	1.01238
AURKB	0.486796	0.617389
AURKC	0.095631	0.044101
AUTS2	0.066771	0.155703
AVEN	0.1079	0.417369
AVIL	0.755649	0.813044
AVL9	0.176793	0.849551
AVP	0.034869	0.46736
AVPI1	0.249932	0.089338
AVPR1A	1.06758	0.026858
AVPR1B	0.277728	0.34303
AVPR2	0.977159	0.168764
AWAT1	0.078584	1.47165
AWAT2	0.609241	0.658289
AXDND1	0.383283	0.078933
AXIN1	0.257628	0.745936
AXIN2	0.484855	0.157803
AXL	0.281532	0.324919
AZGP1	0.018988	0.002815
AZI1	0.841215	0.378097
AZI2	0.414539	0.199551
AZIN1	0.219467	0.219769
AZU1	0.044663	0.4508
B2M	0.147429	0.139986
B3GALNT1	0.351874	0.168015
B3GALNT2	0.579599	0.452508
B3GALT1	2.53621	0.58511
B3GALT2	0.068318	0.095382
B3GALT4	0.032546	0.298441
B3GALT5	0.47881	0.301856
B3GALT6	0.693061	0.870923
B3GALTL	0.838063	0.705225
B3GAT1	0.696955	0.017494
B3GAT2	0.131144	0.731141
B3GAT3	1.39491	0.043491
B3GNT1	0.037318	0.169854
B3GNT2	2.63397	0.367917
B3GNT3	0.961181	0.106877
B3GNT4	1.74917	0.552532
B3GNT5	0.493887	0.000674
B3GNT6	1.24057	0.014677
B3GNT7	0.963052	0.042407
B3GNT8	0.0811	0.132928
B3GNT9	0.064024	0.20637
B3GNTL1	0.22295	0.183971
B4GALNT1	2.37251	0.060416
B4GALNT2	0.310567	1.09415
B4GALNT3	0.10338	1.03443
B4GALNT4	0.836242	0.675635
B4GALT1	0.011811	0.410877
B4GALT2	0.603853	0.603801
B4GALT3	0.918977	0.433633
B4GALT4	0.412626	0.063335
B4GALT5	1.21094	0.119609
B4GALT6	0.407435	0.044577
B4GALT7	0.126215	2.2197
B9D1	0.683673	1.58779
B9D2	1.19297	0.261227
BAALC	0.186272	0.058012
BAAT	0.307717	0.297199
BABAM1	0.133565	0.128918
BACE1	0.641989	0.248967
BACE2	0.796315	0.198233
BACH1	1.0164	0.673357
BACH2	0.809584	0.659953
BAD	0.336064	0.05653
BAG1	0.374801	0.135887
BAG2	0.393694	0.533221
BAG3	0.329272	0.832417
BAG4	0.336158	0.081938
BAG5	0.223226	1.08144
BAG6	1.25248	1.16919
BAGE	0.002142	0.574026
BAGE2	0.097475	0.50314
BAGE3	0.242323	0.069076
BAGE4	1.09541	0.326656
BAGE5	0.343346	0.380229
BAHCC1	0.302335	0.020238
BAHD1	1.09605	0.070469
BAI1	0.302579	1.27787
BAI2	0.04908	0.436887
BAI3	0.963371	0.108474
BAIAP2	0.939869	1.13583
BAIAP2L1	0.400237	0.29382
BAIAP2L2	0.955147	0.001536
BAIAP3	0.521953	0.455052
BAK1	0.344228	0.589476
BAMBI	1.47117	0.045647
BANF1	0.031032	0.377247
BANF2	0.662261	0.492414
BANK1	0.015207	0.15975
BANP	1.52507	0.584342
BAP1	0.697128	0.026544
BARD1	0.33762	1.27976
BARHL1	0.281989	0.086637
BARHL2	0.370856	0.921108
BARX1	0.69229	0.598927
BARX2	0.901391	0.36734
BASP1	0.100311	0.021778
BATF	0.928597	0.248305
BATF2	1.15024	0.043409
BATF3	0.07659	0.34846
BAX	0.860782	0.135619
BAZ1A	0.10945	0.147795
BAZ1B	0.479936	0.116924
BAZ2A	0.63425	0.592898
BAZ2B	0.184814	0.38051
BBC3	0.296967	0.889545
BBIP1	0.584309	0.373578
BBOX1	0.236145	0.012079
BBS1	1.02206	0.514676
BBS10	0.067506	0.288437
BBS12	0.980634	0.47987
BBS2	0.192661	0.139063
BBS4	0.454087	0.943476
BBS5	0.088938	0.235405
BBS7	0.394415	0.523632
BBS9	0.707611	0.283913
BBX	0.272418	0.323984
BCAM	1.60397	0.494036
BCAN	0.512508	1.76589
BCAP29	1.21146	0.040272
BCAP31	0.13337	0.351747
BCAR1	1.52087	0.122542
BCAR3	0.487983	0.332388
BCAS1	0.076601	0.170433
BCAS2	0.079053	1.14448
BCAS3	0.156325	0.239344
BCAS4	0.099977	0.110329
BCAT1	0.14716	0.2987
BCAT2	0.135661	0.035227
BCCIP	3.03046	0.192661
BCDIN3D	0.008597	0.344814
BCHE	0.073982	1.50791
BCKDHA	0.032078	0.067034
BCKDHB	0.176037	0.021988
BCKDK	1.15358	0.637536
BCL10	0.004593	0.274162
BCL11A	0.209342	0.399855
BCL11B	0.242353	0.250503
BCL2	0.37976	0.464086
BCL2A1	0.091295	0.380573
BCL2L1	0.001231	0.970697
BCL2L10	0.101681	0.208702
BCL2L11	0.69135	0.55424
BCL2L12	0.158684	1.83295
BCL2L13	0.006176	0.112732
BCL2L14	0.416677	0.448196
BCL2L15	0.353851	0.017575
BCL2L2	1.26367	0.634905
BCL2L2-PABPN1	0.020397	3.57679
BCL3	0.37925	0.358476
BCL6	3.02554	0.248028
BCL6B	0.302474	0.143718
BCL7A	0.10518	0.052419
BCL7B	0.45592	0.020729
BCL7C	1.48332	0.953505
BCL9	0.904796	0.31528
BCL9L	0.747414	0.202338
BCLAF1	0.936517	1.54023
BCMO1	0.659873	0.841969
BCO2	0.085953	0.447782
BCOR	0.077275	0.233706
BCORL1	1.08796	0.14306
BCR	1.41084	0.425853
BCS1L	0.257825	0.470916
BDH1	0.044341	0.976254
BDH2	0.320808	0.141746
BDKRB1	0.210765	0.001244
BDKRB2	0.214599	0.771497
BDNF	1.0123	0.113521
BDP1	0.521448	0.165567
BEAN1	0.215611	0.654881
BECN1	0.294983	0.565926
BEGAIN	0.286879	0.256059
BEND2	0.183878	0.946614
BEND3	0.245575	0.837316
BEND4	1.28987	0.079319
BEND5	0.018254	0.07912
BEND6	0.457436	0.644874
BEND7	0.328475	0.238117
BEST1	0.497901	0.102301
BEST2	0.255277	0.111663
BEST3	0.329504	0.164195
BEST4	1.39874	0.570215
BET1	0.431317	0.289654
BET1L	0.540939	0.05342
BET3L	0.277333	0.005987
BEX1	1.18432	0.267663
BEX2	0.036576	0.058986
BEX4	0.269872	0.542466
BEX5	0.010515	0.253677
BFAR	0.176298	0.844998
BFSP1	0.678567	0.958292
BFSP2	0.089312	0.247913
BGLAP	0.061075	0.0615
BGN	0.008269	0.095501
BHLHA15	0.827455	0.33486
BHLHA9	0.085816	0.276799
BHLHB9	0.290027	0.124534
BHLHE22	1.22055	0.178218
BHLHE40	0.11718	0.218008
BHLHE41	0.793093	0.241073
BHMT	0.072542	0.153737
BHMT2	0.060072	0.250302
BICC1	0.10863	0.298346
BICD1	0.375017	0.769577
BICD2	0.141096	0.73438
BID	0.057511	0.356518
BIK	0.191114	0.160189
BIN1	0.004997	0.079657
BIN2	0.893945	0.217413
BIN3	0.20501	0.200363
BIRC2	0.135382	0.724067
BIRC3	0.245537	0.017819
BIRC5	0.521895	1.16882
BIRC6	0.244361	1.05153
BIRC7	1.29056	0.276824
BIRC8	0.484153	0.314151
BIVM	0.034211	0.505553
BIVM-ERCC5	0.00622	1.67745
BLCAP	1.1401	0.024766
BLID	0.03446	0.100015
BLK	1.19727	0.199407
BLM	0.191911	0.300665
BLMH	0.234749	1.21076
BLNK	0.003051	0.042163
BLOC1S1	0.051509	0.193861
BLOC1S2	0.271419	0.079955
BLOC1S3	0.274554	0.195404
BLOC1S4	0.028149	0.012182
BLOC1S5	1.94154	0.009972
BLOC1S6	0.152668	0.18516
BLVRA	0.276224	0.612966
BLVRB	0.854306	0.257495
BLZF1	0.119346	0.073112
BMF	0.296786	0.013954
BMI1	0.504997	0.167517
BMP1	0.227737	0.002583
BMP10	0.175081	0.383714
BMP15	0.228266	0.588212
BMP2	0.059329	1.08911
BMP2K	1.02786	0.12517
BMP3	1.19146	0.004233
BMP4	0.056041	0.711036
BMP5	0.376275	0.000943
BMP6	0.105883	0.662122
BMP7	0.197356	0.049616
BMP8A	0.256929	0.425656
BMP8B	0.065987	0.285352
BMPER	0.020702	0.196338
BMPR1A	0.156867	0.382098
BMPR1B	0.116605	0.036302
BMPR2	0.170574	0.020174
BMS1	0.143646	0.445753
BMX	0.7742	0.209553
BNC1	0.437457	0.183785
BNC2	0.468815	0.221899
BNIP1	0.259187	1.09565
BNIP2	0.210906	0.204468
BNIP3	0.80148	0.507575
BNIP3L	0.245973	0.58712
BNIPL	0.320245	0.461741
BOC	0.962135	0.132273
BOD1	0.592049	0.377206
BOD1L1	0.461451	0.361441
BOD1L2	0.083436	0.104025
BOK	0.050356	1.9455
BOLA1	0.083736	2.12466
BOLA2	0.217778	0.88589
BOLA2B	0.222363	0.377724
BOLA3	0.32222	0.813581
BOLL	0.421315	0.382151
BOP1	1.82679	0.453038
BORA	0.321928	1.6406
BPGM	0.081671	0.061871
BPHL	0.212086	0.189378
BPI	0.360484	0.335386
BPIFA1	0.309361	0.024242
BPIFA2	0.956206	0.202068
BPIFA3	0.240219	1.24334
BPIFB1	0.372952	0.5866
BPIFB2	0.778403	0.000369
BPIFB3	1.41634	0.072183
BPIFB4	0.939869	0.010608
BPIFB6	0.271184	0.096666
BPIFC	1.18362	0.080969
BPNT1	0.483319	1.2976
BPTF	0.276249	0.528268
BPY2	0.170941	0.161359
BPY2B	0.140453	0.113916
BPY2C	0.225257	0.380176
BRAF	0.150347	0.029783
BRAP	0.684428	0.523792
BRAT1	0.099092	0.052615
BRCA1	1.24618	1.08591
BRCA2	0.468751	0.097959
BRCC3	0.207482	0.110323
BRD1	0.008234	0.096481
BRD2	0.379364	2.31505
BRD3	0.198233	0.382654
BRD4	0.092035	0.608025
BRD7	0.7764	0.596828
BRD8	0.003668	0.361571
BRD9	0.005225	0.626095
BRDT	0.08562	0.116242
BRE	0.443529	0.195302
BRF1	0.279212	1.21677
BRF2	0.1407	0.667946
BRI3	2.58152	2.49042
BRI3BP	0.326288	0.653393
BRICD5	0.363693	0.874747
BRINP1	0.257102	0.087507
BRINP2	0.1746	0.52285
BRINP3	0.034098	0.078511
BRIP1	0.31086	0.21539
BRIX1	1.79331	1.3892
BRK1	0.027881	0.02057
BRMS1	0.652885	0.01805
BRMS1L	0.256098	0.025198
BROX	0.099081	0.230549
BRPF1	1.26763	0.776972
BRPF3	0.253475	0.037455
BRS3	0.372521	0.301108
BRSK1	0.458196	1.29633
BRSK2	0.270268	0.097013
BRWD1	0.076829	0.578149
BRWD3	0.065093	0.151552
BSCL2	0.862171	0.446566
BSDC1	1.18795	1.02895
BSG	0.266233	0.154772
BSN	0.426003	0.09247
BSND	0.386708	1.19737
BSPH1	0.514492	0.002269
BSPRY	0.129368	0.063667
BST1	0.428582	0.041379
BST2	0.670643	0.151768
BSX	0.136267	0.436839
BTAF1	1.08311	1.56239
BTBD1	0.869666	0.453581
BTBD10	0.232088	0.129181
BTBD11	0.169027	0.17761
BTBD16	0.811325	0.010969
BTBD17	0.473855	0.156443
BTBD18	0.842725	2.12023
BTBD2	0.46694	0.007301
BTBD3	0.282022	0.324588
BTBD6	1.0954	0.240627
BTBD7	0.680707	0.082452
BTBD8	0.815962	0.659516
BTBD9	0.389702	0.905005
BTC	0.089477	1.07775
BTD	0.815848	0.661205
BTF3	0.750019	2.42153
BTF3L4	0.283629	0.435369
BTG1	0.785448	0.043942
BTG2	0.393651	0.617137
BTG3	1.1017	1.1115
BTG4	0.101549	0.194825
BTK	0.036104	0.213547
BTLA	0.261259	0.062532
BTN1A1	0.012463	0.509494
BTN2A1	0.509395	0.148002
BTN2A2	0.026138	0.005604
BTN3A1	0.57587	0.040591
BTN3A2	0.28018	0.219157
BTN3A3	0.49104	0.857986
BTNL3	0.046564	1.42834
BTNL8	0.593443	0.312998
BTNL9	0.017426	0.393468
BTRC	0.066325	0.346324
BUB1	0.81124	1.0905
BUB1B	1.73095	1.35835
BUB3	0.345583	0.703664
BUD13	0.297561	0.282604
BUD31	0.020379	0.974326
BVES	0.591353	0.002832
BYSL	0.419064	0.047096
BZRAP1	0.081493	0.392524
BZW1	0.113916	0.04911
BZW2	0.756813	0.099398
C10orf10	0.350169	0.536107
C10orf105	0.103077	0.114791
C10orf107	0.109266	0.521592
C10orf11	0.975309	0.285402
C10orf111	1.18038	0.287536
C10orf113	1.08666	0.394339
C10orf114	0.258549	0.230512
C10orf118	0.782016	0.25642
C10orf12	0.485931	0.250488
C10orf120	0.800437	0.048842
C10orf128	0.053651	0.415884
C10orf129	0.440369	0.920493
C10orf131	1.18579	0.294145
C10orf137	0.200818	0.18502
C10orf2	0.071149	0.837645
C10orf25	1.73843	0.211139
C10orf32	0.182732	1.07942
C10orf35	0.107077	0.132432
C10orf53	0.151558	0.890286
C10orf54	0.151435	0.272255
C10orf55	0.152483	0.12095
C10orf62	0.502835	0.372993
C10orf67	0.209293	0.014161
C10orf68	0.03256	0.147709
C10orf71	0.256906	0.533755
C10orf76	0.177048	0.613341
C10orf82	0.169938	0.254519
C10orf88	0.313105	0.173362
C10orf90	0.150746	0.239397
C10orf91	0.562028	0.476683
C10orf95	1.06203	0.230586
C10orf99	0.608818	1.90907
C11orf1	0.172799	0.384513
C11orf16	0.194771	0.097144
C11orf21	0.105258	0.809136
C11orf24	0.572952	0.302509
C11orf30	0.212292	0.465618
C11orf31	0.170818	0.073611
C11orf35	0.147581	0.56441
C11orf40	0.853624	0.891807
C11orf42	0.501221	1.52871
C11orf45	0.01892	0.713746
C11orf48	2.71539	0.275184
C11orf49	0.127616	0.080697
C11orf52	0.191337	1.39973
C11orf53	0.622931	0.681123
C11orf54	0.479621	0.336214
C11orf57	0.198576	0.224987
C11orf58	0.152631	0.511012
C11orf63	0.210511	0.932966
C11orf65	0.006621	0.081529
C11orf68	0.443107	0.150286
C11orf70	0.071123	0.564649
C11orf71	1.13323	0.172088
C11orf73	0.127873	0.345429
C11orf74	0.328041	0.016256
C11orf80	0.512324	1.24089
C11orf82	0.409916	0.021153
C11orf83	0.062527	0.168085
C11orf84	0.788506	0.097605
C11orf85	0.374595	0.542875
C11orf86	0.355621	0.02547
C11orf87	1.04614	0.510351
C11orf88	0.037503	0.829621
C11orf91	1.21572	0.051621
C11orf93	0.658209	0.044509
C11orf94	0.439233	0.217556
C11orf96	0.51313	0.738594
C12orf10	0.208815	0.142227
C12orf23	0.470737	0.269363
C12orf29	0.869473	0.443661
C12orf39	0.167779	1.02474
C12orf4	0.544896	0.224011
C12orf40	0.034987	0.570377
C12orf42	0.126772	0.076637
C12orf43	0.291299	0.498461
C12orf44	0.396715	0.339438
C12orf45	0.21128	0.313516
C12orf49	0.102824	0.170535
C12orf5	0.55151	0.022071
C12orf50	0.34944	0.205561
C12orf52	0.216182	0.422807
C12orf54	0.227539	0.076507
C12orf56	0.435086	0.000417
C12orf57	0.169148	0.445365
C12orf60	0.110794	0.705027
C12orf61	0.629413	0.116066
C12orf65	0.1336	1.88137
C12orf66	0.012325	0.169597
C12orf68	0.317981	0.122076
C12orf71	0.368009	0.172941
C12orf73	0.278165	0.194085
C12orf74	0.037039	0.293615
C12orf75	0.699231	0.112647
C12orf76	0.036855	0.390801
C12orf77	0.228471	0.808857
C12orf79	0.649248	0.629802
C13orf35	0.206112	0.326003
C13orf45	0.138316	0.26714
C14orf1	0.683631	0.391132
C14orf105	0.395159	0.103777
C14orf119	0.505818	0.681916
C14orf132	0.301273	0.417903
C14orf142	0.59249	0.122899
C14orf159	0.450298	0.173051
C14orf166	0.003567	0.325038
C14orf166B	1.41501	0.414483
C14orf169	0.910236	0.140255
C14orf177	0.086801	0.272849
C14orf178	0.271687	0.142131
C14orf180	0.507813	0.162336
C14orf182	0.56949	1.29997
C14orf183	0.174899	0.039372
C14orf2	0.062262	0.221588
C14orf28	0.182884	0.230822
C14orf37	0.223371	0.021463
C14orf39	0.823012	0.742778
C14orf79	0.610781	0.448794
C14orf80	0.223546	0.257644
C14orf93	0.505999	0.411639
C15orf26	0.329726	0.225337
C15orf27	0.075219	0.130821
C15orf32	0.087183	0.148277
C15orf38	0.621166	0.558226
C15orf38-AP3S2	0.083094	0.524474
C15orf39	0.540668	0.378938
C15orf40	0.08261	0.015801
C15orf41	0.049431	0.022025
C15orf43	0.202372	0.213
C15orf48	0.339324	0.668613
C15orf52	1.07233	0.047576
C15orf53	0.256341	0.065123
C15orf54	0.219035	0.595543
C15orf56	0.411896	0.381994
C15orf57	1.30591	0.665727
C15orf59	0.060216	0.019747
C15orf60	0.906718	1.30616
C15orf61	0.072322	0.277498
C15orf62	0.615324	0.195983
C15orf65	0.146612	1.2415
C16orf11	1.83744	0.131397
C16orf13	0.459208	0.426444
C16orf3	0.643305	0.5707
C16orf45	0.381941	0.118444
C16orf46	0.370417	1.15295
C16orf52	1.99178	0.015621
C16orf54	0.260364	0.226718
C16orf55	0.020028	0.087427
C16orf58	1.87338	0.33381
C16orf59	1.01516	0.408201
C16orf62	0.001192	0.156611
C16orf70	1.31528	0.036292
C16orf71	0.018095	0.245086
C16orf72	0.295215	0.166528
C16orf74	0.381136	0.726813
C16orf78	0.26875	0.257157
C16orf80	0.053454	0.297923
C16orf86	0.21969	0.255246
C16orf87	1.08598	0.208015
C16orf89	0.846795	0.191107
C16orf90	0.24443	0.576984
C16orf92	0.128304	0.728158
C16orf93	0.680062	0.953154
C16orf95	0.749141	0.339979
C16orf96	0.244194	0.569844
C16orf97	0.34035	0.184389
C17orf100	0.26004	0.53152
C17orf102	1.32668	0.263213
C17orf104	1.22537	1.45166
C17orf105	0.997618	1.82524
C17orf107	0.271671	0.074301
C17orf112	0.446117	0.271403
C17orf47	0.28218	0.672702
C17orf49	0.017118	1.05199
C17orf50	0.689434	1.42655
C17orf51	1.16618	0.218374
C17orf53	0.055843	0.539583
C17orf58	0.290798	0.838842
C17orf59	0.365704	0.038622
C17orf62	0.352343	0.786881
C17orf64	0.327274	0.065992
C17orf66	0.598479	0.840042
C17orf70	0.006736	0.506277
C17orf72	0.227495	0.384618
C17orf74	0.235032	0.23908
C17orf75	1.06042	0.78936
C17orf77	1.33427	0.102417
C17orf78	0.084748	0.689859
C17orf80	0.175126	0.04411
C17orf82	0.139393	1.12644
C17orf85	0.16737	0.710411
C17orf89	0.42948	1.52781
C17orf96	1.59239	1.67395
C17orf97	0.022254	0.137368
C17orf98	0.474075	1.04822
C17orf99	0.976789	0.203107
C18orf21	0.076823	0.464491
C18orf25	0.823648	0.080734
C18orf32	0.817757	0.255214
C18orf42	0.188485	0.17078
C18orf54	0.335715	0.085747
C18orf63	0.025977	0.319909
C18orf8	0.00219	0.124672
C19orf10	0.252495	0.297794
C19orf12	0.302596	0.126982
C19orf18	0.182719	0.477399
C19orf21	0.027598	0.310744
C19orf24	0.91268	0.725288
C19orf25	0.5945	0.731258
C19orf26	0.008114	0.213022
C19orf33	0.631378	0.014434
C19orf35	0.169578	0.353175
C19orf38	0.167044	0.106804
C19orf40	0.342008	0.135092
C19orf43	0.704455	0.098732
C19orf44	0.042129	0.552501
C19orf45	0.069591	0.001732
C19orf47	0.002666	0.466609
C19orf48	0.153521	0.108518
C19orf52	0.587187	0.739237
C19orf53	0.364436	0.447076
C19orf54	0.826115	0.567672
C19orf57	0.338026	0.248505
C19orf59	0.589712	1.19089
C19orf60	0.52285	0.520842
C19orf66	0.077659	0.228082
C19orf67	0.111933	0.090808
C19orf70	0.116168	0.023833
C19orf71	0.143597	0.010786
C19orf73	0.092755	1.72439
C19orf77	0.328226	0.714353
C19orf80	0.291826	0.282238
C19orf81	0.268814	0.370397
C19orf82	0.821973	0.215226
C1D	1.39121	2.43106
C1GALT1	0.5014	0.369277
C1GALT1C1	0.566534	0.160403
C1orf100	0.112276	0.788853
C1orf101	0.418562	0.248436
C1orf105	1.15994	1.91664
C1orf106	0.500657	0.572757
C1orf109	0.114554	0.199015
C1orf110	0.446566	0.470852
C1orf111	0.248305	0.10408
C1orf112	0.004404	0.599721
C1orf115	0.023728	2.26101
C1orf116	0.648745	0.01743
C1orf122	0.314563	0.081414
C1orf123	0.65734	0.045526
C1orf127	0.453877	0.336648
C1orf131	1.044	1.25039
C1orf141	0.201909	0.27828
C1orf146	0.409214	0.209236
C1orf151-NBL1	0.563122	0.231355
C1orf158	0.488531	0.036609
C1orf159	0.7706	0.431317
C1orf162	0.485001	0.03755
C1orf168	2.26844	0.835231
C1orf172	1.04851	0.127162
C1orf173	0.408935	0.568299
C1orf174	0.507184	0.176474
C1orf177	0.095263	0.250851
C1orf185	0.416167	0.499091
C1orf186	0.775182	0.694004
C1orf189	1.2185	0.073586
C1orf192	0.546101	0.009674
C1orf194	0.457411	0.60279
C1orf198	0.478313	0.015599
C1orf204	0.1853	0.459308
C1orf21	0.268637	0.432444
C1orf210	1.61379	0.024499
C1orf216	0.895547	0.155268
C1orf226	0.062658	0.063707
C1orf227	0.050303	0.048706
C1orf228	0.338159	0.13594
C1orf229	0.306546	0.573066
C1orf233	0.090235	0.147148
C1orf234	0.656769	0.030426
C1orf27	0.65226	0.435879
C1orf35	0.822868	1.00851
C1orf43	0.097562	0.163511
C1orf50	0.225403	0.141926
C1orf51	0.944507	0.424766
C1orf52	0.273208	0.101319
C1orf53	0.12134	0.000513
C1orf54	1.42857	0.180239
C1orf56	0.148369	0.523096
C1orf61	1.31774	0.519763
C1orf63	0.027297	0.288589
C1orf64	0.139339	0.277975
C1orf65	0.209243	0.59176
C1orf68	0.118102	0.380072
C1orf74	0.264385	0.53006
C1orf85	0.959714	0.849643
C1orf86	0.790458	0.805874
C1orf87	0.566422	0.006172
C1orf94	0.015005	1.10952
C1orf95	0.512141	0.435831
C1QA	0.121168	0.145724
C1QB	0.6743	0.636501
C1QBP	1.66148	0.459108
C1QC	1.41369	0.37899
C1QL1	1.68223	0.020934
C1QL2	0.438302	0.328189
C1QL3	0.304229	0.02976
C1QL4	1.12403	0.072296
C1QTNF1	0.654979	0.779108
C1QTNF2	0.16877	0.221668
C1QTNF3	0.342256	0.398548
C1QTNF4	0.276126	0.161264
C1QTNF5	0.039092	0.149574
C1QTNF6	0.281581	0.248413
C1QTNF7	0.168527	0.328929
C1QTNF8	0.361201	0.135619
C1QTNF9	0.209405	0.272792
C1QTNF9B	0.248698	0.157347
C1QTNF9B-AS1	1.18113	1.36014
C1R	1.68075	0.623898
C1RL	0.370193	1.59715
C1S	0.454322	0.15055
C2	0.089424	0.002234
C20orf111	0.399365	0.040978
C20orf112	0.378325	0.128077
C20orf141	0.351845	0.722047
[truncated: 19,917 more rows]
