# Supplementary material for: PLSCR1 is a cell-autonomous defence factor against SARS-CoV-2 infection
Source: Nature. 2023 Jul 12;619(7971):819–27. doi: 10.1038/s41586-023-06322-y (PMC10371867; doi:10.1038/s41586-023-06322-y)
Supplement: Supplementary file 7 — Comparison of mRNA expression level between NC and PLSCR1-KO Huh7.5 in the absence of IFNγ. [file 41586_2023_6322_MOESM7_ESM.xlsx]

## Sheet: Sheet1
Supplementary Table 4. Comparison of mRNA expression level between NC and PLSCR1-KO Huh7.5 in the absence of IFN-γ
SYMBOL	GENENAME	ENSEMBL	baseMean	log2FoldChange	lfcSE	stat	pvalue	padj
A1CF	APOBEC1 complementation factor	ENSG00000148584	8569.74	0.00823305	0.0461896	0.178245	0.858531	0.985776
A2M	alpha-2-macroglobulin	ENSG00000175899	7753.09	0.0584667	0.0424169	1.37838	0.168085	0.753173
AAAS	aladin WD repeat nucleoporin	ENSG00000094914	455.3	-0.0833058	0.0895505	-0.930267	0.352233	0.8844
AACS	acetoacetyl-CoA synthetase	ENSG00000081760	134.905	0.110799	0.147024	0.75361	0.451083	0.920014
AADAC	arylacetamide deacetylase	ENSG00000114771	252.405	0.0947597	0.123246	0.768868	0.441972	0.918486
AADAT	aminoadipate aminotransferase	ENSG00000109576	116.003	-0.0310767	0.162257	-0.191528	0.848112	0.984681
AAED1	AhpC/TSA antioxidant enzyme domain containing 1	ENSG00000158122	267.237	-0.0952036	0.111334	-0.855116	0.392487	0.897881
AAGAB	alpha and gamma adaptin binding protein	ENSG00000103591	2413.06	-0.0900917	0.0548529	-1.64242	0.100502	0.65344
AAK1	AP2 associated kinase 1	ENSG00000115977	1052.44	0.124305	0.088131	1.41046	0.158403	0.744933
AAMP	angio associated migratory cell protein	ENSG00000127837	893.496	0.0355762	0.0807534	0.440554	0.659536	0.954956
AAR2	AAR2 splicing factor homolog	ENSG00000131043	462.672	-0.0215882	0.0896228	-0.240878	0.80965	0.976954
AARS	alanyl-tRNA synthetase	ENSG00000090861	4271.02	0.00859962	0.0412132	0.208662	0.834712	0.983409
AARS2	alanyl-tRNA synthetase 2, mitochondrial	ENSG00000124608	241.026	-0.0567524	0.12749	-0.44515	0.656211	0.954552
AASDH	aminoadipate-semialdehyde dehydrogenase	ENSG00000157426	230.604	-0.118995	0.119615	-0.994817	0.319826	0.865725
AASDHPPT	aminoadipate-semialdehyde dehydrogenase-phosphopantetheinyl transferase	ENSG00000149313	1296.43	-0.0655813	0.0630616	-1.03996	0.29836	0.8572
AASS	aminoadipate-semialdehyde synthase	ENSG00000008311	1252.33	0.103291	0.0559705	1.84545	0.0649721	0.559186
AATF	apoptosis antagonizing transcription factor	ENSG00000275700	1593	-0.0641884	0.0542365	-1.18349	0.236615	0.81814
ABAT	4-aminobutyrate aminotransferase	ENSG00000183044	498.424	0.0935364	0.0955993	0.978422	0.327866	0.868854
ABCA1	ATP binding cassette subfamily A member 1	ENSG00000165029	4112.73	0.00790971	0.082933	0.0953746	0.924017	0.99369
ABCA11P	ATP binding cassette subfamily A member 11, pseudogene	ENSG00000251595	123.549	0.00734189	0.163894	0.0447966	0.964269	0.998202
ABCA2	ATP binding cassette subfamily A member 2	ENSG00000107331	114.248	0.259874	0.168987	1.53783	0.124089	0.693867
ABCA5	ATP binding cassette subfamily A member 5	ENSG00000154265	302.176	-0.265178	0.110009	-2.41051	0.0159302	0.315978
ABCB1	ATP binding cassette subfamily B member 1	ENSG00000085563	2172.18	-0.0220316	0.0517656	-0.425603	0.670397	0.955348
ABCB10	ATP binding cassette subfamily B member 10	ENSG00000135776	1202.31	-0.05851	0.0564796	-1.03595	0.300226	0.857207
ABCB4	ATP binding cassette subfamily B member 4	ENSG00000005471	498.37	-0.0211531	0.0904977	-0.233742	0.815186	0.97725
ABCB7	ATP binding cassette subfamily B member 7	ENSG00000131269	500.23	-0.0463247	0.083587	-0.554209	0.579436	0.942488
ABCC1	ATP binding cassette subfamily C member 1	ENSG00000103222	271.961	0.128372	0.11117	1.15474	0.248196	0.825206
ABCC2	ATP binding cassette subfamily C member 2	ENSG00000023839	1234.85	-0.00526728	0.0586511	-0.089807	0.928441	0.99369
ABCC4	ATP binding cassette subfamily C member 4	ENSG00000125257	1665.99	0.153572	0.0516139	2.97539	0.00292616	0.125251
ABCC5	ATP binding cassette subfamily C member 5	ENSG00000114770	499.539	0.10581	0.0827383	1.27885	0.200951	0.789276
ABCC6	ATP binding cassette subfamily C member 6	ENSG00000091262	266.551	-0.243672	0.11357	-2.14556	0.0319079	0.423142
ABCC6P1	ATP binding cassette subfamily C member 6 pseudogene 1	ENSG00000256340	346.402	-0.14397	0.0963845	-1.49371	0.135251	0.71617
ABCD3	ATP binding cassette subfamily D member 3	ENSG00000117528	8927.62	-0.069517	0.0336182	-2.06784	0.0386552	0.460232
ABCD4	ATP binding cassette subfamily D member 4	ENSG00000119688	128.338	-0.0930951	0.160798	-0.578956	0.562619	0.940875
ABCE1	ATP binding cassette subfamily E member 1	ENSG00000164163	5966.25	0.00499857	0.0373289	0.133906	0.893477	0.989636
ABCF1	ATP binding cassette subfamily F member 1	ENSG00000204574	1992.28	-0.0296312	0.0520562	-0.569216	0.56921	0.941035
ABCF2	ATP binding cassette subfamily F member 2	ENSG00000033050	162.677	0.287883	0.157269	1.83052	0.0671727	0.562831
ABCF3	ATP binding cassette subfamily F member 3	ENSG00000161204	332.051	0.067761	0.109799	0.617138	0.537143	0.935165
ABCG2	ATP binding cassette subfamily G member 2 (Junior blood group)	ENSG00000118777	315.841	-0.0870634	0.101511	-0.857672	0.391074	0.897646
ABHD10	abhydrolase domain containing 10	ENSG00000144827	1459.07	-0.0208999	0.0524675	-0.398341	0.690379	0.957717
ABHD12	abhydrolase domain containing 12	ENSG00000100997	868.485	-0.0725626	0.0678333	-1.06972	0.284746	0.848449
ABHD13	abhydrolase domain containing 13	ENSG00000139826	512.532	0.0281003	0.0909108	0.309097	0.757248	0.970145
ABHD14B	abhydrolase domain containing 14B	ENSG00000114779	105.145	-0.243721	0.17289	-1.40969	0.158632	0.745403
ABHD15	abhydrolase domain containing 15	ENSG00000168792	181.005	0.153061	0.132111	1.15858	0.246629	0.825206
ABHD17B	abhydrolase domain containing 17B	ENSG00000107362	1090.08	-0.102139	0.0625176	-1.63377	0.102307	0.655186
ABHD18	abhydrolase domain containing 18	ENSG00000164074	195.243	0.112817	0.129056	0.874177	0.382022	0.897199
ABHD2	abhydrolase domain containing 2	ENSG00000140526	1884.01	-0.0444194	0.0490216	-0.906118	0.364874	0.891034
ABHD3	abhydrolase domain containing 3	ENSG00000158201	1391.29	-0.0272672	0.058647	-0.464938	0.641976	0.951493
ABHD4	abhydrolase domain containing 4	ENSG00000100439	376.413	-0.156866	0.0976908	-1.60573	0.108332	0.666475
ABHD5	abhydrolase domain containing 5	ENSG00000011198	885.004	-0.117176	0.067313	-1.74076	0.0817252	0.600427
ABI1	abl interactor 1	ENSG00000136754	1301.54	-0.082307	0.0573035	-1.43634	0.150907	0.72748
ABI2	abl interactor 2	ENSG00000138443	1756.57	0.0882766	0.0513339	1.71965	0.0854954	0.613649
ABL1	ABL proto-oncogene 1, non-receptor tyrosine kinase	ENSG00000097007	1340.36	0.0617674	0.0686352	0.899938	0.368153	0.893151
ABL2	ABL proto-oncogene 2, non-receptor tyrosine kinase	ENSG00000143322	986.479	0.262889	0.0861726	3.05073	0.00228287	0.112136
ABLIM1	actin binding LIM protein 1	ENSG00000099204	3093.81	0.0872289	0.0437044	1.99588	0.0459469	0.502417
ABLIM3	actin binding LIM protein family member 3	ENSG00000173210	191.058	-0.182452	0.128028	-1.42509	0.154131	0.735125
ABRACL	ABRA C-terminal like	ENSG00000146386	252.248	0.0109592	0.114484	0.0957273	0.923737	0.99369
ABRAXAS1	abraxas 1, BRCA1 A complex subunit	ENSG00000163322	251.994	0.14968	0.114567	1.30648	0.191389	0.780126
ABRAXAS2	abraxas 2, BRISC complex subunit	ENSG00000165660	737.278	0.0875227	0.0714498	1.22495	0.220593	0.804491
ABT1	activator of basal transcription 1	ENSG00000146109	318.362	0.00693915	0.109755	0.063224	0.949588	0.994534
ACAA1	acetyl-CoA acyltransferase 1	ENSG00000060971	259.064	-0.161831	0.123013	-1.31556	0.188321	0.777995
ACAA2	acetyl-CoA acyltransferase 2	ENSG00000167315	1470.33	-0.138545	0.0505701	-2.73966	0.00615023	0.194281
ACACA	acetyl-CoA carboxylase alpha	ENSG00000278540	4934.39	0.17929	0.0405968	4.41636	1.00377e-05	0.00219008
ACAD10	acyl-CoA dehydrogenase family member 10	ENSG00000111271	215.945	-0.143666	0.123786	-1.1606	0.245803	0.825206
ACAD8	acyl-CoA dehydrogenase family member 8	ENSG00000151498	225.956	0.191069	0.126545	1.50989	0.131072	0.71071
ACAD9	acyl-CoA dehydrogenase family member 9	ENSG00000177646	555.23	0.00778767	0.0844005	0.0922705	0.926483	0.99369
ACADM	acyl-CoA dehydrogenase medium chain	ENSG00000117054	1915.57	-0.0157949	0.0558799	-0.282659	0.777438	0.972964
ACADSB	acyl-CoA dehydrogenase short/branched chain	ENSG00000196177	3424.97	0.192906	0.046846	4.11788	3.82377e-05	0.00588109
ACADVL	acyl-CoA dehydrogenase very long chain	ENSG00000072778	740.035	0.074621	0.084313	0.885048	0.376131	0.896492
ACAP2	ArfGAP with coiled-coil, ankyrin repeat and PH domains 2	ENSG00000114331	1445.88	0.0342074	0.0606011	0.564467	0.572436	0.941035
ACAP3	ArfGAP with coiled-coil, ankyrin repeat and PH domains 3	ENSG00000131584	97.3663	-0.024602	0.177792	-0.138375	0.889944	0.989449
ACAT1	acetyl-CoA acetyltransferase 1	ENSG00000075239	921.799	-0.0218049	0.0681091	-0.320147	0.748857	0.967761
ACAT2	acetyl-CoA acetyltransferase 2	ENSG00000120437	4395.98	0.0246524	0.0456897	0.539562	0.589499	0.947074
ACBD3	acyl-CoA binding domain containing 3	ENSG00000182827	1836.18	0.0166166	0.0471203	0.352642	0.724357	0.962754
ACBD5	acyl-CoA binding domain containing 5	ENSG00000107897	1541.47	-0.148689	0.0537266	-2.76751	0.00564867	0.18595
ACBD6	acyl-CoA binding domain containing 6	ENSG00000230124	323.015	0.169372	0.106192	1.59496	0.110721	0.67207
ACER3	alkaline ceramidase 3	ENSG00000078124	847.761	0.0562805	0.0667512	0.843139	0.399151	0.902787
ACIN1	apoptotic chromatin condensation inducer 1	ENSG00000100813	4113.57	-0.0445791	0.0411321	-1.0838	0.278453	0.844396
ACLY	ATP citrate lyase	ENSG00000131473	8791.77	0.0663373	0.0365895	1.81301	0.0698295	0.570686
ACO1	aconitase 1	ENSG00000122729	1376.93	0.0056027	0.0526204	0.106474	0.915206	0.992717
ACO2	aconitase 2	ENSG00000100412	841.641	-0.0397405	0.0725888	-0.547474	0.584053	0.945008
ACOT13	acyl-CoA thioesterase 13	ENSG00000112304	520.728	-0.0354709	0.0843505	-0.420517	0.674108	0.955348
ACOT2	acyl-CoA thioesterase 2	ENSG00000119673	102.55	-0.107067	0.185023	-0.578667	0.562814	0.940875
ACOT7	acyl-CoA thioesterase 7	ENSG00000097021	449.638	-0.101933	0.0886513	-1.14982	0.250218	0.826018
ACOT9	acyl-CoA thioesterase 9	ENSG00000123130	196.169	-0.102027	0.131675	-0.774841	0.438434	0.918486
ACOX1	acyl-CoA oxidase 1	ENSG00000161533	2456.31	-0.0804255	0.0427402	-1.88173	0.0598727	0.548385
ACOX3	acyl-CoA oxidase 3, pristanoyl	ENSG00000087008	117.893	-0.0890466	0.171863	-0.518125	0.604371	0.948067
ACP1	acid phosphatase 1	ENSG00000143727	2614.76	-0.0235476	0.0465052	-0.506343	0.612616	0.948067
ACP2	acid phosphatase 2, lysosomal	ENSG00000134575	195.513	-0.0526051	0.147686	-0.356195	0.721695	0.962754
ACP6	acid phosphatase 6, lysophosphatidic	ENSG00000162836	118.564	0.0727437	0.165141	0.440496	0.659578	0.954956
ACSF2	acyl-CoA synthetase family member 2	ENSG00000167107	374.486	0.0273583	0.092127	0.296962	0.766495	0.97121
ACSL1	acyl-CoA synthetase long chain family member 1	ENSG00000151726	1100.94	-0.0278167	0.0590853	-0.470789	0.637792	0.951493
ACSL3	acyl-CoA synthetase long chain family member 3	ENSG00000123983	9846.3	0.109771	0.0371642	2.95367	0.00314024	0.129787
ACSL4	acyl-CoA synthetase long chain family member 4	ENSG00000068366	21570.6	0.0356848	0.0333605	1.06967	0.284766	0.848449
ACSM2B	acyl-CoA synthetase medium chain family member 2B	ENSG00000066813	106.907	0.130486	0.181918	0.71728	0.473201	0.923433
ACSM3	acyl-CoA synthetase medium chain family member 3	ENSG00000005187	197.932	-0.239964	0.117021	-2.05061	0.0403054	0.469162
ACSS2	acyl-CoA synthetase short chain family member 2	ENSG00000131069	464.085	0.156489	0.0955111	1.63844	0.101331	0.6544
ACSS3	acyl-CoA synthetase short chain family member 3	ENSG00000111058	2498.14	-0.0372585	0.0530429	-0.702422	0.482416	0.924548
ACTB	actin beta	ENSG00000075624	45465.8	-0.0468099	0.0360442	-1.29868	0.194054	0.782543
ACTG1	actin gamma 1	ENSG00000184009	15185.7	-0.106215	0.039266	-2.705	0.00683046	0.202156
ACTL6A	actin like 6A	ENSG00000136518	1493.45	-0.0390419	0.0566791	-0.688824	0.490934	0.926563
ACTN1	actinin alpha 1	ENSG00000072110	1995.31	-0.000426918	0.0496127	-0.00860502	0.993134	0.999372
ACTN4	actinin alpha 4	ENSG00000130402	4186.54	-0.0375529	0.050957	-0.736953	0.461151	0.922524
ACTR10	actin related protein 10 homolog	ENSG00000131966	776.065	-0.168442	0.0713943	-2.35932	0.0183083	0.33418
ACTR1A	ARP1 actin related protein 1 homolog A	ENSG00000138107	1268.35	0.0304282	0.0594359	0.511951	0.608686	0.948067
ACTR1B	ARP1 actin related protein 1 homolog B	ENSG00000115073	306.83	-0.073746	0.114352	-0.644906	0.518988	0.93386
ACTR2	ARP2 actin related protein 2 homolog	ENSG00000138071	16172.9	-0.0143467	0.0357162	-0.401685	0.687916	0.957348
ACTR3	ARP3 actin related protein 3 homolog	ENSG00000115091	7916.47	-0.0395952	0.038625	-1.02512	0.305306	0.860552
ACTR3B	ARP3 actin related protein 3 homolog B	ENSG00000133627	177.368	0.0982591	0.141872	0.692589	0.488567	0.926324
ACTR6	ARP6 actin related protein 6 homolog	ENSG00000075089	1191.8	-0.0994965	0.0690803	-1.4403	0.149782	0.727219
ACTR8	ARP8 actin related protein 8 homolog	ENSG00000113812	317.636	0.00901668	0.108719	0.082936	0.933902	0.99369
ACVR1	activin A receptor type 1	ENSG00000115170	677.997	-0.197048	0.0714547	-2.75767	0.00582155	0.188989
ACVR1B	activin A receptor type 1B	ENSG00000135503	1245.78	-0.0126931	0.0533695	-0.237834	0.81201	0.976954
ACVR1C	activin A receptor type 1C	ENSG00000123612	381.431	-0.116594	0.0988148	-1.17992	0.238032	0.818889
ACVR2A	activin A receptor type 2A	ENSG00000121989	863.146	0.00873702	0.06897	0.126678	0.899195	0.990286
ACVR2B	activin A receptor type 2B	ENSG00000114739	1089.97	0.183865	0.0735551	2.49969	0.0124302	0.282342
ACYP2	acylphosphatase 2	ENSG00000170634	186.901	-0.172503	0.133041	-1.29662	0.194763	0.782543
ADAL	adenosine deaminase like	ENSG00000168803	210.288	-0.101551	0.121095	-0.838607	0.40169	0.904188
ADAM10	ADAM metallopeptidase domain 10	ENSG00000137845	5477.57	-0.0540555	0.0368315	-1.46764	0.142202	0.72569
ADAM15	ADAM metallopeptidase domain 15	ENSG00000143537	167.528	0.150827	0.151134	0.997967	0.318296	0.865725
ADAM17	ADAM metallopeptidase domain 17	ENSG00000151694	775.245	-0.0269223	0.068282	-0.394281	0.693374	0.957717
ADAM22	ADAM metallopeptidase domain 22	ENSG00000008277	291.692	-0.159512	0.115485	-1.38124	0.167204	0.752131
ADAM23	ADAM metallopeptidase domain 23	ENSG00000114948	174.216	0.209229	0.139223	1.50283	0.132883	0.713345
ADAM9	ADAM metallopeptidase domain 9	ENSG00000168615	3592.13	-0.0261382	0.0402775	-0.648954	0.516368	0.932455
ADAMTS1	ADAM metallopeptidase with thrombospondin type 1 motif 1	ENSG00000154734	513.893	0.0407123	0.0900019	0.452349	0.651017	0.953606
ADAMTS12	ADAM metallopeptidase with thrombospondin type 1 motif 12	ENSG00000151388	326.944	-0.0563501	0.1011	-0.557369	0.577275	0.942153
ADAMTS9	ADAM metallopeptidase with thrombospondin type 1 motif 9	ENSG00000163638	152.648	0.195263	0.152855	1.27744	0.201448	0.789276
ADAMTSL4	ADAMTS like 4	ENSG00000143382	96.5774	0.0792557	0.190957	0.415044	0.678109	0.955989
ADAR	adenosine deaminase, RNA specific	ENSG00000160710	11051.7	0.013483	0.0315277	0.427655	0.668902	0.955348
ADARB1	adenosine deaminase, RNA specific B1	ENSG00000197381	155.58	0.0152326	0.149634	0.101799	0.918916	0.993356
ADAT1	adenosine deaminase, tRNA specific 1	ENSG00000065457	467.96	-0.0613402	0.0846545	-0.724595	0.4687	0.923433
ADAT2	adenosine deaminase, tRNA specific 2	ENSG00000189007	219.58	0.154668	0.124824	1.23909	0.215314	0.800663
ADCY10	adenylate cyclase 10	ENSG00000143199	115.002	-0.156139	0.174784	-0.893327	0.371682	0.893741
ADCY6	adenylate cyclase 6	ENSG00000174233	161.512	0.0657695	0.14183	0.46372	0.642849	0.951493
ADCY9	adenylate cyclase 9	ENSG00000162104	1393.44	-0.00537668	0.0594426	-0.0904516	0.927928	0.99369
ADD1	adducin 1	ENSG00000087274	3764.89	-0.0440102	0.0421343	-1.04452	0.296244	0.85462
ADD3	adducin 3	ENSG00000148700	4600.48	0.0408206	0.0370524	1.1017	0.270592	0.840893
ADGRA3	adhesion G protein-coupled receptor A3	ENSG00000152990	2773.09	0.0318276	0.0412845	0.770934	0.440746	0.918486
ADGRD1	adhesion G protein-coupled receptor D1	ENSG00000111452	169.804	-0.0682851	0.139085	-0.49096	0.623455	0.948843
ADGRE5	adhesion G protein-coupled receptor E5	ENSG00000123146	106.438	-0.1154	0.17789	-0.648718	0.516521	0.932455
ADGRG6	adhesion G protein-coupled receptor G6	ENSG00000112414	5307.5	0.103305	0.0377504	2.73652	0.00620933	0.195266
ADGRL1	adhesion G protein-coupled receptor L1	ENSG00000072071	97.4315	0.375878	0.176837	2.12557	0.0335394	0.43581
ADGRL2	adhesion G protein-coupled receptor L2	ENSG00000117114	5422.96	0.0517108	0.0375002	1.37894	0.167912	0.753173
ADGRL3	adhesion G protein-coupled receptor L3	ENSG00000150471	191.051	0.109952	0.14458	0.760494	0.44696	0.918486
ADGRV1	adhesion G protein-coupled receptor V1	ENSG00000164199	692.686	0.234974	0.163608	1.4362	0.150945	0.72748
ADH5	alcohol dehydrogenase 5 (class III), chi polypeptide	ENSG00000197894	4435.77	-0.047222	0.0416406	-1.13404	0.256779	0.831717
ADH6	alcohol dehydrogenase 6 (class V)	ENSG00000172955	725.875	-0.0285458	0.0678856	-0.420498	0.674121	0.955348
ADI1	acireductone dioxygenase 1	ENSG00000182551	2735.04	-0.0995798	0.0433369	-2.2978	0.0215729	0.357739
ADIPOR1	adiponectin receptor 1	ENSG00000159346	1562.48	-0.00727742	0.0557683	-0.130494	0.896176	0.989636
ADIPOR2	adiponectin receptor 2	ENSG00000006831	2868.22	0.00194225	0.0401234	0.0484068	0.961392	0.998164
ADK	adenosine kinase	ENSG00000156110	896.522	0.00670271	0.0716373	0.0935646	0.925455	0.99369
ADNP	activity dependent neuroprotector homeobox	ENSG00000101126	2021.97	-0.00596134	0.0539929	-0.11041	0.912085	0.992367
ADNP2	ADNP homeobox 2	ENSG00000101544	769.147	0.0738791	0.0725614	1.01816	0.308602	0.861735
ADO	2-aminoethanethiol dioxygenase	ENSG00000181915	490.291	-0.0726102	0.0873082	-0.831654	0.405604	0.905087
ADPGK	ADP dependent glucokinase	ENSG00000159322	864.572	-0.108236	0.0693496	-1.56073	0.118586	0.68805
ADPRHL2	ADP-ribosylhydrolase like 2	ENSG00000116863	123.597	0.229039	0.173437	1.32059	0.186639	0.776355
ADRM1	adhesion regulating molecule 1	ENSG00000130706	995.004	-0.0416297	0.071867	-0.57926	0.562414	0.940875
ADSL	adenylosuccinate lyase	ENSG00000239900	451.987	-0.030378	0.0832559	-0.364875	0.715205	0.962754
ADSS	adenylosuccinate synthase	ENSG00000035687	3225.2	-0.00110557	0.0401422	-0.0275413	0.978028	0.999005
AEBP2	AE binding protein 2	ENSG00000139154	1444.04	0.0705483	0.0590159	1.19541	0.231926	0.814338
AEN	apoptosis enhancing nuclease	ENSG00000181026	509.231	-0.0715953	0.0879903	-0.813673	0.415833	0.908965
AES	amino-terminal enhancer of split	ENSG00000104964	799.637	0.0374495	0.0731235	0.512141	0.608552	0.948067
AFAP1	actin filament associated protein 1	ENSG00000196526	103.284	-0.156007	0.177566	-0.87859	0.379624	0.897199
AFDN	afadin, adherens junction formation factor	ENSG00000130396	4471.11	0.0739651	0.0455204	1.62488	0.104189	0.660603
AFF1	AF4/FMR2 family member 1	ENSG00000172493	2224.9	0.169897	0.0628434	2.70349	0.00686147	0.202435
AFF3	AF4/FMR2 family member 3	ENSG00000144218	133.914	0.201888	0.149126	1.35381	0.175798	0.760416
AFF4	AF4/FMR2 family member 4	ENSG00000072364	2375.56	-0.00078689	0.0519395	-0.0151501	0.987912	0.999372
AFG1L	AFG1 like ATPase	ENSG00000135537	215.048	-0.240857	0.12812	-1.87994	0.0601162	0.549182
AFG3L1P	AFG3 like matrix AAA peptidase subunit 1, pseudogene	ENSG00000223959	149.558	-0.167875	0.14895	-1.12705	0.25972	0.833819
AFG3L2	AFG3 like matrix AAA peptidase subunit 2	ENSG00000141385	2410.07	0.0399866	0.0430455	0.928937	0.352922	0.885265
AFMID	arylformamidase	ENSG00000183077	478.29	0.00880965	0.0900204	0.0978628	0.922041	0.99369
AFP	alpha fetoprotein	ENSG00000081051	146819	0.0870852	0.0328038	2.65473	0.00793716	0.219019
AFTPH	aftiphilin	ENSG00000119844	940.358	0.0327377	0.0664373	0.492761	0.622182	0.948843
AGA	aspartylglucosaminidase	ENSG00000038002	427.43	-0.0739409	0.100094	-0.738711	0.460082	0.921933
AGAP1	ArfGAP with GTPase domain, ankyrin repeat and PH domain 1	ENSG00000157985	516.185	0.160546	0.0856	1.87554	0.060719	0.550934
AGAP3	ArfGAP with GTPase domain, ankyrin repeat and PH domain 3	ENSG00000133612	181.975	0.0318945	0.141282	0.22575	0.821396	0.979342
AGBL3	ATP/GTP binding protein like 3	ENSG00000146856	200.663	-0.180117	0.125764	-1.43218	0.152094	0.729521
AGBL5	ATP/GTP binding protein like 5	ENSG00000084693	254.29	1.86971e-05	0.114148	0.000163797	0.999869	0.999869
AGFG1	ArfGAP with FG repeats 1	ENSG00000173744	3510.94	0.050055	0.0443166	1.12949	0.258692	0.833414
AGFG2	ArfGAP with FG repeats 2	ENSG00000106351	938.57	0.00678418	0.0749999	0.0904558	0.927925	0.99369
AGGF1	angiogenic factor with G-patch and FHA domains 1	ENSG00000164252	345.507	0.0201483	0.0975398	0.206565	0.83635	0.983521
AGK	acylglycerol kinase	ENSG00000006530	673.248	-0.0751944	0.0727416	-1.03372	0.301267	0.85749
AGL	amylo-alpha-1, 6-glucosidase, 4-alpha-glucanotransferase	ENSG00000162688	2338.22	0.0489603	0.0541174	0.904705	0.365622	0.892136
AGMAT	agmatinase	ENSG00000116771	2598.78	-0.00989862	0.0467305	-0.211824	0.832245	0.983028
AGMO	alkylglycerol monooxygenase	ENSG00000187546	366.895	-0.0905537	0.0969125	-0.934386	0.350105	0.884148
AGO1	argonaute 1, RISC catalytic component	ENSG00000092847	2955.49	0.109325	0.0546141	2.00178	0.0453083	0.498923
AGO2	argonaute 2, RISC catalytic component	ENSG00000123908	1258.81	0.173342	0.120696	1.43619	0.15095	0.72748
AGO3	argonaute 3, RISC catalytic component	ENSG00000126070	637.813	0.269046	0.164856	1.63201	0.102678	0.655623
AGO4	argonaute 4, RISC catalytic component	ENSG00000134698	226.559	0.160051	0.120011	1.33363	0.182325	0.770413
AGPAT1	1-acylglycerol-3-phosphate O-acyltransferase 1	ENSG00000204310	334.25	-0.0890007	0.117176	-0.75955	0.447524	0.918486
AGPAT2	1-acylglycerol-3-phosphate O-acyltransferase 2	ENSG00000169692	278.815	-0.099192	0.121853	-0.814032	0.415626	0.908965
AGPAT3	1-acylglycerol-3-phosphate O-acyltransferase 3	ENSG00000160216	797.5	-0.101605	0.0711099	-1.42884	0.153049	0.731859
AGPAT5	1-acylglycerol-3-phosphate O-acyltransferase 5	ENSG00000155189	1411.98	-0.0422126	0.0553362	-0.762838	0.44556	0.918486
AGPS	alkylglycerone phosphate synthase	ENSG00000018510	8825.88	0.0102901	0.0379911	0.270855	0.786502	0.974186
AGR2	anterior gradient 2, protein disulphide isomerase family member	ENSG00000106541	159.873	1.2273	0.157185	7.80804	5.80858e-15	1.08992e-11
AGRN	agrin	ENSG00000188157	513.8	0.161444	0.0975913	1.65428	0.0980696	0.650585
AGT	angiotensinogen	ENSG00000135744	3481.48	0.0390431	0.0632665	0.617121	0.537155	0.935165
AGTPBP1	ATP/GTP binding protein 1	ENSG00000135049	971.449	-0.0418627	0.0601883	-0.695529	0.486724	0.926324
AGTR1	angiotensin II receptor type 1	ENSG00000144891	214.424	-0.0706557	0.147374	-0.479432	0.631631	0.951493
AHCTF1	AT-hook containing transcription factor 1	ENSG00000153207	5510.62	-0.00678304	0.0393837	-0.17223	0.863257	0.985776
AHCY	adenosylhomocysteinase	ENSG00000101444	4701.97	0.0467017	0.0501912	0.930475	0.352125	0.8844
AHCYL1	adenosylhomocysteinase like 1	ENSG00000168710	3808.95	-0.00586068	0.0374571	-0.156464	0.875668	0.987233
AHCYL2	adenosylhomocysteinase like 2	ENSG00000158467	261.113	0.0344402	0.111625	0.308534	0.757676	0.970181
AHI1	Abelson helper integration site 1	ENSG00000135541	492.318	0.0275997	0.0856395	0.322278	0.747242	0.967475
AHNAK	AHNAK nucleoprotein	ENSG00000124942	7239.79	0.222435	0.191324	1.16261	0.244987	0.825206
AHR	aryl hydrocarbon receptor	ENSG00000106546	1507.15	-0.107024	0.0543899	-1.96771	0.0491009	0.513714
AHSA1	activator of HSP90 ATPase activity 1	ENSG00000100591	2025.96	-0.0320509	0.0523634	-0.612086	0.540481	0.935355
AHSA2	activator of HSP90 ATPase homolog 2	ENSG00000173209	147.318	0.0113526	0.159717	0.0710795	0.943335	0.99369
AHSG	alpha 2-HS glycoprotein	ENSG00000145192	3599.31	0.08389	0.0560904	1.49562	0.134752	0.71617
AIDA	axin interactor, dorsalization associated	ENSG00000186063	2212.09	-0.0259727	0.0515034	-0.504291	0.614057	0.948067
AIFM1	apoptosis inducing factor mitochondria associated 1	ENSG00000156709	1301.84	0.0243064	0.0595713	0.408022	0.683257	0.956336
AIFM2	apoptosis inducing factor, mitochondria associated 2	ENSG00000042286	287.739	-0.129805	0.126347	-1.02737	0.304246	0.859508
AIG1	androgen induced 1	ENSG00000146416	1106.93	0.0378458	0.0575773	0.657304	0.510985	0.932455
AIMP1	aminoacyl tRNA synthetase complex interacting multifunctional protein 1	ENSG00000164022	1504.05	-0.0749617	0.0515311	-1.45469	0.145756	0.72569
AIMP2	aminoacyl tRNA synthetase complex interacting multifunctional protein 2	ENSG00000106305	279.753	-0.00687312	0.122683	-0.0560235	0.955323	0.996296
AIP	aryl hydrocarbon receptor interacting protein	ENSG00000110711	399.24	0.0979586	0.103765	0.944043	0.345148	0.882337
AJUBA	ajuba LIM protein	ENSG00000129474	1606.44	-0.197532	0.0527804	-3.74253	0.000182179	0.0198744
AK2	adenylate kinase 2	ENSG00000004455	2041.68	0.0203223	0.0496828	0.40904	0.68251	0.956238
AK3	adenylate kinase 3	ENSG00000147853	4000.78	-0.16756	0.0430628	-3.89105	9.98107e-05	0.0120054
AK4	adenylate kinase 4	ENSG00000162433	4166.09	0.114476	0.0385733	2.96776	0.00299975	0.125948
AK6	adenylate kinase 6	ENSG00000085231	574.205	-0.13112	0.0848405	-1.54548	0.122229	0.69269
AKAP1	A-kinase anchoring protein 1	ENSG00000121057	2333.53	0.0220818	0.0455307	0.484986	0.627686	0.950204
AKAP10	A-kinase anchoring protein 10	ENSG00000108599	295.778	0.106071	0.105961	1.00104	0.316807	0.865725
AKAP11	A-kinase anchoring protein 11	ENSG00000023516	1431.96	0.0577471	0.0618496	0.93367	0.350474	0.884148
AKAP12	A-kinase anchoring protein 12	ENSG00000131016	358.311	-0.0133309	0.0972167	-0.137125	0.890932	0.989449
AKAP13	A-kinase anchoring protein 13	ENSG00000170776	1545.81	0.161629	0.074188	2.17864	0.0293581	0.411454
AKAP5	A-kinase anchoring protein 5	ENSG00000179841	99.9663	-0.0489237	0.176507	-0.277178	0.781644	0.974186
AKAP7	A-kinase anchoring protein 7	ENSG00000118507	299.449	-0.00630342	0.107363	-0.0587112	0.953182	0.995788
AKAP8	A-kinase anchoring protein 8	ENSG00000105127	732.496	0.0274517	0.0681646	0.402726	0.68715	0.957348
AKAP8L	A-kinase anchoring protein 8 like	ENSG00000011243	403.796	-0.0720178	0.100378	-0.717466	0.473086	0.923433
AKAP9	A-kinase anchoring protein 9	ENSG00000127914	2139.8	0.202542	0.0712572	2.84241	0.00447741	0.164734
AKIP1	A-kinase interacting protein 1	ENSG00000166452	130.128	-0.285319	0.156293	-1.82554	0.0679203	0.565073
AKIRIN1	akirin 1	ENSG00000174574	3228.73	-0.00229791	0.0409174	-0.0561598	0.955215	0.996296
AKIRIN2	akirin 2	ENSG00000135334	1044.46	-0.0619694	0.0628278	-0.986337	0.323968	0.868854
AKR1A1	aldo-keto reductase family 1 member A1	ENSG00000117448	635.88	0.015621	0.0804442	0.194184	0.846031	0.984681
AKR1B1	aldo-keto reductase family 1 member B	ENSG00000085662	123.335	-0.295211	0.164108	-1.79888	0.0720378	0.57413
AKR1C1	aldo-keto reductase family 1 member C1	ENSG00000187134	172.617	-0.230812	0.142134	-1.6239	0.104396	0.660895
AKR1D1	aldo-keto reductase family 1 member D1	ENSG00000122787	297.231	-0.423928	0.100657	-4.21163	2.53538e-05	0.00435638
AKR7A2	aldo-keto reductase family 7 member A2	ENSG00000053371	143.526	-0.0346857	0.145739	-0.237998	0.811882	0.976954
AKT1	AKT serine/threonine kinase 1	ENSG00000142208	368.781	-0.0504916	0.1064	-0.474546	0.63511	0.951493
AKT1S1	AKT1 substrate 1	ENSG00000204673	636.71	-0.0373223	0.0779842	-0.478589	0.632231	0.951493
AKT2	AKT serine/threonine kinase 2	ENSG00000105221	712.799	0.0197715	0.0799973	0.247152	0.80479	0.976954
AKTIP	AKT interacting protein	ENSG00000166971	117.744	-0.10098	0.176638	-0.571679	0.567539	0.941035
ALAD	aminolevulinate dehydratase	ENSG00000148218	644.852	-0.0937743	0.0730329	-1.284	0.199142	0.787044
ALAS1	5'-aminolevulinate synthase 1	ENSG00000023330	1034.83	-0.122846	0.0591885	-2.0755	0.0379398	0.455778
ALB	albumin	ENSG00000163631	158224	-0.00129221	0.0389903	-0.0331417	0.973562	0.999005
ALCAM	activated leukocyte cell adhesion molecule	ENSG00000170017	5490.82	-0.0396162	0.0403268	-0.982378	0.325914	0.868854
ALDH18A1	aldehyde dehydrogenase 18 family member A1	ENSG00000059573	3253.05	0.088615	0.04299	2.06129	0.039275	0.462912
ALDH1A1	aldehyde dehydrogenase 1 family member A1	ENSG00000165092	31884.3	-0.0863847	0.0293883	-2.93942	0.00328825	0.13346
ALDH1B1	aldehyde dehydrogenase 1 family member B1	ENSG00000137124	735.577	-0.0670773	0.0734376	-0.913391	0.361037	0.890054
ALDH2	aldehyde dehydrogenase 2 family (mitochondrial)	ENSG00000111275	1528.11	0.0165205	0.0509135	0.324482	0.745573	0.967398
ALDH3A2	aldehyde dehydrogenase 3 family member A2	ENSG00000072210	2111.08	-0.0399986	0.047278	-0.84603	0.397536	0.900313
ALDH4A1	aldehyde dehydrogenase 4 family member A1	ENSG00000159423	301.599	0.00809921	0.107941	0.0750336	0.940188	0.99369
ALDH5A1	aldehyde dehydrogenase 5 family member A1	ENSG00000112294	552.072	-0.132652	0.080149	-1.65507	0.0979112	0.650585
ALDH6A1	aldehyde dehydrogenase 6 family member A1	ENSG00000119711	922.803	0.025599	0.0670455	0.381815	0.702598	0.960149
ALDH7A1	aldehyde dehydrogenase 7 family member A1	ENSG00000164904	1541.92	-0.0604402	0.0489993	-1.23349	0.217392	0.800986
ALDH9A1	aldehyde dehydrogenase 9 family member A1	ENSG00000143149	944.97	-0.0655538	0.0650799	-1.00728	0.3138	0.864548
ALDOC	aldolase, fructose-bisphosphate C	ENSG00000109107	289.409	0.081037	0.108133	0.749421	0.453603	0.920352
ALG1	ALG1, chitobiosyldiphosphodolichol beta-mannosyltransferase	ENSG00000033011	135.746	0.0758129	0.156615	0.484073	0.628334	0.950204
ALG10	ALG10, alpha-1,2-glucosyltransferase	ENSG00000139133	313.799	-0.0124508	0.109406	-0.113804	0.909393	0.992084
ALG10B	ALG10B, alpha-1,2-glucosyltransferase	ENSG00000175548	415.485	-0.064331	0.0954181	-0.674202	0.500183	0.931354
ALG11	ALG11, alpha-1,2-mannosyltransferase	ENSG00000253710	222.369	-0.1037	0.122096	-0.849332	0.395697	0.898892
ALG13	ALG13, UDP-N-acetylglucosaminyltransferase subunit	ENSG00000101901	304.882	-0.127798	0.103612	-1.23343	0.217417	0.800986
ALG14	ALG14, UDP-N-acetylglucosaminyltransferase subunit	ENSG00000172339	381.421	-0.073602	0.0944952	-0.778897	0.436041	0.918486
ALG2	ALG2, alpha-1,3/1,6-mannosyltransferase	ENSG00000119523	914.488	-0.0224411	0.0650569	-0.344945	0.730136	0.963527
ALG3	ALG3, alpha-1,3- mannosyltransferase	ENSG00000214160	234.585	-0.264956	0.125534	-2.11063	0.0348038	0.443654
ALG5	ALG5, dolichyl-phosphate beta-glucosyltransferase	ENSG00000120697	440.353	-0.0393099	0.0885729	-0.443815	0.657177	0.954956
ALG6	ALG6, alpha-1,3-glucosyltransferase	ENSG00000088035	570.826	-0.107883	0.0798054	-1.35182	0.176433	0.760978
ALG8	ALG8, alpha-1,3-glucosyltransferase	ENSG00000159063	1416.99	-0.0528747	0.0550824	-0.959921	0.337095	0.875831
ALG9	ALG9, alpha-1,2-mannosyltransferase	ENSG00000086848	206.123	0.130369	0.126654	1.02933	0.303324	0.858829
ALKBH1	alkB homolog 1, histone H2A dioxygenase	ENSG00000100601	191.116	0.0489657	0.130007	0.376638	0.706442	0.960431
ALKBH3	alkB homolog 3, alpha-ketoglutaratedependent dioxygenase	ENSG00000166199	120.922	-0.065035	0.163802	-0.397035	0.691342	0.957717
ALKBH5	alkB homolog 5, RNA demethylase	ENSG00000091542	828.879	0.119881	0.0744604	1.60999	0.1074	0.666475
ALKBH8	alkB homolog 8, tRNA methyltransferase	ENSG00000137760	237.046	0.181756	0.118855	1.52922	0.126209	0.696968
ALMS1	ALMS1, centrosome and basal body associated protein	ENSG00000116127	913.874	0.235762	0.0756425	3.11679	0.00182829	0.0973731
ALPK1	alpha kinase 1	ENSG00000073331	128.81	-0.0141432	0.18071	-0.0782649	0.937617	0.99369
ALPK2	alpha kinase 2	ENSG00000198796	469.555	0.0845218	0.0895739	0.943599	0.345375	0.882566
ALS2	ALS2, alsin Rho guanine nucleotide exchange factor	ENSG00000003393	1336.13	0.0984433	0.0554423	1.7756	0.0757991	0.583134
ALYREF	Aly/REF export factor	ENSG00000183684	961.922	-0.00571469	0.0734192	-0.0778364	0.937958	0.99369
AMBP	alpha-1-microglobulin/bikunin precursor	ENSG00000106927	15591.5	-0.136789	0.0519093	-2.63516	0.00840965	0.226722
AMBRA1	autophagy and beclin 1 regulator 1	ENSG00000110497	278.517	0.0443007	0.119787	0.369829	0.71151	0.962351
AMD1	adenosylmethionine decarboxylase 1	ENSG00000123505	6614.6	-0.00816626	0.0365257	-0.223576	0.823088	0.980453
AMDHD1	amidohydrolase domain containing 1	ENSG00000139344	274.075	0.0522747	0.116459	0.448866	0.653528	0.953988
AMFR	autocrine motility factor receptor	ENSG00000159461	618.072	-0.131778	0.0798532	-1.65025	0.0988922	0.651664
AMIGO2	adhesion molecule with Ig like domain 2	ENSG00000139211	709.235	0.07282	0.0761229	0.956612	0.338763	0.877237
AMMECR1	Alport syndrome, mental retardation, midface hypoplasia and elliptocytosis chromosomal region gene 1	ENSG00000101935	921.657	-0.0338154	0.0681681	-0.496059	0.619853	0.948843
AMMECR1L	AMMECR1 like	ENSG00000144233	725.666	-0.0389657	0.0745896	-0.522401	0.601391	0.948067
AMOT	angiomotin	ENSG00000126016	328.02	0.235067	0.106907	2.1988	0.027892	0.403209
AMOTL1	angiomotin like 1	ENSG00000166025	606.873	0.1048	0.0779217	1.34494	0.178646	0.763926
AMOTL2	angiomotin like 2	ENSG00000114019	510.026	-0.226865	0.0857197	-2.64658	0.00813091	0.221756
AMPD2	adenosine monophosphate deaminase 2	ENSG00000116337	406.965	0.180071	0.104377	1.7252	0.0844923	0.611133
AMZ2	archaelysin family metallopeptidase 2	ENSG00000196704	564.39	0.0121756	0.0821847	0.148149	0.882225	0.988185
ANAPC1	anaphase promoting complex subunit 1	ENSG00000153107	1959.46	0.0833051	0.0502714	1.65711	0.0974977	0.650585
ANAPC10	anaphase promoting complex subunit 10	ENSG00000164162	137.008	0.0498453	0.163208	0.305409	0.760055	0.970404
ANAPC11	anaphase promoting complex subunit 11	ENSG00000141552	283.372	-0.0273748	0.128341	-0.213297	0.831096	0.983023
ANAPC13	anaphase promoting complex subunit 13	ENSG00000129055	1361.33	-0.126054	0.0577455	-2.18292	0.0290415	0.410961
ANAPC16	anaphase promoting complex subunit 16	ENSG00000166295	784.308	-0.0112421	0.0650209	-0.172899	0.862731	0.985776
ANAPC2	anaphase promoting complex subunit 2	ENSG00000176248	148.762	-0.0946323	0.14902	-0.635032	0.525407	0.933936
ANAPC4	anaphase promoting complex subunit 4	ENSG00000053900	1762.13	-0.0566404	0.0495415	-1.14329	0.252918	0.829487
ANAPC5	anaphase promoting complex subunit 5	ENSG00000089053	1625.98	0.000812441	0.0495557	0.0163945	0.98692	0.999372
ANAPC7	anaphase promoting complex subunit 7	ENSG00000196510	1315.58	0.0209689	0.062442	0.335815	0.73701	0.965067
ANGEL1	angel homolog 1	ENSG00000013523	99.0375	0.0734534	0.190424	0.385735	0.699693	0.959468
ANGEL2	angel homolog 2	ENSG00000174606	897.864	-0.114437	0.0731895	-1.56357	0.117919	0.686057
ANGPT1	angiopoietin 1	ENSG00000154188	475.068	-0.109047	0.0863009	-1.26356	0.206387	0.797046
ANGPTL3	angiopoietin like 3	ENSG00000132855	2100.7	-0.125432	0.0514883	-2.43614	0.0148451	0.309861
ANK2	ankyrin 2	ENSG00000145362	453.327	0.0601037	0.0920605	0.652872	0.513839	0.932455
ANK3	ankyrin 3	ENSG00000151150	305.432	-0.154497	0.113787	-1.35777	0.174536	0.760187
ANKEF1	ankyrin repeat and EF-hand domain containing 1	ENSG00000132623	849.916	-0.0211176	0.0682097	-0.309598	0.756867	0.970145
ANKFY1	ankyrin repeat and FYVE domain containing 1	ENSG00000185722	1239.89	0.0313117	0.0594359	0.526814	0.598323	0.947787
ANKH	ANKH inorganic pyrophosphate transport regulator	ENSG00000154122	462.198	-0.0464605	0.0903415	-0.514277	0.607058	0.948067
ANKIB1	ankyrin repeat and IBR domain containing 1	ENSG00000001629	902.373	0.0249878	0.0676995	0.369099	0.712054	0.962351
ANKLE2	ankyrin repeat and LEM domain containing 2	ENSG00000176915	925.475	-0.0666483	0.0690126	-0.965741	0.334174	0.873783
ANKMY2	ankyrin repeat and MYND domain containing 2	ENSG00000106524	403.746	0.0634561	0.0950127	0.66787	0.504217	0.932455
ANKRD1	ankyrin repeat domain 1	ENSG00000148677	178.82	-0.740392	0.126468	-5.85436	4.78842e-09	2.24625e-06
ANKRD10	ankyrin repeat domain 10	ENSG00000088448	415.158	0.0226007	0.0984199	0.229635	0.818375	0.979016
ANKRD11	ankyrin repeat domain 11	ENSG00000167522	2457.21	0.140775	0.0581044	2.42279	0.0154017	0.315021
ANKRD12	ankyrin repeat domain 12	ENSG00000101745	2011.63	-0.0156027	0.0614078	-0.254083	0.799432	0.9752
ANKRD13A	ankyrin repeat domain 13A	ENSG00000076513	770.495	-0.0357626	0.0706979	-0.505851	0.612961	0.948067
ANKRD13C	ankyrin repeat domain 13C	ENSG00000118454	1008.22	0.0410014	0.0593418	0.690935	0.489606	0.926324
ANKRD13D	ankyrin repeat domain 13D	ENSG00000172932	244.548	-0.0538958	0.131535	-0.409746	0.681992	0.956238
ANKRD17	ankyrin repeat domain 17	ENSG00000132466	2381.97	0.133098	0.0570813	2.33172	0.0197153	0.347023
ANKRD26	ankyrin repeat domain 26	ENSG00000107890	644.323	0.0246976	0.0814857	0.303091	0.76182	0.970404
ANKRD27	ankyrin repeat domain 27	ENSG00000105186	571.408	0.0907408	0.0808538	1.12228	0.261743	0.835964
ANKRD28	ankyrin repeat domain 28	ENSG00000206560	1990.21	0.0188613	0.0500601	0.376773	0.706342	0.960431
ANKRD33B	ankyrin repeat domain 33B	ENSG00000164236	142.136	-0.440813	0.171403	-2.5718	0.0101173	0.24979
ANKRD40	ankyrin repeat domain 40	ENSG00000154945	1092	0.0619904	0.059163	1.04779	0.294735	0.854527
ANKRD46	ankyrin repeat domain 46	ENSG00000186106	572.609	-0.0390605	0.0778698	-0.501613	0.61594	0.948067
ANKRD49	ankyrin repeat domain 49	ENSG00000168876	199.18	-0.125513	0.137115	-0.915385	0.359989	0.889616
ANKRD50	ankyrin repeat domain 50	ENSG00000151458	427.194	0.0400024	0.0934287	0.42816	0.668535	0.955348
ANKRD52	ankyrin repeat domain 52	ENSG00000139645	2154.72	0.0686889	0.0517197	1.3281	0.184146	0.771996
ANKRD54	ankyrin repeat domain 54	ENSG00000100124	172.286	-0.252762	0.140243	-1.80231	0.0714974	0.573444
ANKS1A	ankyrin repeat and sterile alpha motif domain containing 1A	ENSG00000064999	227.107	0.244377	0.125653	1.94485	0.0517928	0.520036
ANKS4B	ankyrin repeat and sterile alpha motif domain containing 4B	ENSG00000175311	229.04	0.0322032	0.11775	0.273489	0.784478	0.974186
ANKS6	ankyrin repeat and sterile alpha motif domain containing 6	ENSG00000165138	163.493	0.0492999	0.144325	0.34159	0.732659	0.964025
ANKZF1	ankyrin repeat and zinc finger domain containing 1	ENSG00000163516	139.857	0.0608421	0.169268	0.359443	0.719264	0.962754
ANLN	anillin actin binding protein	ENSG00000011426	6048.9	-0.0837119	0.0341034	-2.45465	0.0141023	0.304156
ANO10	anoctamin 10	ENSG00000160746	451.191	0.0630625	0.0852714	0.73955	0.459573	0.9217
ANO3	anoctamin 3	ENSG00000134343	192.649	0.109116	0.133992	0.814346	0.415447	0.908965
ANO4	anoctamin 4	ENSG00000151572	216.694	0.251258	0.124463	2.01874	0.0435145	0.487758
ANO5	anoctamin 5	ENSG00000171714	307.155	0.134657	0.105039	1.28198	0.199851	0.788146
ANO6	anoctamin 6	ENSG00000177119	4830.78	0.0551621	0.0355728	1.55068	0.120979	0.692615
ANP32A	acidic nuclear phosphoprotein 32 family member A	ENSG00000140350	9019.23	-0.0238752	0.0309082	-0.772454	0.439846	0.918486
ANP32B	acidic nuclear phosphoprotein 32 family member B	ENSG00000136938	7360.77	-0.0798363	0.035635	-2.24039	0.0250656	0.384062
ANP32E	acidic nuclear phosphoprotein 32 family member E	ENSG00000143401	8092.81	-0.00704706	0.042486	-0.165868	0.868261	0.98651
ANPEP	alanyl aminopeptidase, membrane	ENSG00000166825	355.302	0.0586381	0.0939197	0.624343	0.532402	0.934617
ANTXR2	anthrax toxin receptor 2	ENSG00000163297	850.627	0.146291	0.0680568	2.14954	0.0315918	0.421014
ANXA1	annexin A1	ENSG00000135046	113.156	-0.380336	0.189194	-2.0103	0.0444	0.492971
ANXA11	annexin A11	ENSG00000122359	1233.79	-0.0114954	0.0584536	-0.196659	0.844094	0.984681
ANXA2	annexin A2	ENSG00000182718	8080.68	-0.0930029	0.037268	-2.49552	0.0125773	0.2831
ANXA3	annexin A3	ENSG00000138772	415.321	-0.375465	0.0923056	-4.06763	4.74931e-05	0.00657049
ANXA4	annexin A4	ENSG00000196975	3628.35	-0.112456	0.0438843	-2.56256	0.0103904	0.251893
ANXA5	annexin A5	ENSG00000164111	2754.15	-0.0861623	0.0440209	-1.9573	0.0503118	0.515201
ANXA6	annexin A6	ENSG00000197043	495.955	0.395858	0.0934398	4.2365	2.27028e-05	0.00409611
ANXA7	annexin A7	ENSG00000138279	1711.05	-0.140997	0.0492029	-2.86562	0.00416199	0.156818
AP1AR	adaptor related protein complex 1 associated regulatory protein	ENSG00000138660	952.862	0.059198	0.0658776	0.898605	0.368863	0.893538
AP1B1	adaptor related protein complex 1 beta 1 subunit	ENSG00000100280	1541.82	-0.0550501	0.0672259	-0.818882	0.412853	0.907364
AP1G1	adaptor related protein complex 1 gamma 1 subunit	ENSG00000166747	4824.54	-0.024267	0.0422915	-0.573803	0.566101	0.941028
AP1M1	adaptor related protein complex 1 mu 1 subunit	ENSG00000072958	722.237	0.10007	0.080526	1.24271	0.213976	0.8001
AP1M2	adaptor related protein complex 1 mu 2 subunit	ENSG00000129354	724.269	-0.0461806	0.0709027	-0.651324	0.514838	0.932455
AP1S1	adaptor related protein complex 1 sigma 1 subunit	ENSG00000106367	378.224	-0.136652	0.10007	-1.36556	0.172078	0.757119
AP1S2	adaptor related protein complex 1 sigma 2 subunit	ENSG00000182287	168.782	-0.113024	0.137907	-0.819569	0.412462	0.907364
AP1S3	adaptor related protein complex 1 sigma 3 subunit	ENSG00000152056	158.359	-0.136295	0.135717	-1.00426	0.315254	0.865725
AP2A1	adaptor related protein complex 2 alpha 1 subunit	ENSG00000196961	487.569	0.111333	0.0852822	1.30547	0.191733	0.780126
AP2A2	adaptor related protein complex 2 alpha 2 subunit	ENSG00000183020	496.669	0.0872817	0.0834255	1.04622	0.295458	0.854527
AP2B1	adaptor related protein complex 2 beta 1 subunit	ENSG00000006125	10156.3	-0.0150482	0.0334554	-0.449799	0.652855	0.953988
AP2M1	adaptor related protein complex 2 mu 1 subunit	ENSG00000161203	1609.96	-0.104006	0.0627219	-1.65822	0.0972739	0.650585
AP2S1	adaptor related protein complex 2 sigma 1 subunit	ENSG00000042753	534.626	0.0811111	0.0825458	0.98262	0.325795	0.868854
AP3B1	adaptor related protein complex 3 beta 1 subunit	ENSG00000132842	2412.72	-0.0331227	0.0437587	-0.756939	0.449087	0.918486
AP3D1	adaptor related protein complex 3 delta 1 subunit	ENSG00000065000	2614.35	-0.00979625	0.0542951	-0.180426	0.856818	0.985776
AP3M1	adaptor related protein complex 3 mu 1 subunit	ENSG00000185009	2653	0.0127244	0.0466817	0.272578	0.785178	0.974186
AP3M2	adaptor related protein complex 3 mu 2 subunit	ENSG00000070718	265.313	0.0404907	0.114526	0.353549	0.723677	0.962754
AP3S1	adaptor related protein complex 3 sigma 1 subunit	ENSG00000177879	1119.16	0.0138391	0.0680034	0.203506	0.83874	0.983878
AP3S2	adaptor related protein complex 3 sigma 2 subunit	ENSG00000157823	386.584	-0.087582	0.099194	-0.882936	0.377271	0.896492
AP4B1	adaptor related protein complex 4 beta 1 subunit	ENSG00000134262	123.989	0.0541404	0.165753	0.326633	0.743946	0.967398
AP4E1	adaptor related protein complex 4 epsilon 1 subunit	ENSG00000081014	596.906	0.0729567	0.0818199	0.891674	0.372568	0.894659
AP4S1	adaptor related protein complex 4 sigma 1 subunit	ENSG00000100478	517.615	-0.0723809	0.0824689	-0.877675	0.38012	0.897199
AP5B1	adaptor related protein complex 5 beta 1 subunit	ENSG00000254470	205.141	0.227022	0.123509	1.8381	0.0660479	0.561288
AP5M1	adaptor related protein complex 5 mu 1 subunit	ENSG00000053770	1887.03	-0.0334127	0.057008	-0.586105	0.557805	0.939873
AP5S1	adaptor related protein complex 5 sigma 1 subunit	ENSG00000125843	126.554	0.0795302	0.166884	0.47656	0.633675	0.951493
APAF1	apoptotic peptidase activating factor 1	ENSG00000120868	788.271	-0.130883	0.0728194	-1.79736	0.0722779	0.574671
APBB2	amyloid beta precursor protein binding family B member 2	ENSG00000163697	328.426	0.0568576	0.0990588	0.573978	0.565982	0.941028
APC	APC, WNT signaling pathway regulator	ENSG00000134982	1001.37	0.0470476	0.0692164	0.679718	0.496683	0.930355
APEH	acylaminoacyl-peptide hydrolase	ENSG00000164062	450.074	0.00173366	0.0923091	0.0187811	0.985016	0.999372
APEX1	apurinic/apyrimidinic endodeoxyribonuclease 1	ENSG00000100823	3899.5	-0.0564637	0.0408252	-1.38306	0.166647	0.752131
APEX2	apurinic/apyrimidinic endodeoxyribonuclease 2	ENSG00000169188	267.81	-0.0751539	0.115087	-0.653018	0.513745	0.932455
APH1A	aph-1 homolog A, gamma-secretase subunit	ENSG00000117362	876.387	-0.0141442	0.0725635	-0.194922	0.845454	0.984681
APH1B	aph-1 homolog B, gamma-secretase subunit	ENSG00000138613	701.004	0.0978502	0.0720358	1.35835	0.174351	0.760187
API5	apoptosis inhibitor 5	ENSG00000166181	4077.48	0.08435	0.0373764	2.25677	0.0240226	0.379427
APIP	APAF1 interacting protein	ENSG00000149089	628.409	-0.0220478	0.0743563	-0.296516	0.766836	0.97121
APLP2	amyloid beta precursor like protein 2	ENSG00000084234	7376.27	0.00245094	0.0347702	0.0704896	0.943804	0.99369
APMAP	adipocyte plasma membrane associated protein	ENSG00000101474	1217.37	-0.0241194	0.0589816	-0.408932	0.68259	0.956238
APOA1	apolipoprotein A1	ENSG00000118137	2193.82	-0.0759132	0.120857	-0.628122	0.529924	0.934187
APOA2	apolipoprotein A2	ENSG00000158874	10591.6	0.0512611	0.0447422	1.1457	0.25192	0.82785
APOB	apolipoprotein B	ENSG00000084674	161058	0.186897	0.125642	1.48753	0.136875	0.717409
APOC1	apolipoprotein C1	ENSG00000130208	2529.75	-0.121827	0.0556634	-2.18863	0.0286236	0.408812
APOE	apolipoprotein E	ENSG00000130203	2762.67	-0.000706152	0.144669	-0.00488114	0.996105	0.999372
APOH	apolipoprotein H	ENSG00000091583	2657.92	-0.0605596	0.046161	-1.31192	0.189547	0.779626
APOL1	apolipoprotein L1	ENSG00000100342	257.084	-2.53162	1.44536	-1.75156	0.0798501	0.594165
APOL2	apolipoprotein L2	ENSG00000128335	776.009	-0.317316	0.0983023	-3.22797	0.00124674	0.0772066
APOL6	apolipoprotein L6	ENSG00000221963	6595.39	-0.111759	0.102045	-1.09519	0.273434	0.841653
APOM	apolipoprotein M	ENSG00000204444	106.577	0.30589	0.180155	1.69793	0.0895213	0.625683
APOO	apolipoprotein O	ENSG00000184831	146.458	-0.0230353	0.149956	-0.153614	0.877914	0.987537
APOPT1	apoptogenic 1, mitochondrial	ENSG00000256053	128.122	-0.015357	0.158229	-0.0970552	0.922683	0.99369
APP	amyloid beta precursor protein	ENSG00000142192	9306.71	-0.0706133	0.0330664	-2.1355	0.0327199	0.431242
APPBP2	amyloid beta precursor protein binding protein 2	ENSG00000062725	1237.17	0.0478063	0.058603	0.815765	0.414635	0.908266
APPL1	adaptor protein, phosphotyrosine interacting with PH domain and leucine zipper 1	ENSG00000157500	827.107	-0.0340063	0.0725004	-0.469049	0.639034	0.951493
APPL2	adaptor protein, phosphotyrosine interacting with PH domain and leucine zipper 2	ENSG00000136044	451.923	0.0206988	0.0859403	0.240851	0.809671	0.976954
APRT	adenine phosphoribosyltransferase	ENSG00000198931	304.421	0.0978112	0.119409	0.81913	0.412712	0.907364
APTX	aprataxin	ENSG00000137074	464.399	-0.0216001	0.0864613	-0.249823	0.802724	0.97655
AQR	aquarius intron-binding spliceosomal factor	ENSG00000021776	2483.87	0.0577941	0.0488139	1.18397	0.236426	0.81814
ARAF	A-Raf proto-oncogene, serine/threonine kinase	ENSG00000078061	193.425	0.0469088	0.138886	0.33775	0.735552	0.964848
ARAP1	ArfGAP with RhoGAP domain, ankyrin repeat and PH domain 1	ENSG00000186635	118.72	-0.145217	0.193409	-0.750826	0.452757	0.920115
ARCN1	archain 1	ENSG00000095139	5210.62	-0.0274057	0.0379185	-0.722753	0.469832	0.923433
AREL1	apoptosis resistant E3 ubiquitin protein ligase 1	ENSG00000119682	654.493	-0.000654306	0.0735465	-0.00889649	0.992902	0.999372
ARF1	ADP ribosylation factor 1	ENSG00000143761	4006.07	0.02209	0.0446382	0.494867	0.620694	0.948843
ARF3	ADP ribosylation factor 3	ENSG00000134287	1859.59	-0.0377587	0.0540855	-0.69813	0.485096	0.926164
ARF4	ADP ribosylation factor 4	ENSG00000168374	2649.55	-0.043686	0.0503234	-0.868104	0.385337	0.897199
ARF5	ADP ribosylation factor 5	ENSG00000004059	274.196	-0.152918	0.111742	-1.3685	0.171156	0.757119
ARF6	ADP ribosylation factor 6	ENSG00000165527	3071.78	-0.0641111	0.0434568	-1.47528	0.140136	0.722878
ARFGAP1	ADP ribosylation factor GTPase activating protein 1	ENSG00000101199	362.443	0.0485469	0.110581	0.439016	0.66065	0.954984
ARFGAP2	ADP ribosylation factor GTPase activating protein 2	ENSG00000149182	481.81	-0.0775473	0.0838431	-0.92491	0.355013	0.887866
ARFGAP3	ADP ribosylation factor GTPase activating protein 3	ENSG00000242247	750.127	-0.0352071	0.0689893	-0.510327	0.609822	0.948067
ARFGEF1	ADP ribosylation factor guanine nucleotide exchange factor 1	ENSG00000066777	1984.94	0.00260818	0.053097	0.0491211	0.960823	0.998056
ARFGEF2	ADP ribosylation factor guanine nucleotide exchange factor 2	ENSG00000124198	2591.34	0.0221735	0.0510457	0.434386	0.664008	0.954987
ARFGEF3	ARFGEF family member 3	ENSG00000112379	586.347	0.254858	0.108588	2.34702	0.0189241	0.340779
ARFIP1	ADP ribosylation factor interacting protein 1	ENSG00000164144	926.107	-0.0867512	0.0716331	-1.21105	0.225877	0.809857
ARFIP2	ADP ribosylation factor interacting protein 2	ENSG00000132254	308.79	0.065956	0.107814	0.611755	0.5407	0.935355
ARG1	arginase 1	ENSG00000118520	582.115	0.282107	0.102957	2.74006	0.00614285	0.194281
ARG2	arginase 2	ENSG00000081181	124.112	0.236832	0.170844	1.38624	0.165673	0.752131
ARGLU1	arginine and glutamate rich 1	ENSG00000134884	787.056	-0.140597	0.0687117	-2.04618	0.0407382	0.469635
ARHGAP1	Rho GTPase activating protein 1	ENSG00000175220	410.223	-0.0821668	0.105401	-0.77956	0.43565	0.918486
ARHGAP11A	Rho GTPase activating protein 11A	ENSG00000198826	1629	0.0498864	0.0574715	0.86802	0.385384	0.897199
ARHGAP12	Rho GTPase activating protein 12	ENSG00000165322	1320.95	0.000838835	0.0627295	0.0133723	0.989331	0.999372
ARHGAP17	Rho GTPase activating protein 17	ENSG00000140750	648.829	0.0118926	0.0750758	0.158407	0.874136	0.987233
ARHGAP18	Rho GTPase activating protein 18	ENSG00000146376	1772.07	-0.0289626	0.0599632	-0.483006	0.629091	0.950204
ARHGAP19	Rho GTPase activating protein 19	ENSG00000213390	752.161	0.162163	0.0724351	2.23873	0.0251735	0.384654
ARHGAP21	Rho GTPase activating protein 21	ENSG00000107863	1657.86	0.0538143	0.0613165	0.877648	0.380135	0.897199
ARHGAP26	Rho GTPase activating protein 26	ENSG00000145819	134.75	0.309019	0.153001	2.01972	0.0434122	0.487193
ARHGAP29	Rho GTPase activating protein 29	ENSG00000137962	3087.55	-0.071932	0.0453806	-1.58508	0.112947	0.67744
ARHGAP32	Rho GTPase activating protein 32	ENSG00000134909	124.139	0.182182	0.164873	1.10499	0.269166	0.838975
ARHGAP35	Rho GTPase activating protein 35	ENSG00000160007	2632.66	0.0311895	0.0480128	0.649607	0.515946	0.932455
ARHGAP42	Rho GTPase activating protein 42	ENSG00000165895	590.127	-0.118185	0.0843515	-1.40111	0.161183	0.749367
ARHGAP5	Rho GTPase activating protein 5	ENSG00000100852	15617.9	0.0807223	0.0430021	1.87717	0.0604944	0.55092
ARHGDIA	Rho GDP dissociation inhibitor alpha	ENSG00000141522	1156.16	-0.0668925	0.118015	-0.566814	0.57084	0.941035
ARHGEF1	Rho guanine nucleotide exchange factor 1	ENSG00000076928	232.948	0.171692	0.124149	1.38295	0.16668	0.752131
ARHGEF10L	Rho guanine nucleotide exchange factor 10 like	ENSG00000074964	335.413	0.0280079	0.103261	0.271235	0.786211	0.974186
ARHGEF11	Rho guanine nucleotide exchange factor 11	ENSG00000132694	874.784	-0.0244075	0.0695764	-0.350802	0.725737	0.963185
ARHGEF12	Rho guanine nucleotide exchange factor 12	ENSG00000196914	1973.44	0.0823225	0.0533396	1.54336	0.122742	0.693404
ARHGEF18	Rho/Rac guanine nucleotide exchange factor 18	ENSG00000104880	541.83	-0.0733967	0.0908283	-0.808082	0.419043	0.909009
ARHGEF2	Rho/Rac guanine nucleotide exchange factor 2	ENSG00000116584	594.6	-0.0275887	0.0781376	-0.353079	0.724029	0.962754
ARHGEF26	Rho guanine nucleotide exchange factor 26	ENSG00000114790	481.683	-0.0347859	0.0884557	-0.393258	0.694129	0.957717
ARHGEF28	Rho guanine nucleotide exchange factor 28	ENSG00000214944	377.395	-0.114676	0.0978105	-1.17243	0.241023	0.822284
ARHGEF3	Rho guanine nucleotide exchange factor 3	ENSG00000163947	200.878	-0.031934	0.130326	-0.245032	0.806432	0.976954
ARHGEF39	Rho guanine nucleotide exchange factor 39	ENSG00000137135	260.091	0.0787373	0.115472	0.681874	0.495319	0.92923
ARHGEF7	Rho guanine nucleotide exchange factor 7	ENSG00000102606	596.72	0.0338588	0.0798242	0.424168	0.671444	0.955348
ARID1A	AT-rich interaction domain 1A	ENSG00000117713	1713.12	0.199583	0.0636115	3.13754	0.00170374	0.0951456
ARID1B	AT-rich interaction domain 1B	ENSG00000049618	1179.15	0.119665	0.0603781	1.98192	0.0474884	0.507685
ARID2	AT-rich interaction domain 2	ENSG00000189079	1059.8	-0.000630978	0.0691696	-0.00912218	0.992722	0.999372
ARID3A	AT-rich interaction domain 3A	ENSG00000116017	4192	0.00525278	0.0376616	0.139473	0.889076	0.989449
ARID3B	AT-rich interaction domain 3B	ENSG00000179361	791.355	-0.0325073	0.0697804	-0.465851	0.641322	0.951493
ARID4A	AT-rich interaction domain 4A	ENSG00000032219	1004.51	-0.103604	0.0625446	-1.65648	0.0976252	0.650585
ARID4B	AT-rich interaction domain 4B	ENSG00000054267	2442.65	0.0122325	0.0445263	0.274727	0.783526	0.974186
ARID5B	AT-rich interaction domain 5B	ENSG00000150347	664.897	0.0165955	0.0803871	0.206445	0.836444	0.983521
ARIH1	ariadne RBR E3 ubiquitin protein ligase 1	ENSG00000166233	3597.8	0.0050885	0.0438688	0.115994	0.907658	0.991843
ARIH2	ariadne RBR E3 ubiquitin protein ligase 2	ENSG00000177479	2338.06	-0.0136865	0.0497012	-0.275376	0.783027	0.974186
ARL1	ADP ribosylation factor like GTPase 1	ENSG00000120805	2731.69	-0.0219435	0.0519143	-0.422687	0.672523	0.955348
ARL13B	ADP ribosylation factor like GTPase 13B	ENSG00000169379	680.409	-0.00814929	0.0781283	-0.104307	0.916926	0.993011
ARL14EP	ADP ribosylation factor like GTPase 14 effector protein	ENSG00000152219	787.657	-0.0677801	0.079164	-0.856199	0.391888	0.897646
ARL15	ADP ribosylation factor like GTPase 15	ENSG00000185305	400.854	0.18771	0.0990738	1.89465	0.0581392	0.54167
ARL16	ADP ribosylation factor like GTPase 16	ENSG00000214087	169.833	-0.0729233	0.147442	-0.494591	0.620889	0.948843
ARL3	ADP ribosylation factor like GTPase 3	ENSG00000138175	279	0.00222602	0.107622	0.0206837	0.983498	0.999372
ARL4A	ADP ribosylation factor like GTPase 4A	ENSG00000122644	789.708	-0.0568829	0.0739318	-0.769397	0.441658	0.918486
ARL4C	ADP ribosylation factor like GTPase 4C	ENSG00000188042	109.259	0.0198951	0.178189	0.111652	0.911099	0.992367
ARL4D	ADP ribosylation factor like GTPase 4D	ENSG00000175906	161.551	0.200708	0.13877	1.44634	0.148082	0.725828
ARL5A	ADP ribosylation factor like GTPase 5A	ENSG00000162980	2717.2	0.0138071	0.0552564	0.249872	0.802686	0.97655
ARL5B	ADP ribosylation factor like GTPase 5B	ENSG00000165997	5829.14	0.0159096	0.0474351	0.335397	0.737326	0.965067
ARL6	ADP ribosylation factor like GTPase 6	ENSG00000113966	241.063	-0.103538	0.130944	-0.790703	0.429117	0.915123
ARL6IP1	ADP ribosylation factor like GTPase 6 interacting protein 1	ENSG00000170540	7242.06	-0.121861	0.0401822	-3.03271	0.00242371	0.115049
ARL6IP5	ADP ribosylation factor like GTPase 6 interacting protein 5	ENSG00000144746	197.251	0.00118935	0.129026	0.00921792	0.992645	0.999372
ARL6IP6	ADP ribosylation factor like GTPase 6 interacting protein 6	ENSG00000177917	867.396	-0.00585166	0.0813962	-0.0718911	0.942689	0.99369
ARL8A	ADP ribosylation factor like GTPase 8A	ENSG00000143862	101.95	0.0923864	0.173217	0.533357	0.593787	0.947074
ARL8B	ADP ribosylation factor like GTPase 8B	ENSG00000134108	4318.9	-0.124695	0.0398978	-3.12536	0.00177586	0.096307
ARMC1	armadillo repeat containing 1	ENSG00000104442	1995.32	-0.0674674	0.0512404	-1.31668	0.187945	0.777995
ARMC10	armadillo repeat containing 10	ENSG00000170632	754.748	-0.0694915	0.0713316	-0.974203	0.329956	0.870296
ARMC6	armadillo repeat containing 6	ENSG00000105676	441.221	0.0864099	0.0951201	0.908429	0.363652	0.890698
ARMC7	armadillo repeat containing 7	ENSG00000125449	102.251	0.208337	0.176856	1.178	0.238795	0.818971
ARMC8	armadillo repeat containing 8	ENSG00000114098	1130.39	-0.0758249	0.0579881	-1.30759	0.191012	0.780126
ARMCX3	armadillo repeat containing, X-linked 3	ENSG00000102401	669.352	0.110755	0.0787169	1.407	0.159426	0.746748
ARMCX4	armadillo repeat containing, X-linked 4	ENSG00000196440	117.483	-0.0238292	0.168012	-0.14183	0.887214	0.989449
ARMCX5	armadillo repeat containing, X-linked 5	ENSG00000125962	143.116	0.18263	0.14672	1.24475	0.213222	0.8001
ARMT1	acidic residue methyltransferase 1	ENSG00000146476	1724.53	-0.0832732	0.0497078	-1.67525	0.0938843	0.638277
ARNT	aryl hydrocarbon receptor nuclear translocator	ENSG00000143437	915.998	0.0292764	0.0620135	0.472098	0.636857	0.951493
ARNTL2	aryl hydrocarbon receptor nuclear translocator like 2	ENSG00000029153	1100.16	-0.125848	0.0698472	-1.80176	0.0715826	0.573444
ARPC1A	actin related protein 2/3 complex subunit 1A	ENSG00000241685	801.433	-0.00323232	0.0674173	-0.0479449	0.96176	0.998164
ARPC2	actin related protein 2/3 complex subunit 2	ENSG00000163466	3631.77	-0.0476228	0.0375868	-1.26701	0.205152	0.796544
ARPC3	actin related protein 2/3 complex subunit 3	ENSG00000111229	3287.41	-0.0717111	0.0385152	-1.86189	0.0626184	0.555389
ARPC4	actin related protein 2/3 complex subunit 4	ENSG00000241553	1370.14	-0.0900648	0.066494	-1.35448	0.175584	0.760187
ARPC5	actin related protein 2/3 complex subunit 5	ENSG00000162704	3642.12	-0.242585	0.0397757	-6.09881	1.06863e-09	5.56992e-07
ARPC5L	actin related protein 2/3 complex subunit 5 like	ENSG00000136950	696.738	-0.037073	0.0714728	-0.518701	0.60397	0.948067
ARPIN	actin related protein 2/3 complex inhibitor	ENSG00000242498	294.56	0.0700079	0.115895	0.604061	0.545803	0.936489
ARPP19	cAMP regulated phosphoprotein 19	ENSG00000128989	5579.19	-0.0591353	0.0394857	-1.49764	0.134228	0.715922
ARRB1	arrestin beta 1	ENSG00000137486	291.717	0.00264836	0.116832	0.0226681	0.981915	0.999372
ARRB2	arrestin beta 2	ENSG00000141480	259.587	-0.00641391	0.11701	-0.0548151	0.956286	0.996592
ARRDC3	arrestin domain containing 3	ENSG00000113369	1839.75	-0.0490859	0.0475918	-1.03139	0.302356	0.857678
ARSB	arylsulfatase B	ENSG00000113273	1589.97	0.134269	0.0635822	2.11174	0.0347087	0.443043
ARSE	arylsulfatase E (chondrodysplasia punctata 1)	ENSG00000157399	494.015	0.143074	0.0808246	1.77017	0.0766982	0.584866
ARSK	arylsulfatase family member K	ENSG00000164291	275.048	-0.0158211	0.109601	-0.144352	0.885222	0.989449
ARV1	ARV1 homolog, fatty acid homeostasis modulator	ENSG00000173409	280.402	-0.0365258	0.113555	-0.321656	0.747713	0.967701
ASAH1	N-acylsphingosine amidohydrolase 1	ENSG00000104763	1843.2	-0.0853539	0.0483426	-1.7656	0.0774624	0.587037
ASAH2B	N-acylsphingosine amidohydrolase 2B	ENSG00000204147	154.172	0.141191	0.145812	0.968305	0.332892	0.872888
ASAP1	ArfGAP with SH3 domain, ankyrin repeat and PH domain 1	ENSG00000153317	1851.09	0.0786722	0.0551009	1.42778	0.153354	0.732943
ASAP2	ArfGAP with SH3 domain, ankyrin repeat and PH domain 2	ENSG00000151693	248.178	0.322124	0.1152	2.79621	0.0051706	0.177694
ASAP3	ArfGAP with SH3 domain, ankyrin repeat and PH domain 3	ENSG00000088280	270.741	0.0989449	0.113132	0.874598	0.381793	0.897199
ASB1	ankyrin repeat and SOCS box containing 1	ENSG00000065802	468.94	0.0906419	0.0882444	1.02717	0.304341	0.859508
ASB13	ankyrin repeat and SOCS box containing 13	ENSG00000196372	95.5973	0.045297	0.181023	0.250228	0.802411	0.976549
ASB3	ankyrin repeat and SOCS box containing 3	ENSG00000115239	366.229	0.0501662	0.100411	0.499609	0.617351	0.94856
ASB6	ankyrin repeat and SOCS box containing 6	ENSG00000148331	125.922	-0.0679981	0.159164	-0.427219	0.66922	0.955348
ASB7	ankyrin repeat and SOCS box containing 7	ENSG00000183475	656.615	-0.038576	0.0727471	-0.530275	0.595921	0.947489
ASB8	ankyrin repeat and SOCS box containing 8	ENSG00000177981	455.127	-0.119249	0.086495	-1.37868	0.167994	0.753173
ASB9	ankyrin repeat and SOCS box containing 9	ENSG00000102048	101.702	-0.117804	0.176115	-0.668901	0.503559	0.932455
ASCC1	activating signal cointegrator 1 complex subunit 1	ENSG00000138303	514.587	-0.164263	0.0916875	-1.79155	0.0732049	0.57847
ASCC2	activating signal cointegrator 1 complex subunit 2	ENSG00000100325	608.017	-0.0413805	0.0877063	-0.471807	0.637064	0.951493
ASCC3	activating signal cointegrator 1 complex subunit 3	ENSG00000112249	5140.99	-0.0341251	0.0417417	-0.817532	0.413624	0.907514
ASF1A	anti-silencing function 1A histone chaperone	ENSG00000111875	2385.66	0.0400158	0.0481181	0.831615	0.405626	0.905087
ASF1B	anti-silencing function 1B histone chaperone	ENSG00000105011	514.64	-0.0141965	0.0869482	-0.163275	0.870302	0.987233
ASGR1	asialoglycoprotein receptor 1	ENSG00000141505	312.239	-0.028259	0.108947	-0.259383	0.79534	0.974981
ASGR2	asialoglycoprotein receptor 2	ENSG00000161944	1206.37	0.0119838	0.062949	0.190373	0.849017	0.984681
ASH1L	ASH1 like histone lysine methyltransferase	ENSG00000116539	2158.41	0.13564	0.121641	1.11509	0.264813	0.836095
ASH2L	ASH2 like histone lysine methyltransferase complex subunit	ENSG00000129691	1277.95	-0.069134	0.0550947	-1.25482	0.209544	0.799622
ASL	argininosuccinate lyase	ENSG00000126522	203.248	0.106149	0.130826	0.811377	0.417149	0.908965
ASNA1	arsA arsenite transporter, ATP-binding, homolog 1 (bacterial)	ENSG00000198356	289.197	0.0205311	0.110428	0.185924	0.852505	0.984681
ASNSD1	asparagine synthetase domain containing 1	ENSG00000138381	852.897	-0.0263353	0.0673855	-0.390815	0.695934	0.957844
ASPH	aspartate beta-hydroxylase	ENSG00000198363	5309.73	0.0285311	0.0401504	0.710605	0.477329	0.923433
ASPM	abnormal spindle microtubule assembly	ENSG00000066279	9254.67	0.0405466	0.0434233	0.933752	0.350432	0.884148
ASRGL1	asparaginase like 1	ENSG00000162174	254.584	0.0764491	0.120558	0.634125	0.525999	0.933936
ASS1	argininosuccinate synthase 1	ENSG00000130707	317.127	0.118424	0.102854	1.15138	0.249577	0.825647
ASTE1	asteroid homolog 1	ENSG00000034533	142.223	0.00628349	0.15603	0.040271	0.967877	0.998414
ASXL1	additional sex combs like 1, transcriptional regulator	ENSG00000171456	2328.34	0.0108792	0.0477732	0.227725	0.81986	0.979016
ASXL2	additional sex combs like 2, transcriptional regulator	ENSG00000143970	1135.79	0.0921065	0.0700905	1.31411	0.18881	0.778327
ATAD1	ATPase family, AAA domain containing 1	ENSG00000138138	1414.44	0.0806068	0.0572745	1.40738	0.159316	0.746603
ATAD2	ATPase family, AAA domain containing 2	ENSG00000156802	6541.89	-0.0407193	0.0399297	-1.01978	0.307835	0.861608
ATAD2B	ATPase family, AAA domain containing 2B	ENSG00000119778	551.453	0.048425	0.0871427	0.555698	0.578417	0.94217
ATAD3A	ATPase family, AAA domain containing 3A	ENSG00000197785	362.15	0.102648	0.105018	0.977435	0.328354	0.868854
ATAD3B	ATPase family, AAA domain containing 3B	ENSG00000160072	257.153	0.157647	0.138537	1.13794	0.255147	0.830209
ATAD5	ATPase family, AAA domain containing 5	ENSG00000176208	1365.13	0.181957	0.060069	3.02913	0.00245256	0.115049
ATE1	arginyltransferase 1	ENSG00000107669	1550.19	0.034357	0.053839	0.638143	0.52338	0.933936
ATF1	activating transcription factor 1	ENSG00000123268	789.344	-0.0992531	0.0707846	-1.40218	0.16086	0.748978
ATF2	activating transcription factor 2	ENSG00000115966	3131.56	0.0172614	0.0417635	0.413312	0.679378	0.955989
ATF3	activating transcription factor 3	ENSG00000162772	156.77	-0.316596	0.151911	-2.08408	0.0371529	0.453865
ATF4	activating transcription factor 4	ENSG00000128272	3546.85	0.0911535	0.0482843	1.88785	0.0590462	0.545759
ATF5	activating transcription factor 5	ENSG00000169136	178.06	-0.200605	0.14595	-1.37448	0.169292	0.754573
ATF6	activating transcription factor 6	ENSG00000118217	1239.79	-0.0164884	0.0611493	-0.269641	0.787436	0.974186
ATF6B	activating transcription factor 6 beta	ENSG00000213676	193.708	0.111332	0.131147	0.848908	0.395933	0.898993
ATF7	activating transcription factor 7	ENSG00000170653	407.003	-0.0656565	0.0943059	-0.696208	0.486299	0.926324
ATF7IP	activating transcription factor 7 interacting protein	ENSG00000171681	3316.98	-0.0157252	0.0514226	-0.305804	0.759754	0.970404
ATF7IP2	activating transcription factor 7 interacting protein 2	ENSG00000166669	371.323	0.0594592	0.0960392	0.619114	0.535842	0.935165
ATG10	autophagy related 10	ENSG00000152348	151.099	-0.061728	0.150349	-0.410564	0.681393	0.956238
ATG12	autophagy related 12	ENSG00000145782	1338.54	-0.0323619	0.0570832	-0.566925	0.570765	0.941035
ATG13	autophagy related 13	ENSG00000175224	770.466	-0.00640855	0.0750284	-0.085415	0.931931	0.99369
ATG14	autophagy related 14	ENSG00000126775	464.982	-0.0828511	0.0940786	-0.880658	0.378503	0.897199
ATG16L1	autophagy related 16 like 1	ENSG00000085978	529.426	0.0723031	0.0795709	0.908663	0.363528	0.890698
ATG2A	autophagy related 2A	ENSG00000110046	178.749	-0.187149	0.136585	-1.37021	0.170622	0.757119
ATG2B	autophagy related 2B	ENSG00000066739	761.848	0.0590729	0.0752979	0.784523	0.432733	0.916811
ATG3	autophagy related 3	ENSG00000144848	1509.88	0.00703343	0.0541175	0.129966	0.896593	0.989636
ATG4A	autophagy related 4A cysteine peptidase	ENSG00000101844	280.059	-0.109784	0.117283	-0.936066	0.349239	0.883646
ATG4B	autophagy related 4B cysteine peptidase	ENSG00000168397	379.463	-0.0159264	0.10116	-0.157437	0.8749	0.987233
ATG4C	autophagy related 4C cysteine peptidase	ENSG00000125703	435.267	-0.107906	0.0868162	-1.24293	0.213895	0.8001
ATG5	autophagy related 5	ENSG00000057663	1387.7	-0.0441813	0.0579946	-0.761818	0.446169	0.918486
ATG7	autophagy related 7	ENSG00000197548	422.166	0.00652735	0.0959172	0.0680519	0.945744	0.99369
ATG9A	autophagy related 9A	ENSG00000198925	168.074	0.00648548	0.141171	0.0459407	0.963358	0.998202
ATIC	5-aminoimidazole-4-carboxamide ribonucleotide formyltransferase/IMP cyclohydrolase	ENSG00000138363	4955.59	0.00302613	0.039352	0.0768991	0.938704	0.99369
ATL2	atlastin GTPase 2	ENSG00000119787	2150.54	0.00683643	0.051114	0.133749	0.893601	0.989636
ATL3	atlastin GTPase 3	ENSG00000184743	6735.29	-0.0359587	0.0501001	-0.717737	0.47292	0.923433
ATM	ATM serine/threonine kinase	ENSG00000149311	1802.27	0.127781	0.0679672	1.88004	0.0601031	0.549182
ATMIN	ATM interactor	ENSG00000166454	1532.27	-0.0801707	0.0521825	-1.53635	0.124452	0.693867
ATN1	atrophin 1	ENSG00000111676	457.056	0.00537864	0.0998498	0.0538673	0.957041	0.996771
ATOX1	antioxidant 1 copper chaperone	ENSG00000177556	179.604	0.0434118	0.151657	0.286249	0.774687	0.972883
ATP10D	ATPase phospholipid transporting 10D (putative)	ENSG00000145246	1071.48	0.476589	0.0713649	6.67819	2.41904e-11	2.06322e-08
ATP11A	ATPase phospholipid transporting 11A	ENSG00000068650	1350.85	0.132808	0.0543551	2.44334	0.0145519	0.308882
ATP11B	ATPase phospholipid transporting 11B (putative)	ENSG00000058063	1631.23	0.000772623	0.0504402	0.0153176	0.987779	0.999372
ATP13A1	ATPase 13A1	ENSG00000105726	575.745	0.0339533	0.0987924	0.343683	0.731085	0.963527
ATP13A3	ATPase 13A3	ENSG00000133657	4510.83	0.0249262	0.0427947	0.58246	0.560257	0.940309
ATP1A1	ATPase Na+/K+ transporting subunit alpha 1	ENSG00000163399	7615.92	-0.0917741	0.0337329	-2.72061	0.00651619	0.198527
ATP1B1	ATPase Na+/K+ transporting subunit beta 1	ENSG00000143153	6536.61	-0.0942771	0.0355778	-2.64989	0.00805187	0.220241
ATP1B3	ATPase Na+/K+ transporting subunit beta 3	ENSG00000069849	2576.95	-0.0370034	0.0512643	-0.721817	0.470407	0.923433
ATP2A2	ATPase sarcoplasmic/endoplasmic reticulum Ca2+ transporting 2	ENSG00000174437	12862.8	0.00976589	0.0305022	0.32017	0.74884	0.967761
ATP2B1	ATPase plasma membrane Ca2+ transporting 1	ENSG00000070961	8943.49	-0.0162282	0.0364254	-0.445517	0.655946	0.954552
ATP2B2	ATPase plasma membrane Ca2+ transporting 2	ENSG00000157087	2101.23	0.0876916	0.0494632	1.77286	0.0762511	0.583726
ATP2B4	ATPase plasma membrane Ca2+ transporting 4	ENSG00000058668	252.338	0.0230602	0.111018	0.207716	0.835451	0.983409
ATP2C1	ATPase secretory pathway Ca2+ transporting 1	ENSG00000017260	2939.27	0.078628	0.0410572	1.91508	0.0554818	0.53224
ATP5A1	ATP synthase, H+ transporting, mitochondrial F1 complex, alpha subunit 1, cardiac muscle	ENSG00000152234	8304.97	-0.0089718	0.038712	-0.231757	0.816727	0.977862
ATP5B	ATP synthase, H+ transporting, mitochondrial F1 complex, beta polypeptide	ENSG00000110955	11329.7	0.00610586	0.0398806	0.153103	0.878317	0.987751
ATP5C1	ATP synthase, H+ transporting, mitochondrial F1 complex, gamma polypeptide 1	ENSG00000165629	3709.89	-0.00181053	0.0408614	-0.0443091	0.964658	0.998202
ATP5D	ATP synthase, H+ transporting, mitochondrial F1 complex, delta subunit	ENSG00000099624	193.151	-0.0335906	0.138805	-0.241998	0.808781	0.976954
ATP5E	ATP synthase, H+ transporting, mitochondrial F1 complex, epsilon subunit	ENSG00000124172	1951.63	-0.0453339	0.0705753	-0.642348	0.520647	0.933936
ATP5F1	ATP synthase, H+ transporting, mitochondrial Fo complex subunit B1	ENSG00000116459	4742.52	-0.0236607	0.0361132	-0.655182	0.512351	0.932455
ATP5G1	ATP synthase, H+ transporting, mitochondrial Fo complex subunit C1 (subunit 9)	ENSG00000159199	704.491	0.0441842	0.0748726	0.590125	0.555107	0.939863
ATP5G2	ATP synthase, H+ transporting, mitochondrial Fo complex subunit C2 (subunit 9)	ENSG00000135390	577.711	-0.1124	0.0928432	-1.21064	0.226032	0.809857
ATP5G3	ATP synthase, H+ transporting, mitochondrial Fo complex subunit C3 (subunit 9)	ENSG00000154518	3216.46	0.0545043	0.0443263	1.22961	0.218841	0.802265
ATP5H	ATP synthase, H+ transporting, mitochondrial Fo complex subunit D	ENSG00000167863	2094.08	-0.104874	0.0587018	-1.78656	0.0740089	0.579592
ATP5I	ATP synthase, H+ transporting, mitochondrial Fo complex subunit E	ENSG00000169020	555.832	-0.0283861	0.0806016	-0.352178	0.724705	0.962784
ATP5J	ATP synthase, H+ transporting, mitochondrial Fo complex subunit F6	ENSG00000154723	1043.49	-0.0595936	0.06834	-0.872017	0.383199	0.897199
ATP5J2	ATP synthase, H+ transporting, mitochondrial Fo complex subunit F2	ENSG00000241468	913.062	-0.016298	0.0730216	-0.223195	0.823384	0.980453
ATP5L	ATP synthase, H+ transporting, mitochondrial Fo complex subunit G	ENSG00000167283	941.408	0.00478325	0.0623586	0.0767055	0.938858	0.99369
ATP5O	ATP synthase, H+ transporting, mitochondrial F1 complex, O subunit	ENSG00000241837	455.102	-0.10803	0.0855179	-1.26325	0.2065	0.797046
ATP5S	ATP synthase, H+ transporting, mitochondrial Fo complex subunit s (factor B)	ENSG00000125375	103.902	0.0876759	0.174374	0.502804	0.615102	0.948067
ATP6	ATP synthase F0 subunit 6	ENSG00000198899	38574.9	-0.158688	0.108947	-1.45656	0.145237	0.72569
ATP6AP1	ATPase H+ transporting accessory protein 1	ENSG00000071553	471.291	-0.0248325	0.0923324	-0.268947	0.787971	0.974186
ATP6AP2	ATPase H+ transporting accessory protein 2	ENSG00000182220	1653.47	-0.0906782	0.0505174	-1.79499	0.0726555	0.575721
ATP6V0A1	ATPase H+ transporting V0 subunit a1	ENSG00000033627	1189.47	-0.119078	0.0544836	-2.18557	0.0288473	0.410961
ATP6V0A2	ATPase H+ transporting V0 subunit a2	ENSG00000185344	715.862	0.0623752	0.0743354	0.839104	0.401411	0.904188
ATP6V0B	ATPase H+ transporting V0 subunit b	ENSG00000117410	450.052	0.0645437	0.099769	0.646931	0.517677	0.933502
ATP6V0D1	ATPase H+ transporting V0 subunit d1	ENSG00000159720	313.643	-0.0306829	0.128549	-0.238686	0.811349	0.976954
ATP6V0E1	ATPase H+ transporting V0 subunit e1	ENSG00000113732	935.691	-0.108049	0.0640955	-1.68574	0.091845	0.631393
ATP6V1A	ATPase H+ transporting V1 subunit A	ENSG00000114573	4425.78	-0.0570344	0.0393288	-1.4502	0.147004	0.725828
ATP6V1B2	ATPase H+ transporting V1 subunit B2	ENSG00000147416	1734.47	-0.126842	0.0484804	-2.61637	0.00888713	0.23533
ATP6V1C1	ATPase H+ transporting V1 subunit C1	ENSG00000155097	1711.11	-0.0310694	0.0538259	-0.577221	0.56379	0.940875
ATP6V1D	ATPase H+ transporting V1 subunit D	ENSG00000100554	600.533	-0.266599	0.0779977	-3.41803	0.000630751	0.0473417
ATP6V1E1	ATPase H+ transporting V1 subunit E1	ENSG00000131100	1903.56	-0.098455	0.0470569	-2.09226	0.0364157	0.451347
ATP6V1F	ATPase H+ transporting V1 subunit F	ENSG00000128524	260.195	-0.0487968	0.137527	-0.354815	0.722728	0.962754
ATP6V1G1	ATPase H+ transporting V1 subunit G1	ENSG00000136888	2342.14	-0.114487	0.0477087	-2.39972	0.0164078	0.321347
ATP6V1H	ATPase H+ transporting V1 subunit H	ENSG00000047249	191.959	-0.0229995	0.135286	-0.170007	0.865005	0.985776
ATP7A	ATPase copper transporting alpha	ENSG00000165240	173.095	-0.107168	0.141554	-0.75708	0.449002	0.918486
ATP7B	ATPase copper transporting beta	ENSG00000123191	686.888	0.0541569	0.0731248	0.74061	0.45893	0.921329
ATP8	ATP synthase F0 subunit 8	ENSG00000228253	13345.1	-0.128993	0.0785866	-1.64141	0.100712	0.653897
ATP8B1	ATPase phospholipid transporting 8B1	ENSG00000081923	201.418	-0.042216	0.133718	-0.315708	0.752224	0.96856
ATP8B2	ATPase phospholipid transporting 8B2	ENSG00000143515	1073.67	0.105575	0.0672442	1.57003	0.116409	0.681739
ATP9A	ATPase phospholipid transporting 9A (putative)	ENSG00000054793	811.183	0.0964524	0.0668847	1.44207	0.149283	0.725828
ATP9B	ATPase phospholipid transporting 9B (putative)	ENSG00000166377	156.353	-0.0603208	0.146529	-0.411663	0.680586	0.955989
ATPAF1	ATP synthase mitochondrial F1 complex assembly factor 1	ENSG00000123472	1393.93	-0.0364965	0.0527473	-0.691913	0.488992	0.926324
ATPIF1	ATPase inhibitory factor 1	ENSG00000130770	1023.95	-0.137523	0.0720191	-1.90953	0.0561932	0.535378
ATR	ATR serine/threonine kinase	ENSG00000175054	1395.03	0.063389	0.0542981	1.16743	0.243038	0.824295
ATRAID	all-trans retinoic acid induced differentiation factor	ENSG00000138085	421.942	-0.0450525	0.0914964	-0.492396	0.622439	0.948843
ATRIP	ATR interacting protein	ENSG00000164053	298.769	-0.00797963	0.109042	-0.0731796	0.941663	0.99369
ATRN	attractin	ENSG00000088812	2074.95	0.0334234	0.0484577	0.689744	0.490355	0.926324
ATRX	ATRX, chromatin remodeler	ENSG00000085224	3312.57	0.0444081	0.0581456	0.76374	0.445022	0.918486
ATXN1	ataxin 1	ENSG00000124788	748.867	0.0370294	0.0706741	0.523946	0.600316	0.948067
ATXN10	ataxin 10	ENSG00000130638	3157.33	-0.0114225	0.0426914	-0.267559	0.789039	0.974186
ATXN1L	ataxin 1 like	ENSG00000224470	1102.26	-0.0272816	0.061156	-0.446099	0.655526	0.954552
ATXN2	ataxin 2	ENSG00000204842	1307.47	0.142784	0.0582175	2.45259	0.0141831	0.305198
ATXN2L	ataxin 2 like	ENSG00000168488	1282.49	0.075372	0.0571267	1.31938	0.187041	0.776355
ATXN3	ataxin 3	ENSG00000066427	297.609	0.0110379	0.110331	0.100044	0.92031	0.99369
ATXN7	ataxin 7	ENSG00000163635	336.454	0.0665279	0.10583	0.628628	0.529592	0.933954
ATXN7L1	ataxin 7 like 1	ENSG00000146776	98.1196	0.134966	0.174166	0.774926	0.438383	0.918486
ATXN7L3	ataxin 7 like 3	ENSG00000087152	831.357	-0.0496749	0.0660866	-0.751664	0.452253	0.920115
ATXN7L3B	ataxin 7 like 3B	ENSG00000253719	2636.73	-0.00446285	0.0408293	-0.109305	0.912961	0.992717
AUH	AU RNA binding methylglutaconyl-CoA hydratase	ENSG00000148090	334.272	-0.102461	0.104793	-0.977743	0.328201	0.868854
AUNIP	aurora kinase A and ninein interacting protein	ENSG00000127423	162.807	0.0775407	0.137682	0.563186	0.573308	0.941035
AUP1	AUP1, lipid droplet regulating VLDL assembly factor	ENSG00000115307	585.053	0.0745969	0.0810169	0.920757	0.357177	0.888745
AURKA	aurora kinase A	ENSG00000087586	2661.37	-0.0397883	0.0483936	-0.822182	0.410973	0.90717
AURKAIP1	aurora kinase A interacting protein 1	ENSG00000175756	513.547	0.068841	0.0890442	0.77311	0.439457	0.918486
AURKB	aurora kinase B	ENSG00000178999	692.954	0.000404676	0.0761042	0.00531739	0.995757	0.999372
AVL9	AVL9 cell migration associated	ENSG00000105778	1498.93	0.0365591	0.0521866	0.700546	0.483587	0.924788
AVPR1A	arginine vasopressin receptor 1A	ENSG00000166148	139.544	0.028429	0.159791	0.177913	0.858791	0.985776
AXIN1	axin 1	ENSG00000103126	107.134	0.041374	0.174686	0.236848	0.812775	0.977044
AZI2	5-azacytidine induced 2	ENSG00000163512	897.995	-0.0736045	0.0619552	-1.18803	0.234823	0.817394
AZIN1	antizyme inhibitor 1	ENSG00000155096	4373.35	-0.0839827	0.0455552	-1.84354	0.0652509	0.559186
B2M	beta-2-microglobulin	ENSG00000166710	11562.8	-0.136994	0.0432899	-3.16456	0.00155315	0.0888505
B3GALNT1	beta-1,3-N-acetylgalactosaminyltransferase 1 (globoside blood group)	ENSG00000169255	366.223	-0.104739	0.0983706	-1.06474	0.286995	0.848692
B3GALNT2	beta-1,3-N-acetylgalactosaminyltransferase 2	ENSG00000162885	984.312	0.0186848	0.0653443	0.285943	0.774922	0.972883
B3GALT1	beta-1,3-galactosyltransferase 1	ENSG00000172318	256.888	-0.247622	0.11112	-2.22841	0.0258529	0.390582
B3GALT6	beta-1,3-galactosyltransferase 6	ENSG00000176022	424.854	0.0754399	0.0908631	0.830259	0.406392	0.905113
B3GAT3	beta-1,3-glucuronyltransferase 3	ENSG00000149541	100.712	0.0123818	0.182124	0.0679855	0.945797	0.99369
B3GLCT	beta 3-glucosyltransferase	ENSG00000187676	161.701	-0.15788	0.1408	-1.12131	0.262155	0.835964
B3GNT2	UDP-GlcNAc:betaGal beta-1,3-N-acetylglucosaminyltransferase 2	ENSG00000170340	787.783	-0.087714	0.0762004	-1.1511	0.249693	0.825738
B4GALNT1	beta-1,4-N-acetyl-galactosaminyltransferase 1	ENSG00000135454	210.908	0.0897404	0.130075	0.689914	0.490248	0.926324
B4GALT1	beta-1,4-galactosyltransferase 1	ENSG00000086062	1979.98	-0.0724002	0.0455758	-1.58857	0.112158	0.675317
B4GALT2	beta-1,4-galactosyltransferase 2	ENSG00000117411	291.481	0.22998	0.112308	2.04775	0.0405843	0.469635
B4GALT3	beta-1,4-galactosyltransferase 3	ENSG00000158850	390.94	-0.0853483	0.0979971	-0.870926	0.383794	0.897199
B4GALT4	beta-1,4-galactosyltransferase 4	ENSG00000121578	530.463	-0.00685923	0.0893809	-0.0767416	0.938829	0.99369
B4GALT5	beta-1,4-galactosyltransferase 5	ENSG00000158470	1224.18	-0.118539	0.0593573	-1.99704	0.0458207	0.501648
B4GALT6	beta-1,4-galactosyltransferase 6	ENSG00000118276	185.529	0.0230523	0.142455	0.161822	0.871446	0.987233
B4GAT1	beta-1,4-glucuronyltransferase 1	ENSG00000174684	1501.03	-0.0190528	0.0669206	-0.284707	0.775869	0.972964
BABAM1	BRISC and BRCA1 A complex member 1	ENSG00000105393	148.428	0.142714	0.158053	0.902954	0.36655	0.892869
BABAM2	BRISC and BRCA1 A complex member 2	ENSG00000158019	223.368	0.0315574	0.118312	0.266731	0.789676	0.974186
BACE1	beta-secretase 1	ENSG00000186318	160.535	0.116884	0.148055	0.789464	0.429841	0.915123
BACH1	BTB domain and CNC homolog 1	ENSG00000156273	1573.1	-0.0249951	0.0530829	-0.470868	0.637735	0.951493
BAG1	BCL2 associated athanogene 1	ENSG00000107262	549.033	-0.036563	0.0794083	-0.460443	0.645199	0.951606
BAG2	BCL2 associated athanogene 2	ENSG00000112208	1598.82	-0.0627204	0.0560636	-1.11874	0.263253	0.836095
BAG3	BCL2 associated athanogene 3	ENSG00000151929	244.931	-0.0744756	0.120179	-0.619708	0.53545	0.935165
BAG4	BCL2 associated athanogene 4	ENSG00000156735	2817.51	0.00384248	0.055461	0.0692825	0.944765	0.99369
BAG5	BCL2 associated athanogene 5	ENSG00000166170	739.219	-0.0647681	0.0741838	-0.873075	0.382622	0.897199
BAG6	BCL2 associated athanogene 6	ENSG00000204463	1450.75	-0.031395	0.0643481	-0.487894	0.625625	0.949222
BAHD1	bromo adjacent homology domain containing 1	ENSG00000140320	253.898	0.197006	0.125152	1.57413	0.115457	0.681739
BAIAP2L1	BAI1 associated protein 2 like 1	ENSG00000006453	1032.03	-0.0200972	0.0598239	-0.335939	0.736917	0.965067
BAK1	BCL2 antagonist/killer 1	ENSG00000030110	169.463	-0.00202114	0.157958	-0.0127954	0.989791	0.999372
BAMBI	BMP and activin membrane bound inhibitor	ENSG00000095739	1211.86	-0.20611	0.0593964	-3.47008	0.000520313	0.0428209
BANF1	barrier to autointegration factor 1	ENSG00000175334	631.686	-0.0541883	0.080591	-0.672386	0.501338	0.931879
BANP	BTG3 associated nuclear protein	ENSG00000172530	139.204	-0.131775	0.158681	-0.830438	0.406291	0.905113
BAP1	BRCA1 associated protein 1	ENSG00000163930	235.649	0.120203	0.145475	0.826281	0.408645	0.906148
BARD1	BRCA1 associated RING domain 1	ENSG00000138376	955.531	-0.0849442	0.0634226	-1.33934	0.180461	0.767142
BATF2	basic leucine zipper ATF-like transcription factor 2	ENSG00000168062	171.996	0.911435	1.02565	0.88864	0.374197	0.895994
BAX	BCL2 associated X, apoptosis regulator	ENSG00000087088	308.014	-0.0908743	0.110048	-0.825767	0.408936	0.906364
BAZ1A	bromodomain adjacent to zinc finger domain 1A	ENSG00000198604	1769.36	-0.0035691	0.0559997	-0.0637343	0.949182	0.994219
BAZ1B	bromodomain adjacent to zinc finger domain 1B	ENSG00000009954	3795.28	0.0308428	0.0378725	0.814385	0.415425	0.908965
BAZ2A	bromodomain adjacent to zinc finger domain 2A	ENSG00000076108	2986.92	0.149364	0.0485697	3.07526	0.00210321	0.107608
BAZ2B	bromodomain adjacent to zinc finger domain 2B	ENSG00000123636	782.259	0.0479654	0.0681062	0.704273	0.481263	0.92454
BBIP1	BBSome interacting protein 1	ENSG00000214413	179.376	0.0224851	0.133311	0.168666	0.866059	0.986088
BBOX1-AS1	BBOX1 antisense RNA 1	ENSG00000254560	103.004	0.00197184	0.185564	0.0106262	0.991522	0.999372
BBS10	Bardet-Biedl syndrome 10	ENSG00000179941	424.281	-0.0168168	0.0899805	-0.186894	0.851744	0.984681
BBS2	Bardet-Biedl syndrome 2	ENSG00000125124	136.867	-0.0815287	0.159987	-0.509595	0.610335	0.948067
BBS4	Bardet-Biedl syndrome 4	ENSG00000140463	425.397	-0.181694	0.0915916	-1.98374	0.047285	0.507004
BBS7	Bardet-Biedl syndrome 7	ENSG00000138686	128.765	0.224885	0.151419	1.48518	0.137497	0.718315
BBS9	Bardet-Biedl syndrome 9	ENSG00000122507	106.112	0.0860732	0.170337	0.505312	0.61334	0.948067
BBX	BBX, HMG-box containing	ENSG00000114439	1434.4	-0.00535436	0.061546	-0.0869976	0.930673	0.99369
BCAM	basal cell adhesion molecule (Lutheran blood group)	ENSG00000187244	1283.93	0.156896	0.0731359	2.14526	0.0319318	0.423142
BCAP31	B-cell receptor associated protein 31	ENSG00000185825	740.446	-0.027612	0.0777742	-0.355028	0.722569	0.962754
BCAR1	BCAR1, Cas family scaffolding protein	ENSG00000050820	193.619	-0.070129	0.148591	-0.471961	0.636955	0.951493
BCAR3	BCAR3, NSP family adaptor protein	ENSG00000137936	156.876	-0.108552	0.138215	-0.785388	0.432226	0.916811
BCAS2	BCAS2, pre-mRNA processing factor	ENSG00000116752	1315.65	-0.0726501	0.0628496	-1.15594	0.247707	0.825206
BCAS3	BCAS3, microtubule associated cell migration factor	ENSG00000141376	217.915	-0.0148478	0.122727	-0.120982	0.903705	0.991351
BCAT1	branched chain amino acid transaminase 1	ENSG00000060982	8694.2	0.200015	0.0394985	5.06387	4.10832e-07	0.000132911
BCAT2	branched chain amino acid transaminase 2	ENSG00000105552	211.298	0.083452	0.140368	0.594523	0.552163	0.938306
BCCIP	BRCA2 and CDKN1A interacting protein	ENSG00000107949	2550.82	0.0773643	0.0445823	1.73531	0.082685	0.60511
BCKDHB	branched chain keto acid dehydrogenase E1 subunit beta	ENSG00000083123	691.797	0.0648589	0.071498	0.907143	0.364331	0.890698
BCKDK	branched chain ketoacid dehydrogenase kinase	ENSG00000103507	104.91	-0.0245294	0.189691	-0.129313	0.89711	0.989636
BCL10	B-cell CLL/lymphoma 10	ENSG00000142867	609.259	-0.125752	0.0787945	-1.59595	0.110501	0.672037
BCL2L1	BCL2 like 1	ENSG00000171552	1343.24	0.024144	0.0611496	0.394834	0.692965	0.957717
BCL2L11	BCL2 like 11	ENSG00000153094	707.779	-0.0849574	0.0718188	-1.18294	0.236832	0.81814
BCL2L12	BCL2 like 12	ENSG00000126453	186.734	-0.0614338	0.143671	-0.4276	0.668942	0.955348
BCL2L13	BCL2 like 13	ENSG00000099968	1757.91	-0.0709307	0.0477654	-1.48498	0.137549	0.718315
BCL2L2	BCL2 like 2	ENSG00000129473	143.968	-0.186594	0.150324	-1.24128	0.214504	0.8001
BCL3	B-cell CLL/lymphoma 3	ENSG00000069399	157.783	-0.0887814	0.149473	-0.593962	0.552537	0.938603
BCL6	B-cell CLL/lymphoma 6	ENSG00000113916	205.69	-0.0710394	0.124445	-0.570848	0.568103	0.941035
BCL7A	BCL tumor suppressor 7A	ENSG00000110987	239.86	-0.105918	0.122228	-0.866559	0.386184	0.897199
BCL7B	BCL tumor suppressor 7B	ENSG00000106635	308.828	-0.0974953	0.117675	-0.828516	0.407379	0.905556
BCL9	B-cell CLL/lymphoma 9	ENSG00000116128	613.398	0.115843	0.0841954	1.37589	0.168856	0.754573
BCL9L	B-cell CLL/lymphoma 9 like	ENSG00000186174	231.234	0.0657206	0.128897	0.50987	0.610143	0.948067
BCLAF1	BCL2 associated transcription factor 1	ENSG00000029363	9447.53	0.0243345	0.0324456	0.750009	0.453249	0.920115
BCOR	BCL6 corepressor	ENSG00000183337	838.215	0.160863	0.0659375	2.43964	0.0147021	0.309272
BCORL1	BCL6 corepressor like 1	ENSG00000085185	556.851	0.159311	0.0807174	1.97369	0.0484168	0.512414
BCR	BCR, RhoGEF and GTPase activating protein	ENSG00000186716	783.274	-0.030282	0.076719	-0.394713	0.693055	0.957717
BCS1L	BCS1 homolog, ubiquinol-cytochrome c reductase complex chaperone	ENSG00000074582	192.996	0.244665	0.13133	1.86297	0.0624658	0.555389
BDH2	3-hydroxybutyrate dehydrogenase 2	ENSG00000164039	237.013	-0.0552705	0.1192	-0.463679	0.642878	0.951493
BDP1	B double prime 1, subunit of RNA polymerase III transcription initiation factor IIIB	ENSG00000145734	1747.23	0.161226	0.0626044	2.57532	0.0100147	0.248374
BECN1	beclin 1	ENSG00000126581	580.619	0.0144335	0.097272	0.148383	0.88204	0.988096
BEND3	BEN domain containing 3	ENSG00000178409	497.103	0.119289	0.081739	1.45939	0.144458	0.72569
BEND6	BEN domain containing 6	ENSG00000151917	95.4404	0.0665545	0.174271	0.381903	0.702533	0.960149
BEND7	BEN domain containing 7	ENSG00000165626	282.168	-0.109409	0.123615	-0.885077	0.376115	0.896492
BET1	Bet1 golgi vesicular membrane trafficking protein	ENSG00000105829	342.964	-0.237398	0.113122	-2.0986	0.0358524	0.450291
BET1L	Bet1 golgi vesicular membrane trafficking protein like	ENSG00000177951	217.271	0.174008	0.128451	1.35466	0.175525	0.760187
BEX3	brain expressed X-linked 3	ENSG00000166681	1854.29	-0.120092	0.0571855	-2.10004	0.0357251	0.449293
BEX4	brain expressed X-linked 4	ENSG00000102409	140.755	-0.149515	0.146367	-1.02151	0.307013	0.860945
BFAR	bifunctional apoptosis regulator	ENSG00000103429	737.109	0.0555629	0.0733212	0.757801	0.44857	0.918486
BHLHE40	basic helix-loop-helix family member e40	ENSG00000134107	385.749	0.0498928	0.0933171	0.534659	0.592886	0.947074
BHMT2	betaine--homocysteine S-methyltransferase 2	ENSG00000132840	1747.49	-0.0399254	0.0515423	-0.774613	0.438568	0.918486
BICC1	BicC family RNA binding protein 1	ENSG00000122870	1467.31	-0.0907514	0.0595556	-1.52381	0.127556	0.699936
BICD1	BICD cargo adaptor 1	ENSG00000151746	310.959	-0.00861881	0.110513	-0.0779891	0.937837	0.99369
BICD2	BICD cargo adaptor 2	ENSG00000185963	1225.52	-0.0358774	0.055041	-0.651831	0.51451	0.932455
BICRAL	BRD4 interacting chromatin remodeling complex associated protein like	ENSG00000112624	220.828	-0.0547965	0.127152	-0.430953	0.666502	0.955348
BID	BH3 interacting domain death agonist	ENSG00000015475	810.368	-0.0441574	0.0667127	-0.661904	0.508033	0.932455
BIN1	bridging integrator 1	ENSG00000136717	398.891	0.0845351	0.0986311	0.857084	0.391399	0.897646
BIRC2	baculoviral IAP repeat containing 2	ENSG00000110330	1094.6	-0.0961192	0.0614491	-1.56421	0.117768	0.685849
BIRC3	baculoviral IAP repeat containing 3	ENSG00000023445	151.586	-0.528718	0.160341	-3.29746	0.000975648	0.0649481
BIRC5	baculoviral IAP repeat containing 5	ENSG00000089685	2190.54	-0.0643166	0.0487018	-1.32062	0.186627	0.776355
BIRC6	baculoviral IAP repeat containing 6	ENSG00000115760	3050.75	0.179337	0.108801	1.64831	0.0992897	0.65188
BIVM	basic, immunoglobulin-like variable motif containing	ENSG00000134897	113.572	0.0230959	0.174278	0.132523	0.894571	0.989636
BLCAP	bladder cancer associated protein	ENSG00000166619	228.612	0.105503	0.122703	0.859827	0.389884	0.897539
BLM	Bloom syndrome RecQ like helicase	ENSG00000197299	1536.96	-0.0464695	0.0586808	-0.791903	0.428417	0.914958
BLMH	bleomycin hydrolase	ENSG00000108578	4272.67	0.0167089	0.0358577	0.465977	0.641232	0.951493
BLOC1S2	biogenesis of lysosomal organelles complex 1 subunit 2	ENSG00000196072	1041.1	0.00312306	0.0660904	0.0472543	0.962311	0.998164
BLOC1S4	biogenesis of lysosomal organelles complex 1 subunit 4	ENSG00000186222	178.331	0.0543833	0.136245	0.399159	0.689776	0.957717
BLOC1S5	biogenesis of lysosomal organelles complex 1 subunit 5	ENSG00000188428	411.686	-0.0672486	0.0935891	-0.718552	0.472417	0.923433
BLOC1S6	biogenesis of lysosomal organelles complex 1 subunit 6	ENSG00000104164	1631.89	-0.0428965	0.053744	-0.798163	0.424776	0.912039
BLVRB	biliverdin reductase B	ENSG00000090013	142.185	-0.0685484	0.152044	-0.450845	0.652101	0.953988
BLZF1	basic leucine zipper nuclear factor 1	ENSG00000117475	616.069	-0.140866	0.0816693	-1.72483	0.0845577	0.611133
BMF	Bcl2 modifying factor	ENSG00000104081	234.453	-0.130667	0.124466	-1.04982	0.293799	0.853911
BMI1	BMI1 proto-oncogene, polycomb ring finger	ENSG00000168283	1138.65	-0.0792655	0.068984	-1.14904	0.250539	0.826064
BMP2	bone morphogenetic protein 2	ENSG00000125845	1421.77	-0.337449	0.0625492	-5.39493	6.85487e-08	2.57249e-05
BMP2K	BMP2 inducible kinase	ENSG00000138756	285.455	0.180188	0.116625	1.54503	0.122339	0.69269
BMPR1A	bone morphogenetic protein receptor type 1A	ENSG00000107779	1289.16	-0.00579975	0.0533042	-0.108805	0.913357	0.992717
BMPR2	bone morphogenetic protein receptor type 2	ENSG00000204217	1988.17	0.108024	0.0970856	1.11266	0.265853	0.83671
BMS1	BMS1, ribosome biogenesis factor	ENSG00000165733	2183.17	0.0780957	0.0522419	1.49489	0.134944	0.71617
BMT2	base methyltransferase of 25S rRNA 2 homolog	ENSG00000164603	205.681	-0.0364793	0.122629	-0.297477	0.766102	0.971162
BNIP1	BCL2 interacting protein 1	ENSG00000113734	115.053	-0.139262	0.163304	-0.852775	0.393784	0.898773
BNIP2	BCL2 interacting protein 2	ENSG00000140299	1379.62	0.0117087	0.0572859	0.204391	0.838048	0.983733
BNIP3	BCL2 interacting protein 3	ENSG00000176171	1911.05	-0.0172944	0.0545103	-0.317268	0.75104	0.968292
BNIP3L	BCL2 interacting protein 3 like	ENSG00000104765	565.513	0.105109	0.0805328	1.30517	0.191837	0.780126
BOD1	biorientation of chromosomes in cell division 1	ENSG00000145919	1302.42	-0.0162328	0.0622087	-0.260941	0.794138	0.974827
BOD1L1	biorientation of chromosomes in cell division 1 like 1	ENSG00000038219	3750.58	0.174078	0.0613988	2.8352	0.00457974	0.166763
BOLA3	bolA family member 3	ENSG00000163170	218.205	-0.0863161	0.139178	-0.620184	0.535137	0.935165
BOP1	block of proliferation 1	ENSG00000261236	217.013	0.0760104	0.145098	0.523857	0.600378	0.948067
BORA	bora, aurora kinase A activator	ENSG00000136122	553.892	0.00393354	0.0779163	0.0504842	0.959737	0.99759
BORCS5	BLOC-1 related complex subunit 5	ENSG00000165714	132.778	0.00214722	0.181357	0.0118398	0.990553	0.999372
BORCS7	BLOC-1 related complex subunit 7	ENSG00000166275	590.02	-0.0513489	0.0861244	-0.596218	0.55103	0.937209
BORCS8	BLOC-1 related complex subunit 8	ENSG00000254901	95.5884	0.204413	0.200109	1.02151	0.307014	0.860945
BPGM	bisphosphoglycerate mutase	ENSG00000172331	356.381	0.050096	0.0965254	0.518993	0.603766	0.948067
BPHL	biphenyl hydrolase like	ENSG00000137274	142.068	0.120959	0.14923	0.810552	0.417623	0.908965
BPNT1	3'(2'), 5'-bisphosphate nucleotidase 1	ENSG00000162813	1498.73	-0.12142	0.0536315	-2.26397	0.0235758	0.376171
BPTF	bromodomain PHD finger transcription factor	ENSG00000171634	3391.96	0.179901	0.0906548	1.98446	0.0472048	0.506723
BRAF	B-Raf proto-oncogene, serine/threonine kinase	ENSG00000157764	1603.7	0.176166	0.0673495	2.6157	0.00890452	0.23533
BRAP	BRCA1 associated protein	ENSG00000089234	807.474	0.0451567	0.0656536	0.687803	0.491577	0.926657
BRAT1	BRCA1 associated ATM activator 1	ENSG00000106009	108.927	-0.196272	0.180051	-1.09009	0.275672	0.843788
BRCA1	BRCA1, DNA repair associated	ENSG00000012048	1739.91	0.0486729	0.0524446	0.928083	0.353365	0.88536
BRCA2	BRCA2, DNA repair associated	ENSG00000139618	1773.14	0.0234266	0.0678966	0.345034	0.730069	0.963527
BRCC3	BRCA1/BRCA2-containing complex subunit 3	ENSG00000185515	1088.28	0.0143913	0.0614793	0.234083	0.81492	0.97725
BRD1	bromodomain containing 1	ENSG00000100425	558.805	0.120279	0.0819518	1.46768	0.14219	0.72569
BRD2	bromodomain containing 2	ENSG00000204256	1308.35	0.0367981	0.058168	0.632616	0.526984	0.933936
BRD3	bromodomain containing 3	ENSG00000169925	1079.91	-0.092544	0.0687346	-1.3464	0.178175	0.76337
BRD4	bromodomain containing 4	ENSG00000141867	2558.97	0.123053	0.0469943	2.61846	0.00883266	0.23533
BRD7	bromodomain containing 7	ENSG00000166164	1291.28	0.0647397	0.0588042	1.10094	0.270924	0.840893
BRD8	bromodomain containing 8	ENSG00000112983	669.515	-0.0263674	0.0753384	-0.349987	0.726349	0.963185
BRD9	bromodomain containing 9	ENSG00000028310	226.091	0.145499	0.122268	1.19	0.234047	0.816344
BRDT	bromodomain testis associated	ENSG00000137948	2322.78	0.0125289	0.0486244	0.257666	0.796664	0.974981
BRF1	BRF1, RNA polymerase III transcription initiation factor subunit	ENSG00000185024	99.8584	0.046757	0.178648	0.261726	0.793533	0.974722
BRF2	BRF2, RNA polymerase III transcription initiation factor subunit	ENSG00000104221	102.37	0.189521	0.175711	1.0786	0.280767	0.846687
BRI3	brain protein I3	ENSG00000164713	510.734	-0.153421	0.0930623	-1.64858	0.0992332	0.65188
BRI3BP	BRI3 binding protein	ENSG00000184992	685.814	0.0516227	0.0716279	0.720706	0.47109	0.923433
BRIP1	BRCA1 interacting protein C-terminal helicase 1	ENSG00000136492	1281.63	-0.012004	0.0635888	-0.188776	0.850269	0.984681
BRIX1	BRX1, biogenesis of ribosomes	ENSG00000113460	3380.56	0.0246373	0.0470042	0.524151	0.600173	0.948067
BRK1	BRICK1, SCAR/WAVE actin nucleating complex subunit	ENSG00000254999	3091.19	-0.196905	0.0428726	-4.59279	4.37363e-06	0.00106914
BRMS1	breast cancer metastasis suppressor 1	ENSG00000174744	1405.67	0.000928442	0.0608029	0.0152697	0.987817	0.999372
BRMS1L	breast cancer metastasis-suppressor 1 like	ENSG00000100916	530.525	0.046994	0.0873153	0.53821	0.590432	0.947074
BROX	BRO1 domain and CAAX motif containing	ENSG00000162819	2575.08	-0.0867854	0.0483462	-1.79508	0.0726403	0.575721
BRPF1	bromodomain and PHD finger containing 1	ENSG00000156983	589.021	-0.0734753	0.0952987	-0.771	0.440707	0.918486
BRPF3	bromodomain and PHD finger containing 3	ENSG00000096070	751.734	0.00427491	0.0703604	0.0607573	0.951553	0.995369
BRWD1	bromodomain and WD repeat domain containing 1	ENSG00000185658	1087.61	0.119259	0.0780476	1.52802	0.126507	0.696968
BSDC1	BSD domain containing 1	ENSG00000160058	420.614	-0.159448	0.0986653	-1.61605	0.106083	0.665613
BSG	basigin (Ok blood group)	ENSG00000172270	4234.61	0.0450211	0.0569632	0.790355	0.429321	0.915123
BST2	bone marrow stromal cell antigen 2	ENSG00000130303	193.434	-0.0945861	1.66965	-0.0566502	0.954824	0.996236
BTAF1	B-TFIID TATA-box binding protein associated factor 1	ENSG00000095564	1597.46	0.158647	0.0613775	2.58477	0.00974438	0.247086
BTBD1	BTB domain containing 1	ENSG00000064726	3008.12	-0.045844	0.0476824	-0.961443	0.336329	0.874568
BTBD10	BTB domain containing 10	ENSG00000148925	314.979	-0.247586	0.1045	-2.36924	0.0178245	0.328546
BTBD2	BTB domain containing 2	ENSG00000133243	251.546	0.0925068	0.133823	0.691262	0.489401	0.926324
BTBD3	BTB domain containing 3	ENSG00000132640	1262.44	-0.0632253	0.0599656	-1.05436	0.291718	0.852085
BTBD7	BTB domain containing 7	ENSG00000011114	960.801	0.0267676	0.0629956	0.424912	0.6709	0.955348
BTD	biotinidase	ENSG00000169814	1160.04	-0.0697405	0.0572607	-1.21795	0.223244	0.806809
BTF3	basic transcription factor 3	ENSG00000145741	5501.09	0.0392307	0.0413146	0.949561	0.342335	0.881392
BTF3L4	basic transcription factor 3 like 4	ENSG00000134717	1876.92	-0.0395363	0.0483649	-0.817459	0.413666	0.907514
BTG1	BTG anti-proliferation factor 1	ENSG00000133639	1296.85	-0.142216	0.0566317	-2.51125	0.0120306	0.281162
BTG2	BTG anti-proliferation factor 2	ENSG00000159388	176.476	-0.0965247	0.127455	-0.757321	0.448857	0.918486
BTG3	BTG anti-proliferation factor 3	ENSG00000154640	504.696	-0.135163	0.0834211	-1.62026	0.105177	0.662922
BTN2A1	butyrophilin subfamily 2 member A1	ENSG00000112763	197.498	-0.0968179	0.135931	-0.712259	0.476304	0.923433
BTN3A1	butyrophilin subfamily 3 member A1	ENSG00000026950	157.845	0.0992657	0.325218	0.305228	0.760192	0.970404
BTN3A2	butyrophilin subfamily 3 member A2	ENSG00000186470	290.094	0.178555	0.187763	0.950958	0.341626	0.880784
BTRC	beta-transducin repeat containing E3 ubiquitin protein ligase	ENSG00000166167	457.1	0.173023	0.0902183	1.91783	0.0551327	0.531687
BUB1	BUB1 mitotic checkpoint serine/threonine kinase	ENSG00000169679	2762.22	0.00438048	0.045695	0.0958634	0.923629	0.99369
BUB1B	BUB1 mitotic checkpoint serine/threonine kinase B	ENSG00000156970	2207.71	-0.0401157	0.0460138	-0.871818	0.383308	0.897199
BUB3	BUB3, mitotic checkpoint protein	ENSG00000154473	2628.47	0.0372005	0.0505543	0.735852	0.46182	0.922524
BUD13	BUD13 homolog	ENSG00000137656	278.836	-0.169661	0.105226	-1.61235	0.106886	0.666475
BUD23	BUD23, rRNA methyltransferase and ribosome maturation factor	ENSG00000071462	636.854	0.0692011	0.0769602	0.899181	0.368556	0.893256
BUD31	BUD31 homolog	ENSG00000106245	745.792	-0.142266	0.0695751	-2.04478	0.0408763	0.469635
BVES	blood vessel epicardial substance	ENSG00000112276	448.754	-0.0319929	0.0884647	-0.361646	0.717617	0.962754
BYSL	bystin like	ENSG00000112578	283.916	-0.065275	0.120672	-0.54093	0.588556	0.946329
BZW1	basic leucine zipper and W2 domains 1	ENSG00000082153	8323.17	-0.0396567	0.0354372	-1.11907	0.26311	0.836095
BZW2	basic leucine zipper and W2 domains 2	ENSG00000136261	2662.28	0.0242063	0.0486676	0.497381	0.61892	0.948843
C10orf76	chromosome 10 open reading frame 76	ENSG00000120029	360.608	-0.125645	0.100203	-1.2539	0.209879	0.799622
C10orf88	chromosome 10 open reading frame 88	ENSG00000119965	253.481	-0.0492005	0.126182	-0.389916	0.696598	0.957861
C11orf1	chromosome 11 open reading frame 1	ENSG00000137720	183.601	-0.114092	0.130226	-0.876106	0.380972	0.897199
C11orf24	chromosome 11 open reading frame 24	ENSG00000171067	889.591	-0.0266357	0.0710937	-0.374656	0.707916	0.961475
C11orf49	chromosome 11 open reading frame 49	ENSG00000149179	108.735	0.126573	0.183258	0.690678	0.489768	0.926324
C11orf54	chromosome 11 open reading frame 54	ENSG00000182919	813.225	-0.036661	0.071204	-0.514873	0.606642	0.948067
C11orf58	chromosome 11 open reading frame 58	ENSG00000110696	4556.82	-0.056443	0.0408613	-1.38133	0.167178	0.752131
C11orf74	chromosome 11 open reading frame 74	ENSG00000166352	227.08	-0.0450188	0.128713	-0.349761	0.726518	0.963185
C11orf80	chromosome 11 open reading frame 80	ENSG00000173715	461.991	-0.0805393	0.0849679	-0.947879	0.343191	0.881653
C11orf84	chromosome 11 open reading frame 84	ENSG00000168005	219.141	-0.0528497	0.122411	-0.431739	0.665931	0.955348
C11orf95	chromosome 11 open reading frame 95	ENSG00000188070	330.649	0.00461322	0.0981298	0.0470114	0.962504	0.998202
C12orf29	chromosome 12 open reading frame 29	ENSG00000133641	859.116	0.00548387	0.0674845	0.0812612	0.935234	0.99369
C12orf4	chromosome 12 open reading frame 4	ENSG00000047621	1146.75	0.00150405	0.0672376	0.0223692	0.982153	0.999372
C12orf43	chromosome 12 open reading frame 43	ENSG00000157895	222.274	-0.132888	0.126263	-1.05247	0.292585	0.852236
C12orf45	chromosome 12 open reading frame 45	ENSG00000151131	484.977	0.393277	0.18016	2.18293	0.0290411	0.410961
C12orf49	chromosome 12 open reading frame 49	ENSG00000111412	1365.61	-0.252624	0.0579572	-4.35879	1.30782e-05	0.00266739
C12orf56	chromosome 12 open reading frame 56	ENSG00000185306	224.974	-0.0482929	0.128599	-0.375531	0.707266	0.96112
C12orf65	chromosome 12 open reading frame 65	ENSG00000130921	245.867	0.0455921	0.115982	0.393098	0.694247	0.957717
C12orf66	chromosome 12 open reading frame 66	ENSG00000174206	292.207	0.0412541	0.104908	0.39324	0.694142	0.957717
C12orf73	chromosome 12 open reading frame 73	ENSG00000204954	147.262	-0.109672	0.145832	-0.75204	0.452027	0.920115
C12orf75	chromosome 12 open reading frame 75	ENSG00000235162	530.307	-0.0904161	0.0794897	-1.13746	0.255347	0.830209
C12orf76	chromosome 12 open reading frame 76	ENSG00000174456	99.8251	0.030769	0.170894	0.180048	0.857115	0.985776
C14orf119	chromosome 14 open reading frame 119	ENSG00000179933	728.134	-0.072052	0.0714708	-1.00813	0.313391	0.863759
C14orf132	chromosome 14 open reading frame 132	ENSG00000227051	198.938	-0.141036	0.123029	-1.14636	0.251647	0.827243
C14orf2	chromosome 14 open reading frame 2	ENSG00000156411	635.776	-0.127551	0.0796497	-1.6014	0.109288	0.668408
C15orf39	chromosome 15 open reading frame 39	ENSG00000167173	362.135	0.160935	0.101002	1.5934	0.111071	0.67291
C15orf40	chromosome 15 open reading frame 40	ENSG00000169609	425.634	0.032774	0.0864864	0.37895	0.704725	0.960301
C15orf41	chromosome 15 open reading frame 41	ENSG00000186073	180.9	0.0896192	0.128313	0.69844	0.484902	0.925982
C16orf52	chromosome 16 open reading frame 52	ENSG00000185716	191.786	0.0363513	0.12861	0.282647	0.777447	0.972964
C16orf70	chromosome 16 open reading frame 70	ENSG00000125149	269.313	-0.101233	0.117516	-0.861442	0.388995	0.897539
C16orf72	chromosome 16 open reading frame 72	ENSG00000182831	1335.54	3.33918e-05	0.0587524	0.000568347	0.999547	0.999869
C16orf87	chromosome 16 open reading frame 87	ENSG00000155330	423.599	-0.00450622	0.086974	-0.0518111	0.958679	0.99711
C17orf51	chromosome 17 open reading frame 51	ENSG00000212719	279.109	0.0167834	0.117741	0.142545	0.88665	0.989449
C17orf58	chromosome 17 open reading frame 58	ENSG00000186665	148.169	-0.0447127	0.153423	-0.291434	0.770719	0.972275
C17orf62	chromosome 17 open reading frame 62	ENSG00000178927	143.321	0.0350092	0.145509	0.240598	0.809866	0.976954
C17orf75	chromosome 17 open reading frame 75	ENSG00000108666	350.347	-0.0589221	0.108328	-0.543922	0.586495	0.946096
C17orf80	chromosome 17 open reading frame 80	ENSG00000141219	697.689	-0.0599335	0.0707454	-0.847172	0.3969	0.900313
C18orf21	chromosome 18 open reading frame 21	ENSG00000141428	235.693	-0.191	0.130124	-1.46783	0.142151	0.72569
C18orf25	chromosome 18 open reading frame 25	ENSG00000152242	599.477	-0.0458085	0.0829679	-0.552123	0.580864	0.943752
C18orf54	chromosome 18 open reading frame 54	ENSG00000166845	628.65	-0.042415	0.0770948	-0.550167	0.582205	0.944492
C19orf12	chromosome 19 open reading frame 12	ENSG00000131943	340.883	-0.110001	0.0973104	-1.13041	0.258304	0.833358
C19orf47	chromosome 19 open reading frame 47	ENSG00000160392	96.6268	-0.0558686	0.195592	-0.285638	0.775156	0.972883
C19orf48	chromosome 19 open reading frame 48	ENSG00000167747	291.865	0.0877098	0.128217	0.684072	0.49393	0.928295
C19orf53	chromosome 19 open reading frame 53	ENSG00000104979	488.076	-0.0645287	0.0965849	-0.668104	0.504067	0.932455
C19orf66	chromosome 19 open reading frame 66	ENSG00000130813	115.314	0.587279	0.226232	2.59591	0.00943409	0.241832
C1D	C1D nuclear receptor corepressor	ENSG00000197223	583.696	-0.0751329	0.075496	-0.995191	0.319644	0.865725
C1GALT1	core 1 synthase, glycoprotein-N-acetylgalactosamine 3-beta-galactosyltransferase 1	ENSG00000106392	1371.23	-0.0880239	0.0550803	-1.5981	0.11002	0.671313
C1GALT1C1	C1GALT1 specific chaperone 1	ENSG00000171155	436.082	0.10715	0.092198	1.16218	0.245164	0.825206
C1orf106	chromosome 1 open reading frame 106	ENSG00000163362	197.142	0.0228219	0.144085	0.158392	0.874148	0.987233
C1orf109	chromosome 1 open reading frame 109	ENSG00000116922	418.529	-0.153265	0.104133	-1.47182	0.141068	0.72569
C1orf112	chromosome 1 open reading frame 112	ENSG00000000460	476.656	0.104733	0.0851271	1.23031	0.218582	0.802007
C1orf115	chromosome 1 open reading frame 115	ENSG00000162817	1670.89	-0.10349	0.0522929	-1.97904	0.0478117	0.509652
C1orf123	chromosome 1 open reading frame 123	ENSG00000162384	242.272	-0.121961	0.119284	-1.02244	0.306572	0.860945
C1orf131	chromosome 1 open reading frame 131	ENSG00000143633	1007.56	-0.0617968	0.0644492	-0.958845	0.337637	0.876511
C1orf174	chromosome 1 open reading frame 174	ENSG00000198912	550.225	-0.023416	0.0832953	-0.28112	0.778618	0.97348
C1orf198	chromosome 1 open reading frame 198	ENSG00000119280	837.173	-0.0253178	0.0666573	-0.37982	0.704079	0.960149
C1orf21	chromosome 1 open reading frame 21	ENSG00000116667	346.728	0.494574	0.112696	4.38857	1.14099e-05	0.0024329
C1orf226	chromosome 1 open reading frame 226	ENSG00000239887	103.704	-0.208389	0.195246	-1.06731	0.28583	0.848692
C1orf35	chromosome 1 open reading frame 35	ENSG00000143793	129.464	-0.271694	0.16326	-1.66418	0.0960759	0.645228
C1orf43	chromosome 1 open reading frame 43	ENSG00000143612	3244.48	-0.0818726	0.0400636	-2.04356	0.0409967	0.469635
C1orf50	chromosome 1 open reading frame 50	ENSG00000164008	113.314	-0.0203592	0.172894	-0.117756	0.906261	0.991568
C1orf52	chromosome 1 open reading frame 52	ENSG00000162642	583.067	0.130395	0.0937408	1.39101	0.164221	0.751102
C1QBP	complement C1q binding protein	ENSG00000108561	3999.95	0.0425824	0.0375386	1.13436	0.256642	0.831716
C1QL3	complement C1q like 3	ENSG00000165985	97.0138	0.155688	0.17993	0.865273	0.386889	0.897199
C1R	complement C1r	ENSG00000159403	480.802	-0.766599	0.222878	-3.43955	0.000582689	0.0454472
C1RL	complement C1r subcomponent like	ENSG00000139178	221.5	-0.154317	0.128937	-1.19684	0.231367	0.814338
C1S	complement C1s	ENSG00000182326	1786.25	-0.252574	0.0849202	-2.97425	0.00293703	0.125251
C2	complement C2	ENSG00000166278	163.187	-0.108445	0.175723	-0.617136	0.537145	0.935165
C20orf194	chromosome 20 open reading frame 194	ENSG00000088854	174.463	-0.237464	0.148566	-1.59838	0.109959	0.671313
C20orf27	chromosome 20 open reading frame 27	ENSG00000101220	301.78	0.292725	0.107755	2.71658	0.00659612	0.198527
C21orf59	chromosome 21 open reading frame 59	ENSG00000159079	166.004	0.057288	0.135118	0.423986	0.671576	0.955348
C21orf91	chromosome 21 open reading frame 91	ENSG00000154642	536.187	-0.0884831	0.0803978	-1.10057	0.271086	0.840893
C22orf39	chromosome 22 open reading frame 39	ENSG00000242259	258.079	0.114611	0.11691	0.980331	0.326923	0.868854
C22orf46	chromosome 22 open reading frame 46	ENSG00000184208	367.298	0.0289485	0.107801	0.268537	0.788286	0.974186
C2CD2	C2 calcium dependent domain containing 2	ENSG00000157617	221.499	-0.0668773	0.120422	-0.555358	0.57865	0.94217
C2CD3	C2 calcium dependent domain containing 3	ENSG00000168014	371.859	0.221506	0.0958935	2.30992	0.0208926	0.355374
C2CD5	C2 calcium dependent domain containing 5	ENSG00000111731	1387.7	0.00585239	0.0628044	0.0931844	0.925757	0.99369
C2orf42	chromosome 2 open reading frame 42	ENSG00000115998	103.852	-0.247882	0.184855	-1.34096	0.179934	0.766909
C2orf49	chromosome 2 open reading frame 49	ENSG00000135974	722.977	-0.0392544	0.0739607	-0.530747	0.595594	0.947489
C2orf68	chromosome 2 open reading frame 68	ENSG00000168887	524.293	-0.0621254	0.0808163	-0.768724	0.442057	0.918486
C2orf69	chromosome 2 open reading frame 69	ENSG00000178074	999.394	0.0602003	0.0691692	0.870334	0.384118	0.897199
C2orf72	chromosome 2 open reading frame 72	ENSG00000204128	1038.15	0.0841874	0.0628142	1.34026	0.180161	0.766909
C3	complement C3	ENSG00000125730	17238.8	-0.0196241	0.0363327	-0.540121	0.589114	0.947064
C3orf38	chromosome 3 open reading frame 38	ENSG00000179021	609.624	-0.0500076	0.0920785	-0.543098	0.587063	0.946247
C3orf52	chromosome 3 open reading frame 52	ENSG00000114529	111.683	-0.0218727	0.176293	-0.12407	0.90126	0.991258
C3orf58	chromosome 3 open reading frame 58	ENSG00000181744	1008.56	-0.0924132	0.0655731	-1.40932	0.158742	0.745403
C3orf62	chromosome 3 open reading frame 62	ENSG00000188315	104.294	0.0302823	0.187754	0.161287	0.871868	0.987233
C3orf70	chromosome 3 open reading frame 70	ENSG00000187068	233.101	-0.0391893	0.118904	-0.329589	0.74171	0.967019
C4BPA	complement component 4 binding protein alpha	ENSG00000123838	738.718	-0.1202	0.0809045	-1.4857	0.137357	0.718315
C4BPB	complement component 4 binding protein beta	ENSG00000123843	183.181	-0.208553	0.142955	-1.45887	0.1446	0.72569
C4orf19	chromosome 4 open reading frame 19	ENSG00000154274	304.285	-0.0373653	0.110137	-0.339263	0.734412	0.964848
C4orf3	chromosome 4 open reading frame 3	ENSG00000164096	522.527	4.547e-05	0.0838089	0.000542544	0.999567	0.999869
C4orf46	chromosome 4 open reading frame 46	ENSG00000205208	755.584	-0.0664555	0.072362	-0.918376	0.358422	0.889137
C5	complement C5	ENSG00000106804	11269.3	-0.0485174	0.029917	-1.62174	0.10486	0.662922
C5orf15	chromosome 5 open reading frame 15	ENSG00000113583	1626.57	-0.0257207	0.0523979	-0.490873	0.623516	0.948843
C5orf22	chromosome 5 open reading frame 22	ENSG00000082213	1223.64	-0.0380831	0.0583196	-0.653007	0.513752	0.932455
C5orf24	chromosome 5 open reading frame 24	ENSG00000181904	1326.38	-0.0620014	0.054013	-1.1479	0.25101	0.826064
C5orf30	chromosome 5 open reading frame 30	ENSG00000181751	514.41	-0.0693757	0.0862833	-0.804045	0.421371	0.910817
C5orf34	chromosome 5 open reading frame 34	ENSG00000172244	310.612	-0.0486936	0.107948	-0.451085	0.651928	0.953988
C5orf42	chromosome 5 open reading frame 42	ENSG00000197603	420.842	0.036525	0.0954984	0.382467	0.702115	0.9601
C5orf51	chromosome 5 open reading frame 51	ENSG00000205765	3158.08	0.0427607	0.049576	0.862528	0.388397	0.897539
C6orf106	chromosome 6 open reading frame 106	ENSG00000196821	1497.46	0.0632762	0.0582998	1.08536	0.277763	0.844396
C6orf120	chromosome 6 open reading frame 120	ENSG00000185127	1272.62	-0.0299164	0.0590818	-0.506356	0.612607	0.948067
C6orf203	chromosome 6 open reading frame 203	ENSG00000130349	261.608	-0.0841742	0.108304	-0.777203	0.437039	0.918486
C6orf47	chromosome 6 open reading frame 47	ENSG00000204439	118.874	-0.0064016	0.163647	-0.0391183	0.968796	0.998414
C6orf48	chromosome 6 open reading frame 48	ENSG00000204387	136.991	-0.0935188	0.172418	-0.542397	0.587545	0.946247
C6orf62	chromosome 6 open reading frame 62	ENSG00000112308	3155.86	-0.0319368	0.0433733	-0.736324	0.461533	0.922524
C6orf89	chromosome 6 open reading frame 89	ENSG00000198663	763.121	-0.0436873	0.0663404	-0.658533	0.510195	0.932455
C7orf26	chromosome 7 open reading frame 26	ENSG00000146576	117.548	-0.223045	0.170277	-1.3099	0.19023	0.779841
C7orf49	chromosome 7 open reading frame 49	ENSG00000122783	178.518	-0.0339707	0.134955	-0.251719	0.801258	0.975526
C7orf50	chromosome 7 open reading frame 50	ENSG00000146540	217.627	0.0923011	0.140056	0.659028	0.509878	0.932455
C8A	complement C8 alpha chain	ENSG00000157131	167.047	-0.0936017	0.143278	-0.65329	0.51357	0.932455
C8B	complement C8 beta chain	ENSG00000021852	113.798	-0.0926288	0.168862	-0.548546	0.583317	0.944907
C8orf33	chromosome 8 open reading frame 33	ENSG00000182307	812.558	-0.070858	0.0677719	-1.04554	0.295775	0.854601
C8orf59	chromosome 8 open reading frame 59	ENSG00000176731	346.214	-0.0619028	0.0988049	-0.626515	0.530977	0.934519
C9orf3	chromosome 9 open reading frame 3	ENSG00000148120	520.848	-0.128936	0.0926413	-1.39178	0.16399	0.751102
C9orf40	chromosome 9 open reading frame 40	ENSG00000135045	299.669	-0.169728	0.103269	-1.64355	0.10027	0.65344
C9orf64	chromosome 9 open reading frame 64	ENSG00000165118	1113.23	0.0129863	0.0588626	0.22062	0.825389	0.981345
C9orf78	chromosome 9 open reading frame 78	ENSG00000136819	1204.5	-0.0140332	0.0570254	-0.246087	0.805615	0.976954
C9orf85	chromosome 9 open reading frame 85	ENSG00000155621	261.714	-0.0762309	0.12735	-0.598594	0.549443	0.937209
CA12	carbonic anhydrase 12	ENSG00000074410	292.341	0.105526	0.103114	1.0234	0.306121	0.860919
CA2	carbonic anhydrase 2	ENSG00000104267	540.081	0.0892672	0.0859952	1.03805	0.299247	0.8572
CAAP1	caspase activity and apoptosis inhibitor 1	ENSG00000120159	670.242	-0.100998	0.0712519	-1.41748	0.156343	0.739691
CAB39	calcium binding protein 39	ENSG00000135932	2061.99	-0.0148482	0.0530411	-0.279937	0.779526	0.973966
CAB39L	calcium binding protein 39 like	ENSG00000102547	187.453	-0.134318	0.13862	-0.968971	0.33256	0.872595
CABIN1	calcineurin binding protein 1	ENSG00000099991	578.63	0.109996	0.0815941	1.34809	0.17763	0.762365
CABLES1	Cdk5 and Abl enzyme substrate 1	ENSG00000134508	173.869	-0.0991697	0.144286	-0.687314	0.491885	0.926817
CABLES2	Cdk5 and Abl enzyme substrate 2	ENSG00000149679	191.532	-0.110878	0.133277	-0.831935	0.405446	0.905087
CACHD1	cache domain containing 1	ENSG00000158966	392.104	0.0493749	0.0914508	0.539906	0.589262	0.947074
CACTIN	cactin, spliceosome C complex subunit	ENSG00000105298	139.285	0.106171	0.157015	0.676188	0.498922	0.931041
CACUL1	CDK2 associated cullin domain 1	ENSG00000151893	1775.8	0.020381	0.0498921	0.408502	0.682905	0.956238
CACYBP	calcyclin binding protein	ENSG00000116161	3673.36	0.0136275	0.0466988	0.291816	0.770427	0.972275
CAD	carbamoyl-phosphate synthetase 2, aspartate transcarbamylase, and dihydroorotase	ENSG00000084774	587.406	0.0873109	0.0859727	1.01557	0.309836	0.861863
CADM1	cell adhesion molecule 1	ENSG00000182985	1666.35	0.0284886	0.0499331	0.570535	0.568315	0.941035
CADPS2	calcium dependent secretion activator 2	ENSG00000081803	963.435	0.0424617	0.0690622	0.614832	0.538665	0.935165
CALCOCO1	calcium binding and coiled-coil domain 1	ENSG00000012822	103.668	-0.182865	0.187586	-0.974836	0.329642	0.870005
CALCOCO2	calcium binding and coiled-coil domain 2	ENSG00000136436	1242.57	-0.0667843	0.057027	-1.1711	0.241559	0.823512
CALD1	caldesmon 1	ENSG00000122786	12905.5	-0.126403	0.0348781	-3.62412	0.000289947	0.0269335
CALM1	calmodulin 1	ENSG00000198668	3690.22	-0.0247898	0.0433257	-0.572172	0.567205	0.941035
CALM2	calmodulin 2	ENSG00000160014	4554.22	-0.0187935	0.0555678	-0.338209	0.735206	0.964848
CALM2	calmodulin 2	ENSG00000143933	9028.89	-0.116536	0.0387578	-3.00677	0.00264037	0.118325
CALR	calreticulin	ENSG00000179218	16370.3	-0.0301198	0.0696215	-0.432623	0.665289	0.955348
CALU	calumenin	ENSG00000128595	12805	-0.0183619	0.0289958	-0.633259	0.526565	0.933936
CAMK2D	calcium/calmodulin dependent protein kinase II delta	ENSG00000145349	3065.42	0.0267495	0.0419225	0.638071	0.523427	0.933936
CAMK2G	calcium/calmodulin dependent protein kinase II gamma	ENSG00000148660	345.925	0.0635055	0.0970184	0.654571	0.512744	0.932455
CAMK2N1	calcium/calmodulin dependent protein kinase II inhibitor 1	ENSG00000162545	1803.36	-0.0983622	0.0470009	-2.09277	0.0363695	0.451347
CAMKK2	calcium/calmodulin dependent protein kinase kinase 2	ENSG00000110931	528.92	-0.0148783	0.0795171	-0.187108	0.851576	0.984681
CAMKMT	calmodulin-lysine N-methyltransferase	ENSG00000143919	107.588	0.0489816	0.173322	0.282605	0.777479	0.972964
CAMLG	calcium modulating ligand	ENSG00000164615	228.983	-0.103995	0.119282	-0.871847	0.383292	0.897199
CAMSAP1	calmodulin regulated spectrin associated protein 1	ENSG00000130559	736.941	-0.140256	0.0751627	-1.86603	0.0620376	0.554214
CAMSAP2	calmodulin regulated spectrin associated protein family member 2	ENSG00000118200	1572.29	8.807e-05	0.0670644	0.00131322	0.998952	0.999698
CAMSAP3	calmodulin regulated spectrin associated protein family member 3	ENSG00000076826	205.175	0.0651797	0.125411	0.519729	0.603253	0.948067
CAMTA1	calmodulin binding transcription activator 1	ENSG00000171735	362.233	-0.0313929	0.100853	-0.311274	0.755592	0.969713
CAND1	cullin associated and neddylation dissociated 1	ENSG00000111530	7376.57	0.0272842	0.0349788	0.780022	0.435378	0.918327
CANT1	calcium activated nucleotidase 1	ENSG00000171302	792.901	-0.10297	0.081651	-1.2611	0.207272	0.798227
CANX	calnexin	ENSG00000127022	32269	0.00371589	0.0314763	0.118054	0.906025	0.991568
CAP1	cyclase associated actin cytoskeleton regulatory protein 1	ENSG00000131236	6678.16	-0.0616525	0.0338245	-1.82272	0.0683459	0.565555
CAP2	cyclase associated actin cytoskeleton regulatory protein 2	ENSG00000112186	794.526	-0.0966621	0.0748383	-1.29161	0.196492	0.783574
CAPG	capping actin protein, gelsolin like	ENSG00000042493	144.834	0.0194832	0.164287	0.118592	0.905598	0.991568
CAPN1	calpain 1	ENSG00000014216	362.903	-0.00669323	0.107135	-0.0624746	0.950185	0.994937
CAPN15	calpain 15	ENSG00000103326	107.368	0.166635	0.179042	0.930703	0.352007	0.8844
CAPN2	calpain 2	ENSG00000162909	97.8672	-0.426967	0.179183	-2.38286	0.0171788	0.323304
CAPN7	calpain 7	ENSG00000131375	5570.57	-0.0946422	0.0376801	-2.51173	0.0120142	0.281162
CAPNS1	calpain small subunit 1	ENSG00000126247	2631.55	0.0106932	0.0482209	0.221755	0.824504	0.981235
CAPRIN1	cell cycle associated protein 1	ENSG00000135387	10408.4	-0.0227719	0.0319828	-0.712006	0.476461	0.923433
CAPRIN2	caprin family member 2	ENSG00000110888	151.292	-0.136903	0.150367	-0.910464	0.362578	0.890698
CAPZA1	capping actin protein of muscle Z-line alpha subunit 1	ENSG00000116489	9111.59	-0.0544655	0.0319868	-1.70275	0.0886151	0.623958
CAPZA2	capping actin protein of muscle Z-line alpha subunit 2	ENSG00000198898	4297.01	-0.0298899	0.044554	-0.670868	0.502305	0.931937
CAPZB	capping actin protein of muscle Z-line beta subunit	ENSG00000077549	3079.13	-0.0503072	0.0449678	-1.11874	0.263251	0.836095
CARD10	caspase recruitment domain family member 10	ENSG00000100065	122.998	-0.291577	0.161265	-1.80806	0.0705976	0.572141
CARD6	caspase recruitment domain family member 6	ENSG00000132357	170.168	-0.154524	0.14163	-1.09104	0.275255	0.843733
CARD8	caspase recruitment domain family member 8	ENSG00000105483	759.319	-0.0550922	0.0697754	-0.789565	0.429782	0.915123
CARHSP1	calcium regulated heat stable protein 1	ENSG00000153048	239.889	-0.0482641	0.119855	-0.402687	0.687179	0.957348
CARM1	coactivator associated arginine methyltransferase 1	ENSG00000142453	365.89	0.0992527	0.124114	0.799692	0.423889	0.912039
CARMIL1	capping protein regulator and myosin 1 linker 1	ENSG00000079691	103.305	0.203696	0.170546	1.19438	0.23233	0.814338
CARNMT1	carnosine N-methyltransferase 1	ENSG00000156017	3379.02	0.00225287	0.049577	0.0454419	0.963755	0.998202
CARS	cysteinyl-tRNA synthetase	ENSG00000110619	496.596	0.152939	0.0849611	1.80011	0.0718436	0.573444
CARS2	cysteinyl-tRNA synthetase 2, mitochondrial	ENSG00000134905	226.4	0.0577114	0.118308	0.487805	0.625688	0.949222
CASC3	cancer susceptibility 3	ENSG00000108349	1962.21	-0.0291506	0.0454442	-0.641459	0.521224	0.933936
CASC4	cancer susceptibility 4	ENSG00000166734	1441.75	-0.0292759	0.0517497	-0.565722	0.571583	0.941035
CASD1	CAS1 domain containing 1	ENSG00000127995	732.719	-0.078531	0.0744378	-1.05499	0.291431	0.852085
CASK	calcium/calmodulin dependent serine protein kinase	ENSG00000147044	1291.87	0.0351628	0.0564977	0.622376	0.533695	0.935165
CASKIN2	CASK interacting protein 2	ENSG00000177303	132.255	0.0630253	0.164423	0.383311	0.701489	0.959944
CASP1	caspase 1	ENSG00000137752	233.193	-0.0910869	0.916593	-0.0993755	0.92084	0.99369
CASP10	caspase 10	ENSG00000003400	317.552	-0.206446	0.104632	-1.97306	0.0484884	0.512414
CASP2	caspase 2	ENSG00000106144	1205.14	-0.0328887	0.0590461	-0.557001	0.577527	0.94217
CASP3	caspase 3	ENSG00000164305	942.193	-0.109129	0.0713795	-1.52885	0.126301	0.696968
CASP4	caspase 4	ENSG00000196954	1106.15	-0.249413	0.0725773	-3.43652	0.000589238	0.0454472
CASP6	caspase 6	ENSG00000138794	443.066	-0.108037	0.099297	-1.08802	0.276586	0.844396
CASP7	caspase 7	ENSG00000165806	963.522	-0.104803	0.0701739	-1.49348	0.135312	0.71617
CASP8	caspase 8	ENSG00000064012	1008.83	-0.317804	0.071801	-4.42618	9.59182e-06	0.00214263
CASP8AP2	caspase 8 associated protein 2	ENSG00000118412	1458.81	0.0411068	0.0581623	0.706761	0.479715	0.923597
CASP9	caspase 9	ENSG00000132906	143.08	0.0200071	0.154582	0.129427	0.89702	0.989636
CAST	calpastatin	ENSG00000153113	3753.18	-0.0183523	0.042232	-0.43456	0.663882	0.954987
CASTOR2	cytosolic arginine sensor for mTORC1 subunit 2	ENSG00000274070	490.074	0.327604	0.167054	1.96107	0.0498706	0.514102
CASZ1	castor zinc finger 1	ENSG00000130940	104.851	-0.172101	0.170269	-1.01076	0.312133	0.862825
CAT	catalase	ENSG00000121691	1854.03	-0.0524835	0.0458921	-1.14363	0.252778	0.829487
CAV1	caveolin 1	ENSG00000105974	286.184	-0.176933	0.113001	-1.56576	0.117405	0.684583
CAV2	caveolin 2	ENSG00000105971	519.586	-0.0573491	0.0816279	-0.702568	0.482325	0.924548
CAVIN1	caveolae associated protein 1	ENSG00000177469	762.629	-0.309599	0.0758657	-4.08088	4.48663e-05	0.00642248
CAVIN2	caveolae associated protein 2	ENSG00000168497	234.296	-0.512483	0.117339	-4.36754	1.25652e-05	0.00261971
CBFA2T2	CBFA2/RUNX1 translocation partner 2	ENSG00000078699	286.186	0.0945283	0.111292	0.849372	0.395674	0.898892
CBFB	core-binding factor beta subunit	ENSG00000067955	1615.02	-0.0427249	0.0509453	-0.838643	0.401669	0.904188
CBL	Cbl proto-oncogene	ENSG00000110395	1025.45	-0.0135468	0.0734964	-0.184319	0.853763	0.984681
CBLB	Cbl proto-oncogene B	ENSG00000114423	456.65	0.01244	0.0924441	0.134567	0.892954	0.989636
CBLL1	Cbl proto-oncogene like 1	ENSG00000105879	1837.67	-0.0446826	0.0589545	-0.757917	0.448501	0.918486
CBR1	carbonyl reductase 1	ENSG00000159228	180.759	0.0629425	0.135365	0.464983	0.641943	0.951493
CBR4	carbonyl reductase 4	ENSG00000145439	960.899	0.070731	0.0699346	1.01139	0.311831	0.862754
CBWD1	COBW domain containing 1	ENSG00000172785	479.93	-0.0600001	0.0868165	-0.691114	0.489494	0.926324
CBWD2	COBW domain containing 2	ENSG00000136682	572.712	-0.0406236	0.0798207	-0.508936	0.610797	0.948067
CBWD5	COBW domain containing 5	ENSG00000147996	114.237	-0.175853	0.169399	-1.0381	0.299223	0.8572
CBX1	chromobox 1	ENSG00000108468	3313.53	-0.0607313	0.0392412	-1.54764	0.121709	0.692615
CBX2	chromobox 2	ENSG00000173894	395.491	0.0722593	0.105798	0.682994	0.49461	0.929065
CBX3	chromobox 3	ENSG00000122565	7350.85	0.00724356	0.0376449	0.192418	0.847415	0.984681
CBX4	chromobox 4	ENSG00000141582	451.375	0.0280017	0.0919833	0.304421	0.760807	0.970404
CBX5	chromobox 5	ENSG00000094916	13258.4	0.0775326	0.083075	0.933285	0.350673	0.884193
CBX6	chromobox 6	ENSG00000183741	538.826	0.0774842	0.0799237	0.969477	0.332307	0.872595
CBX8	chromobox 8	ENSG00000141570	178.962	-0.0429969	0.136119	-0.315877	0.752096	0.96856
CBY1	chibby family member 1, beta catenin antagonist	ENSG00000100211	159.457	-0.0128781	0.148077	-0.086969	0.930696	0.99369
CC2D1B	coiled-coil and C2 domain containing 1B	ENSG00000154222	198.407	-0.0530869	0.135263	-0.392472	0.694709	0.95779
CC2D2A	coiled-coil and C2 domain containing 2A	ENSG00000048342	316.789	-0.0665566	0.108029	-0.616099	0.537829	0.935165
CCAR1	cell division cycle and apoptosis regulator 1	ENSG00000060339	3300.24	0.0290091	0.0512721	0.565787	0.571539	0.941035
CCAR2	cell cycle and apoptosis regulator 2	ENSG00000158941	685.837	0.0262721	0.0812364	0.323403	0.74639	0.967398
CCDC112	coiled-coil domain containing 112	ENSG00000164221	129.312	0.0707626	0.158251	0.447155	0.654763	0.954552
CCDC115	coiled-coil domain containing 115	ENSG00000136710	94.9259	0.0280458	0.186878	0.150075	0.880705	0.987922
CCDC117	coiled-coil domain containing 117	ENSG00000159873	4065.68	-0.0562888	0.0399748	-1.40811	0.159099	0.745961
CCDC12	coiled-coil domain containing 12	ENSG00000160799	367.909	-0.160321	0.099814	-1.6062	0.10823	0.666475
CCDC124	coiled-coil domain containing 124	ENSG00000007080	221.488	-0.131504	0.133126	-0.987809	0.323246	0.868854
CCDC125	coiled-coil domain containing 125	ENSG00000183323	612.316	-0.0588982	0.0762639	-0.772295	0.43994	0.918486
CCDC126	coiled-coil domain containing 126	ENSG00000169193	146.149	-0.13101	0.145062	-0.903128	0.366458	0.892869
CCDC127	coiled-coil domain containing 127	ENSG00000164366	179.882	-0.119924	0.139432	-0.860094	0.389737	0.897539
CCDC134	coiled-coil domain containing 134	ENSG00000100147	498.77	0.022449	0.115034	0.19515	0.845275	0.984681
CCDC137	coiled-coil domain containing 137	ENSG00000185298	297.37	0.0164186	0.111618	0.147096	0.883056	0.988762
CCDC138	coiled-coil domain containing 138	ENSG00000163006	890.961	-0.00215147	0.071119	-0.0302517	0.975866	0.999005
CCDC14	coiled-coil domain containing 14	ENSG00000175455	690.632	0.0394366	0.0789558	0.499476	0.617444	0.94856
CCDC150	coiled-coil domain containing 150	ENSG00000144395	142.8	0.0330921	0.151163	0.218917	0.826714	0.981583
CCDC162P	coiled-coil domain containing 162, pseudogene	ENSG00000203799	100.01	-0.0140716	0.177447	-0.0793001	0.936794	0.99369
CCDC167	coiled-coil domain containing 167	ENSG00000198937	163.277	-0.229449	0.149184	-1.53803	0.124042	0.693867
CCDC174	coiled-coil domain containing 174	ENSG00000154781	797.332	-0.080609	0.0706531	-1.14091	0.253906	0.830209
CCDC18	coiled-coil domain containing 18	ENSG00000122483	521.152	0.165239	0.0843084	1.95994	0.0500028	0.514102
CCDC186	coiled-coil domain containing 186	ENSG00000165813	591.057	-0.0560296	0.0855254	-0.655122	0.512389	0.932455
CCDC198	coiled-coil domain containing 198	ENSG00000100557	160.93	-0.118577	0.149719	-0.791999	0.428361	0.914958
CCDC25	coiled-coil domain containing 25	ENSG00000147419	977.178	-0.065836	0.063166	-1.04227	0.297286	0.855752
CCDC28A	coiled-coil domain containing 28A	ENSG00000024862	158.669	-0.145476	0.152161	-0.956067	0.339039	0.877237
CCDC34	coiled-coil domain containing 34	ENSG00000109881	1218.79	-0.0541643	0.0562454	-0.963	0.335548	0.874568
CCDC43	coiled-coil domain containing 43	ENSG00000180329	781.495	-0.0472407	0.0726876	-0.649914	0.515748	0.932455
CCDC47	coiled-coil domain containing 47	ENSG00000108588	4190.5	0.0134093	0.0426581	0.314343	0.753261	0.968758
CCDC50	coiled-coil domain containing 50	ENSG00000152492	3200.14	0.00714628	0.0428212	0.166887	0.867459	0.986507
CCDC51	coiled-coil domain containing 51	ENSG00000164051	177.202	-0.376986	0.140911	-2.67534	0.00746534	0.213141
CCDC58	coiled-coil domain containing 58	ENSG00000160124	1275.63	-0.0372818	0.0578338	-0.644637	0.519162	0.933936
CCDC59	coiled-coil domain containing 59	ENSG00000133773	1062.58	-0.115194	0.0670194	-1.71882	0.0856478	0.613826
CCDC6	coiled-coil domain containing 6	ENSG00000108091	1612.02	0.0290111	0.056882	0.510023	0.610035	0.948067
CCDC66	coiled-coil domain containing 66	ENSG00000180376	134.134	0.156107	0.161569	0.966195	0.333947	0.873783
CCDC68	coiled-coil domain containing 68	ENSG00000166510	1120.48	0.0393459	0.0654926	0.600769	0.547994	0.936822
CCDC69	coiled-coil domain containing 69	ENSG00000198624	262.983	0.0174916	0.112937	0.154879	0.876916	0.987233
CCDC71	coiled-coil domain containing 71	ENSG00000177352	141.608	0.0482037	0.177507	0.271559	0.785961	0.974186
CCDC77	coiled-coil domain containing 77	ENSG00000120647	617.291	0.0629696	0.0776003	0.811461	0.417101	0.908965
CCDC82	coiled-coil domain containing 82	ENSG00000149231	461.857	-0.0445942	0.0919916	-0.484764	0.627844	0.950204
CCDC85C	coiled-coil domain containing 85C	ENSG00000205476	118.445	-0.112459	0.165655	-0.678872	0.497219	0.930449
CCDC86	coiled-coil domain containing 86	ENSG00000110104	1456.15	0.0934258	0.0698888	1.33678	0.181295	0.767904
CCDC88A	coiled-coil domain containing 88A	ENSG00000115355	3795.78	0.0951462	0.0520143	1.82923	0.0673652	0.562831
CCDC88C	coiled-coil domain containing 88C	ENSG00000015133	463.76	0.212241	0.0866548	2.44927	0.0143145	0.306617
CCDC9	coiled-coil domain containing 9	ENSG00000105321	152.021	0.0221204	0.154595	0.143086	0.886223	0.989449
CCDC90B	coiled-coil domain containing 90B	ENSG00000137500	483.011	-0.0493925	0.0911991	-0.54159	0.588101	0.946247
CCDC91	coiled-coil domain containing 91	ENSG00000123106	681.102	-0.0598832	0.0732376	-0.817657	0.413553	0.907514
CCDC92	coiled-coil domain containing 92	ENSG00000119242	309.326	-0.123917	0.106151	-1.16737	0.243062	0.824295
CCDC93	coiled-coil domain containing 93	ENSG00000125633	902.029	-0.0705752	0.0649812	-1.08609	0.277441	0.844396
CCDC94	coiled-coil domain containing 94	ENSG00000105248	174.716	0.102999	0.139928	0.736086	0.461679	0.922524
CCDC97	coiled-coil domain containing 97	ENSG00000142039	330.853	-0.0496607	0.104362	-0.475852	0.63418	0.951493
CCL20	C-C motif chemokine ligand 20	ENSG00000115009	1699.98	-0.00557424	0.0606976	-0.0918362	0.926828	0.99369
CCM2	CCM2 scaffolding protein	ENSG00000136280	212.461	-0.0646069	0.130524	-0.49498	0.620615	0.948843
CCNA2	cyclin A2	ENSG00000145386	1973.13	-0.097501	0.0516579	-1.88744	0.0591016	0.545759
CCNB1	cyclin B1	ENSG00000134057	4087.57	-0.0746214	0.0379459	-1.96652	0.0492384	0.513714
CCNB1IP1	cyclin B1 interacting protein 1	ENSG00000100814	814.129	0.0350853	0.0701493	0.500152	0.616968	0.948446
CCNB2	cyclin B2	ENSG00000157456	1160.79	-0.0746581	0.0566114	-1.31878	0.187242	0.776355
CCNB3	cyclin B3	ENSG00000147082	929.318	-0.0396589	0.0680536	-0.582761	0.560054	0.940234
CCNC	cyclin C	ENSG00000112237	4688.59	-0.0191881	0.0396138	-0.484379	0.628117	0.950204
CCND1	cyclin D1	ENSG00000110092	5376.55	-0.0275383	0.0400077	-0.688324	0.491249	0.926598
CCNDBP1	cyclin D1 binding protein 1	ENSG00000166946	196.349	-0.18179	0.126263	-1.43978	0.14993	0.727219
CCNE1	cyclin E1	ENSG00000105173	251.748	0.0984655	0.123622	0.796507	0.425737	0.912625
CCNE2	cyclin E2	ENSG00000175305	155.901	-0.0512734	0.146443	-0.350126	0.726244	0.963185
CCNF	cyclin F	ENSG00000162063	467.418	0.176969	0.0868168	2.03842	0.0415084	0.473761
CCNG1	cyclin G1	ENSG00000113328	4764.14	0.0375755	0.0507011	0.741118	0.458622	0.921329
CCNG2	cyclin G2	ENSG00000138764	361.66	-0.158265	0.105549	-1.49945	0.133758	0.715051
CCNH	cyclin H	ENSG00000134480	591.458	0.136225	0.0768707	1.77214	0.0763716	0.583726
CCNI	cyclin I	ENSG00000118816	3058.3	0.110618	0.0446447	2.47775	0.0132213	0.291864
CCNJ	cyclin J	ENSG00000107443	1170.43	0.0723588	0.0559437	1.29342	0.195865	0.782959
CCNJL	cyclin J like	ENSG00000135083	173.455	-0.0781799	0.145711	-0.53654	0.591585	0.947074
CCNK	cyclin K	ENSG00000090061	523.159	-0.156819	0.0821864	-1.90809	0.0563796	0.535378
CCNL1	cyclin L1	ENSG00000163660	731.797	-0.0438346	0.0742824	-0.590107	0.555119	0.939863
CCNL2	cyclin L2	ENSG00000221978	487.095	0.00714878	0.0875067	0.0816941	0.93489	0.99369
CCNT1	cyclin T1	ENSG00000129315	1799.62	0.0138871	0.0507186	0.273807	0.784233	0.974186
CCNT2	cyclin T2	ENSG00000082258	1400.06	0.0103669	0.0594032	0.174517	0.861459	0.985776
CCNY	cyclin Y	ENSG00000108100	483.472	0.00842307	0.0908927	0.0926705	0.926165	0.99369
CCNYL1	cyclin Y like 1	ENSG00000163249	650.014	-0.000564556	0.0724226	-0.0077953	0.99378	0.999372
CCP110	centriolar coiled-coil protein 110	ENSG00000103540	320.701	0.0526524	0.106728	0.493332	0.621778	0.948843
CCPG1	cell cycle progression 1	ENSG00000260916	208.201	0.0144756	0.123481	0.117229	0.906678	0.991703
CCS	copper chaperone for superoxide dismutase	ENSG00000173992	216.617	-0.0626175	0.134737	-0.46474	0.642118	0.951493
CCSAP	centriole, cilia and spindle associated protein	ENSG00000154429	1010.42	0.0717657	0.0628358	1.14212	0.253406	0.82994
CCSER2	coiled-coil serine rich protein 2	ENSG00000107771	1185.94	0.162649	0.057889	2.80967	0.00495925	0.172965
CCT2	chaperonin containing TCP1 subunit 2	ENSG00000166226	8723.47	-0.0662056	0.0358759	-1.8454	0.064979	0.559186
CCT3	chaperonin containing TCP1 subunit 3	ENSG00000163468	10763.8	0.0102839	0.0402578	0.255451	0.798374	0.9752
CCT4	chaperonin containing TCP1 subunit 4	ENSG00000115484	8035.58	-0.0449196	0.0355297	-1.26428	0.206128	0.797046
CCT5	chaperonin containing TCP1 subunit 5	ENSG00000150753	7422.99	0.0173104	0.0361672	0.47862	0.632209	0.951493
CCT6A	chaperonin containing TCP1 subunit 6A	ENSG00000146731	17624.4	-0.0329407	0.0365572	-0.901072	0.36755	0.893141
CCT7	chaperonin containing TCP1 subunit 7	ENSG00000135624	5688.81	-0.0338253	0.0424727	-0.796402	0.425799	0.912625
CCT8	chaperonin containing TCP1 subunit 8	ENSG00000156261	8097.36	0.011282	0.0363063	0.310744	0.755995	0.969749
CCZ1	CCZ1 homolog, vacuolar protein trafficking and biogenesis associated	ENSG00000122674	127.119	0.39217	0.164325	2.38655	0.0170073	0.323304
CCZ1B	CCZ1 homolog B, vacuolar protein trafficking and biogenesis associated	ENSG00000146574	418.011	0.032541	0.0928143	0.350604	0.725886	0.963185
CD151	CD151 molecule (Raph blood group)	ENSG00000177697	157.598	0.108645	0.165259	0.657423	0.510909	0.932455
CD164	CD164 molecule	ENSG00000135535	10690.2	-0.0855439	0.0373499	-2.29034	0.0220017	0.360824
CD24	CD24 molecule	ENSG00000272398	15706.5	-0.100598	0.0292726	-3.4366	0.000589074	0.0454472
CD274	CD274 molecule	ENSG00000120217	105.53	0.911116	0.801366	1.13695	0.255558	0.830209
CD276	CD276 molecule	ENSG00000103855	825.395	0.115631	0.0698148	1.65626	0.0976696	0.650585
CD2AP	CD2 associated protein	ENSG00000198087	2549.16	0.0544576	0.0467245	1.1655	0.243815	0.824314
CD2BP2	CD2 cytoplasmic tail binding protein 2	ENSG00000169217	388.224	-0.115684	0.0946256	-1.22254	0.221503	0.804491
CD302	CD302 molecule	ENSG00000241399	680.216	0.167041	0.071688	2.33012	0.0197999	0.347023
CD320	CD320 molecule	ENSG00000167775	121.881	-0.0125201	0.173617	-0.0721138	0.942511	0.99369
CD38	CD38 molecule	ENSG00000004468	373.622	0.438016	0.119906	3.65301	0.000259186	0.0245624
CD3EAP	CD3e molecule associated protein	ENSG00000117877	207.502	0.152086	0.134599	1.12992	0.25851	0.833414
CD46	CD46 molecule	ENSG00000117335	4414.52	-0.0845434	0.0433345	-1.95095	0.051063	0.517311
CD47	CD47 molecule	ENSG00000196776	650.266	-0.0608873	0.0820983	-0.741639	0.458306	0.921329
CD55	CD55 molecule (Cromer blood group)	ENSG00000196352	260.099	-0.0488446	0.118128	-0.41349	0.679248	0.955989
CD58	CD58 molecule	ENSG00000116815	148.685	0.0133407	0.153984	0.086637	0.93096	0.99369
CD59	CD59 molecule (CD59 blood group)	ENSG00000085063	739.765	-0.203158	0.0702413	-2.89229	0.00382442	0.148555
CD63	CD63 molecule	ENSG00000135404	2359.84	-0.00697736	0.0477026	-0.146268	0.88371	0.989139
CD81	CD81 molecule	ENSG00000110651	442.555	0.150108	0.0965999	1.55392	0.120204	0.690912
CD99L2	CD99 molecule like 2	ENSG00000102181	112.74	-0.140093	0.168036	-0.833704	0.404448	0.905087
CDADC1	cytidine and dCMP deaminase domain containing 1	ENSG00000102543	187.538	0.106951	0.133135	0.803327	0.421785	0.911165
CDC123	cell division cycle 123	ENSG00000151465	1928.92	0.0585887	0.0510188	1.14837	0.250814	0.826064
CDC14A	cell division cycle 14A	ENSG00000079335	105.552	-0.069241	0.178209	-0.388537	0.697618	0.958239
CDC14B	cell division cycle 14B	ENSG00000081377	656.037	-0.115683	0.0770421	-1.50156	0.133211	0.713754
CDC16	cell division cycle 16	ENSG00000130177	827.053	-0.0189861	0.0668077	-0.28419	0.776264	0.972964
CDC20	cell division cycle 20	ENSG00000117399	2387.14	0.033658	0.067148	0.501251	0.616194	0.948067
CDC23	cell division cycle 23	ENSG00000094880	1714.25	-0.0604375	0.0516413	-1.17033	0.241868	0.823893
CDC25A	cell division cycle 25A	ENSG00000164045	2315.77	-0.0085286	0.0451483	-0.188902	0.85017	0.984681
CDC25B	cell division cycle 25B	ENSG00000101224	1565.57	-0.0896998	0.0644226	-1.39237	0.163812	0.751102
CDC25C	cell division cycle 25C	ENSG00000158402	405.874	-0.0633635	0.0921101	-0.687911	0.491509	0.926657
CDC26	cell division cycle 26	ENSG00000176386	315.796	-0.0041872	0.10587	-0.0395506	0.968451	0.998414
CDC27	cell division cycle 27	ENSG00000004897	5254.9	-0.050621	0.0405794	-1.24746	0.21223	0.8001
CDC34	cell division cycle 34	ENSG00000099804	549.016	-0.0329966	0.0916497	-0.36003	0.718825	0.962754
CDC37	cell division cycle 37	ENSG00000105401	891.037	0.102972	0.0751156	1.37085	0.170423	0.757059
CDC37L1	cell division cycle 37 like 1	ENSG00000106993	366.502	-0.0608436	0.0938566	-0.648261	0.516816	0.932455
CDC40	cell division cycle 40	ENSG00000168438	1221.18	-0.0456756	0.0598026	-0.763773	0.445002	0.918486
CDC42	cell division cycle 42	ENSG00000070831	8193.7	-0.0422309	0.0348683	-1.21115	0.225837	0.809857
CDC42BPA	CDC42 binding protein kinase alpha	ENSG00000143776	2173.06	0.0846772	0.0609058	1.3903	0.164439	0.751102
CDC42BPB	CDC42 binding protein kinase beta	ENSG00000198752	945.951	0.0739148	0.0694516	1.06426	0.287209	0.848692
CDC42EP1	CDC42 effector protein 1	ENSG00000128283	694.241	0.0619968	0.0952747	0.650716	0.51523	0.932455
CDC42EP4	CDC42 effector protein 4	ENSG00000179604	694.608	-0.0534664	0.0793253	-0.674015	0.500302	0.931354
CDC42SE1	CDC42 small effector 1	ENSG00000197622	879.392	-0.0871428	0.0648914	-1.3429	0.179304	0.765869
CDC42SE2	CDC42 small effector 2	ENSG00000158985	1206.29	-0.0438143	0.0599354	-0.731026	0.464763	0.923074
CDC45	cell division cycle 45	ENSG00000093009	588.081	0.129232	0.0797401	1.62067	0.105089	0.662922
CDC5L	cell division cycle 5 like	ENSG00000096401	2696.65	-0.017141	0.0429725	-0.398884	0.689978	0.957717
CDC6	cell division cycle 6	ENSG00000094804	3527.02	0.00854319	0.0386016	0.221317	0.824846	0.981235
CDC7	cell division cycle 7	ENSG00000097046	1188.76	-0.0559615	0.0611301	-0.915449	0.359956	0.889616
CDC73	cell division cycle 73	ENSG00000134371	2204.11	-0.0698608	0.0479053	-1.45831	0.144755	0.72569
CDCA2	cell division cycle associated 2	ENSG00000184661	1483.39	0.00799178	0.0537555	0.148669	0.881815	0.988023
CDCA3	cell division cycle associated 3	ENSG00000111665	357.046	-0.042479	0.103868	-0.408973	0.68256	0.956238
CDCA4	cell division cycle associated 4	ENSG00000170779	271.561	-0.0705105	0.111837	-0.630477	0.528382	0.933936
CDCA5	cell division cycle associated 5	ENSG00000146670	614.451	0.00573722	0.080308	0.0714403	0.943047	0.99369
CDCA7	cell division cycle associated 7	ENSG00000144354	1476.9	0.00726516	0.0568425	0.127812	0.898298	0.989763
CDCA7L	cell division cycle associated 7 like	ENSG00000164649	839.123	0.00765495	0.0719359	0.106413	0.915254	0.992717
CDCA8	cell division cycle associated 8	ENSG00000134690	1629.19	-0.0148228	0.0548917	-0.270037	0.787132	0.974186
CDH1	cadherin 1	ENSG00000039068	772.179	-0.115198	0.0690198	-1.66906	0.0951056	0.642391
CDH17	cadherin 17	ENSG00000079112	1378.38	0.189702	0.0544962	3.48102	0.000499508	0.0414724
CDH19	cadherin 19	ENSG00000071991	256.023	-0.23975	0.122231	-1.96144	0.0498279	0.514102
CDH2	cadherin 2	ENSG00000170558	1983.03	-0.181921	0.046741	-3.8921	9.93815e-05	0.0120054
CDH6	cadherin 6	ENSG00000113361	96.5142	-0.507827	0.202818	-2.50385	0.0122849	0.282342
CDIP1	cell death inducing p53 target 1	ENSG00000089486	301.63	-0.203732	0.111188	-1.83233	0.0669025	0.562831
CDIPT	CDP-diacylglycerol--inositol 3-phosphatidyltransferase	ENSG00000103502	117.398	0.0734381	0.187338	0.392008	0.695052	0.957844
CDK1	cyclin dependent kinase 1	ENSG00000170312	3405.92	-0.0898064	0.0414512	-2.16656	0.0302685	0.416744
CDK10	cyclin dependent kinase 10	ENSG00000185324	162.111	0.00403434	0.150479	0.02681	0.978611	0.999306
CDK11B	cyclin dependent kinase 11B	ENSG00000248333	612.825	-0.0795976	0.0760211	-1.04705	0.295079	0.854527
CDK12	cyclin dependent kinase 12	ENSG00000167258	4125.58	0.0768128	0.0393393	1.95257	0.0508705	0.517082
CDK13	cyclin dependent kinase 13	ENSG00000065883	1389.19	0.0680794	0.0554498	1.22777	0.219535	0.802991
CDK14	cyclin dependent kinase 14	ENSG00000058091	832.665	-0.00447228	0.0651518	-0.068644	0.945273	0.99369
CDK16	cyclin dependent kinase 16	ENSG00000102225	665.264	-0.015055	0.0810649	-0.185715	0.852668	0.984681
CDK17	cyclin dependent kinase 17	ENSG00000059758	1116.77	0.0405566	0.0633206	0.640496	0.52185	0.933936
CDK19	cyclin dependent kinase 19	ENSG00000155111	569.49	-0.132756	0.0794052	-1.67188	0.0945472	0.641389
CDK2	cyclin dependent kinase 2	ENSG00000123374	1003.08	-0.00587242	0.0611114	-0.0960937	0.923446	0.99369
CDK2AP1	cyclin dependent kinase 2 associated protein 1	ENSG00000111328	1068	-0.131431	0.0595635	-2.20658	0.0273436	0.400348
CDK2AP2	cyclin dependent kinase 2 associated protein 2	ENSG00000167797	550.305	0.0715679	0.0841305	0.850677	0.394949	0.898892
CDK4	cyclin dependent kinase 4	ENSG00000135446	1252.4	-0.0136618	0.0733959	-0.186139	0.852336	0.984681
CDK5	cyclin dependent kinase 5	ENSG00000164885	136.597	-0.175518	0.164067	-1.0698	0.28471	0.848449
CDK5RAP1	CDK5 regulatory subunit associated protein 1	ENSG00000101391	564.515	-0.0561519	0.0776988	-0.722687	0.469872	0.923433
CDK5RAP2	CDK5 regulatory subunit associated protein 2	ENSG00000136861	3339.84	-0.100767	0.045381	-2.22047	0.0263865	0.396321
CDK6	cyclin dependent kinase 6	ENSG00000105810	2825.07	0.0793345	0.0600244	1.3217	0.186267	0.776347
CDK7	cyclin dependent kinase 7	ENSG00000134058	432.985	-0.0989494	0.0930759	-1.0631	0.287735	0.849254
CDK8	cyclin dependent kinase 8	ENSG00000132964	343.243	-0.0767466	0.101466	-0.756376	0.449424	0.918826
CDK9	cyclin dependent kinase 9	ENSG00000136807	426.184	0.0365042	0.0943716	0.386813	0.698894	0.95905
CDKAL1	CDK5 regulatory subunit associated protein 1 like 1	ENSG00000145996	497.41	0.0104083	0.0847678	0.122786	0.902276	0.991263
CDKL5	cyclin dependent kinase like 5	ENSG00000008086	427.278	-0.0915638	0.103607	-0.883763	0.376824	0.896492
CDKN1B	cyclin dependent kinase inhibitor 1B	ENSG00000111276	1557.17	-0.0127743	0.0507292	-0.251814	0.801185	0.975526
CDKN2A	cyclin dependent kinase inhibitor 2A	ENSG00000147889	311.826	0.0755794	0.108959	0.693652	0.487901	0.926324
CDKN2AIP	CDKN2A interacting protein	ENSG00000168564	309.807	-0.156822	0.107744	-1.45551	0.145529	0.72569
CDKN2AIPNL	CDKN2A interacting protein N-terminal like	ENSG00000237190	557.185	-0.0924247	0.0867092	-1.06592	0.286462	0.848692
CDKN2B	cyclin dependent kinase inhibitor 2B	ENSG00000147883	256.819	-0.0909569	0.121852	-0.746455	0.455392	0.921188
CDKN2C	cyclin dependent kinase inhibitor 2C	ENSG00000123080	247.455	-0.144991	0.1138	-1.27409	0.20263	0.790469
CDKN3	cyclin dependent kinase inhibitor 3	ENSG00000100526	919.899	-0.0844876	0.0615417	-1.37285	0.169799	0.756075
CDO1	cysteine dioxygenase type 1	ENSG00000129596	223.267	-0.055111	0.126882	-0.434349	0.664035	0.954987
CDON	cell adhesion associated, oncogene regulated	ENSG00000064309	113.755	0.230382	0.165634	1.39091	0.164252	0.751102
CDR2	cerebellar degeneration related protein 2	ENSG00000140743	839.6	0.0613207	0.0769802	0.796577	0.425697	0.912625
CDS1	CDP-diacylglycerol synthase 1	ENSG00000163624	160.895	0.338427	0.134984	2.50716	0.0121707	0.281994
CDS2	CDP-diacylglycerol synthase 2	ENSG00000101290	1075.13	0.00486987	0.0602289	0.080856	0.935556	0.99369
CDT1	chromatin licensing and DNA replication factor 1	ENSG00000167513	319.766	-0.0665385	0.118419	-0.561892	0.57419	0.941221
CDV3	CDV3 homolog	ENSG00000091527	7971.74	-0.00670269	0.0343688	-0.195023	0.845375	0.984681
CDX2	caudal type homeobox 2	ENSG00000165556	481.878	0.0923834	0.089916	1.02744	0.304213	0.859508
CDYL	chromodomain Y like	ENSG00000153046	332.367	-0.0645086	0.102239	-0.63096	0.528066	0.933936
CDYL2	chromodomain Y like 2	ENSG00000166446	281.601	0.0244594	0.108681	0.225057	0.821935	0.979402
CEACAM1	carcinoembryonic antigen related cell adhesion molecule 1	ENSG00000079385	782.427	0.155217	0.0873518	1.77692	0.075582	0.583134
CEBPA	CCAAT/enhancer binding protein alpha	ENSG00000245848	920.873	-0.0217336	0.0807949	-0.268997	0.787932	0.974186
CEBPB	CCAAT/enhancer binding protein beta	ENSG00000172216	400.005	0.00502658	0.105137	0.0478099	0.961868	0.998164
CEBPG	CCAAT/enhancer binding protein gamma	ENSG00000153879	2915.72	-0.00531583	0.0413284	-0.128624	0.897655	0.989636
CEBPZ	CCAAT/enhancer binding protein zeta	ENSG00000115816	1533.68	0.0549372	0.0557015	0.986278	0.323997	0.868854
CEBPZOS	CEBPZ opposite strand	ENSG00000218739	671.3	0.0242742	0.0736428	0.329621	0.741686	0.967019
CECR2	CECR2, histone acetyl-lysine reader	ENSG00000099954	865.256	0.151342	0.0725343	2.08649	0.0369339	0.452899
CELF1	CUGBP Elav-like family member 1	ENSG00000149187	2342.41	0.0722936	0.043306	1.66937	0.0950443	0.642391
CELSR1	cadherin EGF LAG seven-pass G-type receptor 1	ENSG00000075275	259.217	-0.0763742	0.124196	-0.614947	0.53859	0.935165
CELSR2	cadherin EGF LAG seven-pass G-type receptor 2	ENSG00000143126	124.581	0.12242	0.166221	0.736487	0.461434	0.922524
CENPA	centromere protein A	ENSG00000115163	252.915	-0.0513752	0.124365	-0.413098	0.679535	0.955989
CENPB	centromere protein B	ENSG00000125817	669.676	-0.0252928	0.0844453	-0.299517	0.764545	0.970841
CENPBD1	CENPB DNA-binding domain containing 1	ENSG00000177946	421.717	-0.0636528	0.0934135	-0.681409	0.495613	0.929364
CENPBD1P1	CENPB DNA-binding domains containing 1 pseudogene 1	ENSG00000213753	131.335	-0.0555703	0.156801	-0.3544	0.723039	0.962754
CENPC	centromere protein C	ENSG00000145241	476.284	0.0409965	0.0814301	0.503457	0.614643	0.948067
CENPE	centromere protein E	ENSG00000138778	2311.3	0.138098	0.057095	2.41874	0.0155744	0.315021
CENPF	centromere protein F	ENSG00000117724	9456.27	0.0721321	0.0766152	0.941485	0.346456	0.883315
CENPH	centromere protein H	ENSG00000153044	630.228	-0.00173695	0.0750284	-0.0231506	0.98153	0.999372
CENPI	centromere protein I	ENSG00000102384	967.788	0.0557353	0.0656076	0.849525	0.395589	0.898892
CENPJ	centromere protein J	ENSG00000151849	576.709	0.0919459	0.0816461	1.12615	0.260101	0.834176
CENPK	centromere protein K	ENSG00000123219	895.24	0.0577584	0.0644844	0.895695	0.370416	0.893617
CENPL	centromere protein L	ENSG00000120334	363.899	0.00247537	0.101092	0.0244863	0.980465	0.999372
CENPN	centromere protein N	ENSG00000166451	1602.06	-0.0767481	0.0521497	-1.47169	0.141105	0.72569
CENPO	centromere protein O	ENSG00000138092	402.264	-0.095035	0.0940155	-1.01084	0.312091	0.862825
CENPP	centromere protein P	ENSG00000188312	217.096	-0.0129092	0.121418	-0.10632	0.915328	0.992717
CENPQ	centromere protein Q	ENSG00000031691	422.452	0.0027353	0.0944596	0.0289573	0.976899	0.999005
CENPT	centromere protein T	ENSG00000102901	94.3993	0.0707502	0.189084	0.374172	0.708276	0.96154
CENPU	centromere protein U	ENSG00000151725	807.223	-0.0411445	0.0725554	-0.567077	0.570662	0.941035
CENPV	centromere protein V	ENSG00000166582	440.14	0.0594606	0.0916181	0.649005	0.516335	0.932455
CENPW	centromere protein W	ENSG00000203760	275.712	-0.0149073	0.114048	-0.130711	0.896004	0.989636
CENPX	centromere protein X	ENSG00000169689	99.1396	0.129327	0.196134	0.65938	0.509652	0.932455
CEP104	centrosomal protein 104	ENSG00000116198	599.41	-0.00832408	0.072616	-0.114631	0.908737	0.991907
CEP120	centrosomal protein 120	ENSG00000168944	496.018	-0.0627381	0.0827822	-0.75787	0.448529	0.918486
CEP126	centrosomal protein 126	ENSG00000110318	100.627	-0.0341651	0.167454	-0.204026	0.838333	0.98374
CEP128	centrosomal protein 128	ENSG00000100629	233.59	0.1198	0.12265	0.976761	0.328687	0.868854
CEP135	centrosomal protein 135	ENSG00000174799	389.029	0.0786611	0.0942686	0.834435	0.404036	0.905087
CEP152	centrosomal protein 152	ENSG00000103995	282.294	0.00313472	0.114691	0.0273319	0.978195	0.999067
CEP162	centrosomal protein 162	ENSG00000135315	419.538	0.0491722	0.0935063	0.52587	0.598979	0.947787
CEP164	centrosomal protein 164	ENSG00000110274	232.696	0.220143	0.120783	1.82264	0.0683585	0.565555
CEP170	centrosomal protein 170	ENSG00000143702	2630.24	0.0311784	0.0475327	0.655937	0.511865	0.932455
CEP170B	centrosomal protein 170B	ENSG00000099814	150.359	0.22996	0.145862	1.57656	0.114896	0.680719
CEP192	centrosomal protein 192	ENSG00000101639	2071.04	0.0636918	0.0580368	1.09744	0.27245	0.841266
CEP250	centrosomal protein 250	ENSG00000126001	518.225	0.16209	0.0957825	1.69228	0.0905933	0.62773
CEP290	centrosomal protein 290	ENSG00000198707	504.359	0.0984131	0.0959241	1.02595	0.304916	0.860078
CEP295	centrosomal protein 295	ENSG00000166004	433.876	-0.069095	0.0900897	-0.766957	0.443107	0.918486
CEP350	centrosomal protein 350	ENSG00000135837	2436.06	0.0475745	0.0613939	0.774905	0.438396	0.918486
CEP41	centrosomal protein 41	ENSG00000106477	513.903	-0.0505548	0.0824521	-0.613142	0.539782	0.935355
CEP44	centrosomal protein 44	ENSG00000164118	359.988	-0.10122	0.0993106	-1.01923	0.308095	0.861735
CEP55	centrosomal protein 55	ENSG00000138180	1395.59	0.0501087	0.053468	0.937172	0.34867	0.883315
CEP57	centrosomal protein 57	ENSG00000166037	900.288	0.0391147	0.0693527	0.563997	0.572756	0.941035
CEP57L1	centrosomal protein 57 like 1	ENSG00000183137	909.504	0.0346329	0.0677117	0.511476	0.609018	0.948067
CEP63	centrosomal protein 63	ENSG00000182923	161.531	0.00960844	0.143043	0.0671715	0.946445	0.993784
CEP68	centrosomal protein 68	ENSG00000011523	236.079	-0.144548	0.114258	-1.2651	0.205836	0.797011
CEP70	centrosomal protein 70	ENSG00000114107	666.919	-0.0141549	0.0749976	-0.188738	0.850299	0.984681
CEP76	centrosomal protein 76	ENSG00000101624	888.806	0.049966	0.0617333	0.809384	0.418295	0.909009
CEP78	centrosomal protein 78	ENSG00000148019	4705.31	0.0476582	0.0466935	1.02066	0.307415	0.860945
CEP83	centrosomal protein 83	ENSG00000173588	417.548	0.0934909	0.101569	0.920465	0.35733	0.888745
CEP85	centrosomal protein 85	ENSG00000130695	680.744	0.0419499	0.0739019	0.567643	0.570277	0.941035
CEP89	centrosomal protein 89	ENSG00000121289	300.897	-0.10114	0.102246	-0.989183	0.322573	0.868854
CEP95	centrosomal protein 95	ENSG00000258890	681.119	0.00484464	0.0744147	0.0651032	0.948092	0.993966
CEP97	centrosomal protein 97	ENSG00000182504	416.131	-0.0692019	0.0949589	-0.728756	0.466151	0.923074
CEPT1	choline/ethanolamine phosphotransferase 1	ENSG00000134255	474.865	0.00425718	0.0857477	0.0496478	0.960403	0.998046
CERK	ceramide kinase	ENSG00000100422	1238.62	0.045807	0.055307	0.828231	0.40754	0.905623
CERS2	ceramide synthase 2	ENSG00000143418	1880.94	-0.0712686	0.0570058	-1.2502	0.211227	0.799729
CERS4	ceramide synthase 4	ENSG00000090661	256.368	-0.054093	0.110794	-0.488229	0.625388	0.949222
CERS5	ceramide synthase 5	ENSG00000139624	198.869	-0.00102283	0.125788	-0.00813138	0.993512	0.999372
CERS6	ceramide synthase 6	ENSG00000172292	2861.08	0.0333468	0.0468792	0.711335	0.476877	0.923433
CES2	carboxylesterase 2	ENSG00000172831	164.946	-0.0557651	0.137355	-0.405994	0.684747	0.957348
CETN2	centrin 2	ENSG00000147400	821.346	-0.0445497	0.0657015	-0.678062	0.497732	0.930449
CETN3	centrin 3	ENSG00000153140	551.074	-0.0909244	0.0814041	-1.11695	0.264015	0.836095
CFAP126	cilia and flagella associated protein 126	ENSG00000188931	198.303	-0.199916	0.137306	-1.45599	0.145396	0.72569
CFAP20	cilia and flagella associated protein 20	ENSG00000070761	315.825	0.0591468	0.107145	0.552024	0.580932	0.943752
CFAP36	cilia and flagella associated protein 36	ENSG00000163001	178.067	-0.219207	0.133582	-1.64099	0.1008	0.653961
CFAP44	cilia and flagella associated protein 44	ENSG00000206530	130.26	0.0684145	0.16658	0.4107	0.681293	0.956238
CFAP47	cilia and flagella associated protein 47	ENSG00000165164	130.599	0.154713	0.171406	0.902609	0.366733	0.892869
CFAP97	cilia and flagella associated protein 97	ENSG00000164323	882.234	-0.0560407	0.0640138	-0.875446	0.381331	0.897199
CFDP1	craniofacial development protein 1	ENSG00000153774	1051.82	-0.00627252	0.0683401	-0.091784	0.92687	0.99369
CFH	complement factor H	ENSG00000000971	2138.48	-0.0257487	0.0608497	-0.423152	0.672184	0.955348
CFI	complement factor I	ENSG00000205403	354.725	-0.344138	0.110937	-3.10211	0.00192146	0.100151
CFL1	cofilin 1	ENSG00000172757	4739.57	-0.060145	0.0591681	-1.01651	0.309386	0.861776
CFL2	cofilin 2	ENSG00000165410	2775.97	-0.111591	0.0462701	-2.41173	0.0158772	0.315592
CFLAR	CASP8 and FADD like apoptosis regulator	ENSG00000003402	941.519	0.0667058	0.072829	0.915924	0.359707	0.889616
CGGBP1	CGG triplet repeat binding protein 1	ENSG00000163320	1760.75	-0.116875	0.0536151	-2.17989	0.0292654	0.411454
CGN	cingulin	ENSG00000143375	621.569	0.0872781	0.079889	1.09249	0.274617	0.843733
CGNL1	cingulin like 1	ENSG00000128849	866.698	0.0937416	0.0741679	1.26391	0.206262	0.797046
CGRRF1	cell growth regulator with ring finger domain 1	ENSG00000100532	161.907	-0.259753	0.134768	-1.92741	0.0539291	0.527732
CHAC2	ChaC cation transport regulator homolog 2	ENSG00000143942	384.951	-0.272011	0.0944098	-2.88117	0.00396197	0.152341
CHAF1A	chromatin assembly factor 1 subunit A	ENSG00000167670	1103.54	0.0375115	0.0608133	0.61683	0.537347	0.935165
CHAF1B	chromatin assembly factor 1 subunit B	ENSG00000159259	396.977	0.0786169	0.0887499	0.885826	0.375712	0.896492
CHAMP1	chromosome alignment maintaining phosphoprotein 1	ENSG00000198824	1243.01	0.00558082	0.0603814	0.0924263	0.926359	0.99369
CHCHD1	coiled-coil-helix-coiled-coil-helix domain containing 1	ENSG00000172586	376.639	-0.105604	0.098508	-1.07203	0.283705	0.848029
CHCHD2	coiled-coil-helix-coiled-coil-helix domain containing 2	ENSG00000106153	4307.14	-0.00553558	0.0495879	-0.111632	0.911116	0.992367
CHCHD3	coiled-coil-helix-coiled-coil-helix domain containing 3	ENSG00000106554	1521.89	-0.00600709	0.0548103	-0.109598	0.912728	0.992607
CHCHD4	coiled-coil-helix-coiled-coil-helix domain containing 4	ENSG00000163528	781.369	-0.12501	0.0699982	-1.78591	0.0741141	0.579932
CHCHD7	coiled-coil-helix-coiled-coil-helix domain containing 7	ENSG00000170791	369.075	0.0923623	0.0918519	1.00556	0.314629	0.86565
CHD1	chromodomain helicase DNA binding protein 1	ENSG00000153922	2515.16	0.0547191	0.0517928	1.0565	0.29074	0.851615
CHD2	chromodomain helicase DNA binding protein 2	ENSG00000173575	1291.43	0.183974	0.0714443	2.57507	0.0100221	0.248374
CHD3	chromodomain helicase DNA binding protein 3	ENSG00000170004	713.972	0.116272	0.0737599	1.57636	0.114942	0.680719
CHD4	chromodomain helicase DNA binding protein 4	ENSG00000111642	298.594	0.100826	0.117118	0.860886	0.389301	0.897539
CHD6	chromodomain helicase DNA binding protein 6	ENSG00000124177	1263.77	0.120044	0.0613455	1.95685	0.0503656	0.515201
CHD7	chromodomain helicase DNA binding protein 7	ENSG00000171316	4281.03	0.154465	0.0816461	1.89188	0.058507	0.542404
CHD8	chromodomain helicase DNA binding protein 8	ENSG00000100888	3229.92	0.0353943	0.0467356	0.757329	0.448853	0.918486
CHD9	chromodomain helicase DNA binding protein 9	ENSG00000177200	625.341	0.105787	0.0799095	1.32383	0.18556	0.7757
CHDH	choline dehydrogenase	ENSG00000016391	225.494	-0.105035	0.12688	-0.827828	0.407768	0.9057
CHEK1	checkpoint kinase 1	ENSG00000149554	1384.11	-0.0444036	0.0565849	-0.784724	0.432615	0.916811
CHEK2	checkpoint kinase 2	ENSG00000183765	578.25	-0.0445503	0.0741528	-0.600791	0.547979	0.936822
CHERP	calcium homeostasis endoplasmic reticulum protein	ENSG00000085872	449.632	0.0414233	0.103208	0.401358	0.688156	0.957348
CHFR	checkpoint with forkhead and ring finger domains	ENSG00000072609	321.196	0.0391759	0.106447	0.368032	0.712849	0.962401
CHIC2	cysteine rich hydrophobic domain 2	ENSG00000109220	260.848	-0.095083	0.111203	-0.855036	0.392531	0.897881
CHID1	chitinase domain containing 1	ENSG00000177830	214.181	0.0107555	0.135115	0.079602	0.936554	0.99369
CHKA	choline kinase alpha	ENSG00000110721	3796.49	0.0595525	0.0379071	1.57101	0.11618	0.681739
CHML	CHM like, Rab escort protein 2	ENSG00000203668	2627.96	-0.124954	0.0623232	-2.00493	0.0449701	0.496948
CHMP1A	charged multivesicular body protein 1A	ENSG00000131165	563.736	-0.00184439	0.0865307	-0.0213149	0.982994	0.999372
CHMP1B	charged multivesicular body protein 1B	ENSG00000255112	729.666	-0.0727453	0.0738711	-0.984761	0.324742	0.868854
CHMP2A	charged multivesicular body protein 2A	ENSG00000130724	542.857	-0.0367551	0.0817694	-0.449497	0.653073	0.953988
CHMP2B	charged multivesicular body protein 2B	ENSG00000083937	1259.46	-0.0676986	0.0568915	-1.18996	0.234062	0.816344
CHMP3	charged multivesicular body protein 3	ENSG00000115561	1123.29	-0.075435	0.0588169	-1.28254	0.199654	0.787797
CHMP4B	charged multivesicular body protein 4B	ENSG00000101421	1137.83	0.0148614	0.0579865	0.25629	0.797727	0.9752
CHMP4C	charged multivesicular body protein 4C	ENSG00000164695	117.041	-0.184552	0.159048	-1.16036	0.245904	0.825206
CHMP5	charged multivesicular body protein 5	ENSG00000086065	1058.22	-0.0442062	0.062339	-0.709125	0.478247	0.923433
CHMP7	charged multivesicular body protein 7	ENSG00000147457	424.887	0.00880372	0.0898413	0.097992	0.921939	0.99369
CHN1	chimerin 1	ENSG00000128656	529.542	-0.203415	0.0831704	-2.44576	0.0144548	0.308215
CHORDC1	cysteine and histidine rich domain containing 1	ENSG00000110172	2994.44	0.0460887	0.0526147	0.875966	0.381048	0.897199
CHP1	calcineurin like EF-hand protein 1	ENSG00000187446	2307.04	-0.0577188	0.045847	-1.25894	0.20805	0.798942
CHPF2	chondroitin polymerizing factor 2	ENSG00000033100	151.994	0.142712	0.144908	0.984847	0.324699	0.868854
CHPT1	choline phosphotransferase 1	ENSG00000111666	1766.95	-0.0130742	0.0573691	-0.227896	0.819727	0.979016
CHRAC1	chromatin accessibility complex 1	ENSG00000104472	591.983	-0.0294112	0.0823907	-0.356972	0.721113	0.962754
CHRM3	cholinergic receptor muscarinic 3	ENSG00000133019	304.923	0.134241	0.116423	1.15305	0.248892	0.82547
CHRNA5	cholinergic receptor nicotinic alpha 5 subunit	ENSG00000169684	122.302	0.0788295	0.162346	0.485565	0.627276	0.950204
CHST10	carbohydrate sulfotransferase 10	ENSG00000115526	116.782	0.0571474	0.161371	0.354138	0.723236	0.962754
CHST12	carbohydrate sulfotransferase 12	ENSG00000136213	116.556	0.170372	0.169528	1.00498	0.314908	0.86565
CHST13	carbohydrate sulfotransferase 13	ENSG00000180767	140.087	-0.0660651	0.171847	-0.384441	0.700651	0.959536
CHST3	carbohydrate sulfotransferase 3	ENSG00000122863	507.427	-0.132323	0.0776534	-1.70402	0.0883765	0.623625
CHST9	carbohydrate sulfotransferase 9	ENSG00000154080	1369.5	-0.198899	0.0592644	-3.35613	0.000790427	0.056609
CHSY1	chondroitin sulfate synthase 1	ENSG00000131873	156.278	-0.145836	0.148053	-0.98503	0.32461	0.868854
CHTOP	chromatin target of PRMT1	ENSG00000160679	1306.43	-0.0145323	0.0611029	-0.237833	0.812011	0.976954
CHUK	conserved helix-loop-helix ubiquitous kinase	ENSG00000213341	1800.56	0.0100351	0.0511004	0.196381	0.844312	0.984681
CHURC1	churchill domain containing 1	ENSG00000258289	342.36	-0.169041	0.0962471	-1.75632	0.0790335	0.592063
CIAO1	cytosolic iron-sulfur assembly component 1	ENSG00000144021	1766.62	-0.0128491	0.0468674	-0.274159	0.783962	0.974186
CIAPIN1	cytokine induced apoptosis inhibitor 1	ENSG00000005194	594.187	-0.095357	0.0785809	-1.21349	0.224943	0.809502
CIB1	calcium and integrin binding 1	ENSG00000185043	227.534	-0.0468716	0.12676	-0.369768	0.711556	0.962351
CIC	capicua transcriptional repressor	ENSG00000079432	238.258	-0.0305852	0.146097	-0.209349	0.834176	0.983409
CIDECP	cell death-inducing DFFA-like effector c pseudogene	ENSG00000186162	107.049	-0.211305	0.172332	-1.22615	0.220142	0.803647
CINP	cyclin dependent kinase 2 interacting protein	ENSG00000100865	239.236	-0.120215	0.115336	-1.04231	0.29727	0.855752
CIP2A	cell proliferation regulating inhibitor of protein phosphatase 2A	ENSG00000163507	3178.28	-0.0472967	0.0436304	-1.08403	0.278351	0.844396
CIPC	CLOCK interacting pacemaker	ENSG00000198894	237.977	0.142922	0.118379	1.20733	0.227304	0.809857
CIR1	corepressor interacting with RBPJ, 1	ENSG00000138433	1055.59	-0.0917117	0.061671	-1.48711	0.136985	0.717585
CIRBP	cold inducible RNA binding protein	ENSG00000099622	778.862	-0.0330479	0.079339	-0.41654	0.677015	0.955989
CISD1	CDGSH iron sulfur domain 1	ENSG00000122873	1259.13	0.0242833	0.0589004	0.412277	0.680136	0.955989
CISD2	CDGSH iron sulfur domain 2	ENSG00000145354	932.135	-0.0528397	0.0723549	-0.730284	0.465217	0.923074
CIT	citron rho-interacting serine/threonine kinase	ENSG00000122966	713.438	-0.0397923	0.0800874	-0.496861	0.619287	0.948843
CITED2	Cbp/p300 interacting transactivator with Glu/Asp rich carboxy-terminal domain 2	ENSG00000164442	2153.78	0.0340232	0.0542657	0.626976	0.530675	0.934519
CIZ1	CDKN1A interacting zinc finger protein 1	ENSG00000148337	802.611	-0.0313057	0.0826726	-0.378671	0.704932	0.960301
CKAP2	cytoskeleton associated protein 2	ENSG00000136108	4284.49	-0.0937424	0.043072	-2.17641	0.0295246	0.412817
CKAP2L	cytoskeleton associated protein 2 like	ENSG00000169607	1491.79	-0.0351874	0.0534243	-0.65864	0.510127	0.932455
CKAP4	cytoskeleton associated protein 4	ENSG00000136026	3271.78	-0.0110874	0.0460997	-0.24051	0.809935	0.976954
CKAP5	cytoskeleton associated protein 5	ENSG00000175216	4907.9	0.0224564	0.0372195	0.60335	0.546276	0.936605
CKB	creatine kinase B	ENSG00000166165	1132.34	0.164638	0.0797295	2.06496	0.0389269	0.46171
CKMT2-AS1	CKMT2 antisense RNA 1	ENSG00000247572	111.364	-0.161374	0.173901	-0.927966	0.353425	0.88536
CKS1B	CDC28 protein kinase regulatory subunit 1B	ENSG00000173207	1859.08	-0.0378525	0.0486992	-0.777271	0.436999	0.918486
CKS2	CDC28 protein kinase regulatory subunit 2	ENSG00000123975	1966.9	-0.120264	0.0571228	-2.10535	0.0352606	0.446444
CLASP1	cytoplasmic linker associated protein 1	ENSG00000074054	1891.32	0.0133344	0.0592326	0.225119	0.821887	0.979402
CLASP2	cytoplasmic linker associated protein 2	ENSG00000163539	1858.36	-0.0661512	0.0542185	-1.22009	0.222433	0.805898
CLASRP	CLK4 associating serine/arginine rich protein	ENSG00000104859	209.377	-0.0885972	0.131196	-0.675306	0.499482	0.931082
CLCC1	chloride channel CLIC like 1	ENSG00000121940	1089.34	0.0768054	0.0674632	1.13848	0.254921	0.830209
CLCN3	chloride voltage-gated channel 3	ENSG00000109572	2061.03	0.0104881	0.0474268	0.221142	0.824982	0.981235
CLCN4	chloride voltage-gated channel 4	ENSG00000073464	188.87	0.00516872	0.141188	0.0366087	0.970797	0.999005
CLCN5	chloride voltage-gated channel 5	ENSG00000171365	1466.59	0.0158778	0.0584757	0.271528	0.785985	0.974186
CLCN6	chloride voltage-gated channel 6	ENSG00000011021	259.751	-0.0130603	0.112554	-0.116036	0.907624	0.991843
CLCN7	chloride voltage-gated channel 7	ENSG00000103249	150.6	0.0880266	0.185357	0.474903	0.634856	0.951493
CLDN1	claudin 1	ENSG00000163347	12711.4	-0.23208	0.034378	-6.75081	1.47019e-11	1.52588e-08
CLDN12	claudin 12	ENSG00000157224	1046.89	0.0495497	0.0689277	0.718865	0.472224	0.923433
CLDN16	claudin 16	ENSG00000113946	107.331	0.0272966	0.169054	0.161466	0.871726	0.987233
CLDN6	claudin 6	ENSG00000184697	386.341	-0.196831	0.0995088	-1.97803	0.0479257	0.509795
CLDND1	claudin domain containing 1	ENSG00000080822	1237.19	-0.0351692	0.0640039	-0.549485	0.582673	0.944907
CLEC16A	C-type lectin domain containing 16A	ENSG00000038532	250.78	-0.007824	0.113986	-0.0686403	0.945276	0.99369
CLGN	calmegin	ENSG00000153132	1481.7	-0.110031	0.0491846	-2.23709	0.0252802	0.385656
CLIC1	chloride intracellular channel 1	ENSG00000213719	3527.21	0.032066	0.044878	0.714515	0.474909	0.923433
CLIC2	chloride intracellular channel 2	ENSG00000155962	249.321	0.0579927	0.112272	0.516536	0.60548	0.948067
CLIC4	chloride intracellular channel 4	ENSG00000169504	7156.45	-0.0215035	0.0395009	-0.544379	0.586181	0.946041
CLINT1	clathrin interactor 1	ENSG00000113282	2595.13	0.0333885	0.0426832	0.78224	0.434073	0.916811
CLIP1	CAP-Gly domain containing linker protein 1	ENSG00000130779	1833.2	-0.0169457	0.0467391	-0.362559	0.716935	0.962754
CLIP2	CAP-Gly domain containing linker protein 2	ENSG00000106665	271.592	0.147488	0.119143	1.23791	0.215749	0.80094
CLK1	CDC like kinase 1	ENSG00000013441	468.496	-0.0575154	0.0955906	-0.601684	0.547384	0.936802
CLK2	CDC like kinase 2	ENSG00000176444	248.537	0.133063	0.127873	1.04059	0.298066	0.857018
CLK3	CDC like kinase 3	ENSG00000179335	402.998	-0.0313319	0.0935522	-0.334914	0.73769	0.965067
CLK4	CDC like kinase 4	ENSG00000113240	162.179	-0.166379	0.158982	-1.04653	0.295317	0.854527
CLMN	calmin	ENSG00000165959	161.486	0.248959	0.143582	1.73391	0.0829335	0.605983
CLN5	CLN5, intracellular trafficking protein	ENSG00000102805	140.811	0.0572734	0.152881	0.374628	0.707938	0.961475
CLN6	CLN6, transmembrane ER protein	ENSG00000128973	314.99	-0.0816485	0.118686	-0.687937	0.491492	0.926657
CLN8	CLN8, transmembrane ER and ERGIC protein	ENSG00000182372	102.083	0.00207302	0.168763	0.0122836	0.990199	0.999372
CLNS1A	chloride nucleotide-sensitive channel 1A	ENSG00000074201	1357.86	0.0534712	0.0545599	0.980044	0.327064	0.868854
CLOCK	clock circadian regulator	ENSG00000134852	816.567	0.0741051	0.0686623	1.07927	0.280468	0.846365
CLP1	cleavage and polyadenylation factor I subunit 1	ENSG00000172409	997.628	-0.00914988	0.0656686	-0.139334	0.889186	0.989449
CLPB	ClpB homolog, mitochondrial AAA ATPase chaperonin	ENSG00000162129	461.791	0.0599576	0.0908068	0.660276	0.509076	0.932455
CLPP	caseinolytic mitochondrial matrix peptidase proteolytic subunit	ENSG00000125656	141.275	0.131937	0.158115	0.834439	0.404033	0.905087
CLPTM1	CLPTM1, transmembrane protein	ENSG00000104853	1509.6	-0.0171114	0.0562098	-0.30442	0.760808	0.970404
CLPTM1L	CLPTM1 like	ENSG00000049656	1081.82	-0.0585004	0.0673631	-0.868434	0.385157	0.897199
CLPX	caseinolytic mitochondrial matrix peptidase chaperone subunit	ENSG00000166855	1788.19	-0.0465421	0.0467472	-0.995613	0.319438	0.865725
CLRN3	clarin 3	ENSG00000180745	109.734	0.157848	0.16838	0.937455	0.348524	0.883315
CLSPN	claspin	ENSG00000092853	2452.32	0.0526368	0.0565033	0.93157	0.351559	0.8844
CLSTN1	calsyntenin 1	ENSG00000171603	2592.61	0.0774566	0.0450502	1.71934	0.0855525	0.613649
CLSTN3	calsyntenin 3	ENSG00000139182	303.15	0.0218469	0.120727	0.180961	0.856398	0.985776
CLTA	clathrin light chain A	ENSG00000122705	1819.54	-0.0263442	0.0503823	-0.522887	0.601053	0.948067
CLTB	clathrin light chain B	ENSG00000175416	213.734	-0.325743	0.133717	-2.43606	0.0148482	0.309861
CLTC	clathrin heavy chain	ENSG00000141367	25054.5	-0.00715989	0.0350501	-0.204275	0.838138	0.983733
CLTCL1	clathrin heavy chain like 1	ENSG00000070371	132.77	0.0545184	0.167419	0.32564	0.744697	0.967398
CLU	clusterin	ENSG00000120885	7978.19	-0.096489	0.0351159	-2.74773	0.006001	0.192813
CLUAP1	clusterin associated protein 1	ENSG00000103351	120.121	0.0442074	0.161121	0.274374	0.783797	0.974186
CLUH	clustered mitochondria homolog	ENSG00000132361	700.855	0.139162	0.0867807	1.60361	0.1088	0.667603
CMAS	cytidine monophosphate N-acetylneuraminic acid synthetase	ENSG00000111726	1381.98	0.0536081	0.054433	0.984845	0.3247	0.868854
CMBL	carboxymethylenebutenolidase homolog	ENSG00000164237	126.002	-0.0972469	0.157739	-0.616503	0.537562	0.935165
CMC1	C-X9-C motif containing 1	ENSG00000187118	655.162	-0.0842271	0.0766159	-1.09934	0.271619	0.840893
CMC2	C-X9-C motif containing 2	ENSG00000103121	706.797	-0.0764064	0.0699567	-1.0922	0.274747	0.843733
CMIP	c-Maf inducing protein	ENSG00000153815	1475.28	0.0370573	0.0643028	0.576294	0.564416	0.940875
CMPK1	cytidine/uridine monophosphate kinase 1	ENSG00000162368	12110.6	-0.0237471	0.0386233	-0.614838	0.538662	0.935165
CMSS1	cms1 ribosomal small subunit homolog (yeast)	ENSG00000184220	765.889	-0.0375393	0.0725149	-0.517677	0.604684	0.948067
CMTM3	CKLF like MARVEL transmembrane domain containing 3	ENSG00000140931	177.72	-0.156733	0.137072	-1.14343	0.252858	0.829487
CMTM4	CKLF like MARVEL transmembrane domain containing 4	ENSG00000183723	355.437	0.148693	0.092558	1.60648	0.108168	0.666475
CMTM6	CKLF like MARVEL transmembrane domain containing 6	ENSG00000091317	6608.77	-0.060872	0.0387477	-1.57098	0.116186	0.681739
CMTM7	CKLF like MARVEL transmembrane domain containing 7	ENSG00000153551	234.433	0.124398	0.118742	1.04763	0.294807	0.854527
CMTM8	CKLF like MARVEL transmembrane domain containing 8	ENSG00000170293	335.287	-0.266845	0.115889	-2.3026	0.0213013	0.356872
CMTR1	cap methyltransferase 1	ENSG00000137200	467.897	-0.0604314	0.0896839	-0.673826	0.500422	0.931354
CMTR2	cap methyltransferase 2	ENSG00000180917	381.465	-0.138775	0.101673	-1.36491	0.17228	0.757119
CNBP	CCHC-type zinc finger nucleic acid binding protein	ENSG00000169714	7760.37	-0.0396229	0.0366581	-1.08088	0.279751	0.845796
CNDP2	carnosine dipeptidase 2	ENSG00000133313	755.546	0.0580955	0.0710644	0.817505	0.41364	0.907514
CNEP1R1	CTD nuclear envelope phosphatase 1 regulatory subunit 1	ENSG00000205423	200.966	-0.117378	0.132961	-0.882799	0.377345	0.896492
CNIH1	cornichon family AMPA receptor auxiliary protein 1	ENSG00000100528	3803.09	-0.0628035	0.0433956	-1.44723	0.147832	0.725828
CNIH4	cornichon family AMPA receptor auxiliary protein 4	ENSG00000143771	817.64	-0.1021	0.065919	-1.54887	0.121412	0.692615
CNKSR3	CNKSR family member 3	ENSG00000153721	936.748	0.160151	0.0873788	1.83284	0.0668264	0.562831
CNN2	calponin 2	ENSG00000064666	2022.59	-0.120239	0.0566998	-2.12063	0.0339533	0.438171
CNN3	calponin 3	ENSG00000117519	9426.98	-0.0535228	0.0317768	-1.68433	0.092117	0.632218
CNNM1	cyclin and CBS domain divalent metal cation transport mediator 1	ENSG00000119946	591.963	0.048465	0.0868611	0.55796	0.576872	0.942116
CNNM2	cyclin and CBS domain divalent metal cation transport mediator 2	ENSG00000148842	273.206	0.253431	0.117114	2.16396	0.0304675	0.416744
CNNM3	cyclin and CBS domain divalent metal cation transport mediator 3	ENSG00000168763	568.793	0.0696683	0.080773	0.86252	0.388401	0.897539
CNNM4	cyclin and CBS domain divalent metal cation transport mediator 4	ENSG00000158158	179.189	0.0761131	0.148635	0.512082	0.608594	0.948067
CNOT1	CCR4-NOT transcription complex subunit 1	ENSG00000125107	6596.99	0.0876834	0.0360915	2.42948	0.0151206	0.31247
CNOT10	CCR4-NOT transcription complex subunit 10	ENSG00000182973	1770.82	-0.0569734	0.0551262	-1.03351	0.301366	0.85749
CNOT11	CCR4-NOT transcription complex subunit 11	ENSG00000158435	2933.63	-0.0625906	0.0452693	-1.38263	0.166779	0.752131
CNOT2	CCR4-NOT transcription complex subunit 2	ENSG00000111596	2342.48	-0.0640071	0.0423212	-1.51241	0.130429	0.709768
CNOT3	CCR4-NOT transcription complex subunit 3	ENSG00000088038	815.675	0.0112503	0.0708225	0.158852	0.873786	0.987233
CNOT4	CCR4-NOT transcription complex subunit 4	ENSG00000080802	709.786	0.095724	0.0788706	1.21368	0.224868	0.809502
CNOT6	CCR4-NOT transcription complex subunit 6	ENSG00000113300	3243.05	0.0860975	0.0453497	1.89852	0.057627	0.540116
CNOT6L	CCR4-NOT transcription complex subunit 6 like	ENSG00000138767	510.26	0.0357293	0.0860944	0.415001	0.678141	0.955989
CNOT7	CCR4-NOT transcription complex subunit 7	ENSG00000198791	3479.94	0.00381948	0.0390399	0.0978354	0.922063	0.99369
CNOT8	CCR4-NOT transcription complex subunit 8	ENSG00000155508	892.293	0.0116063	0.070119	0.165523	0.868532	0.98651
CNOT9	CCR4-NOT transcription complex subunit 9	ENSG00000144580	2411.63	0.0157381	0.0452154	0.348069	0.727788	0.963459
CNP	2',3'-cyclic nucleotide 3' phosphodiesterase	ENSG00000173786	717.335	-0.105442	0.0818588	-1.2881	0.197711	0.784821
CNPPD1	cyclin Pas1/PHO80 domain containing 1	ENSG00000115649	126.257	-0.201609	0.15533	-1.29794	0.194307	0.782543
CNPY2	canopy FGF signaling regulator 2	ENSG00000257727	284.698	-0.0528194	0.122048	-0.432775	0.665178	0.955348
CNPY3	canopy FGF signaling regulator 3	ENSG00000137161	232.121	-0.0532151	0.12891	-0.412809	0.679747	0.955989
CNST	consortin, connexin sorting protein	ENSG00000162852	864.912	-0.0237541	0.0738979	-0.321445	0.747873	0.967701
CNTLN	centlein	ENSG00000044459	1073.05	-0.0616113	0.0602019	-1.02341	0.306113	0.860919
CNTNAP1	contactin associated protein 1	ENSG00000108797	106.111	0.0388767	0.180895	0.214913	0.829835	0.982687
CNTNAP2	contactin associated protein like 2	ENSG00000174469	298.55	0.0968903	0.105925	0.914708	0.360345	0.889673
CNTRL	centriolin	ENSG00000119397	818.762	0.0907814	0.0695094	1.30603	0.191542	0.780126
CNTROB	centrobin, centriole duplication and spindle assembly protein	ENSG00000170037	247.316	-0.150879	0.115271	-1.30891	0.190564	0.780035
COA1	cytochrome c oxidase assembly factor 1 homolog	ENSG00000106603	684.288	-0.0158745	0.0742498	-0.213799	0.830704	0.982924
COA3	cytochrome c oxidase assembly factor 3	ENSG00000183978	356.2	0.117852	0.104473	1.12806	0.259294	0.833819
COA4	cytochrome c oxidase assembly factor 4 homolog	ENSG00000181924	593.972	-0.00492462	0.0796853	-0.0618009	0.950721	0.994943
COA5	cytochrome c oxidase assembly factor 5	ENSG00000183513	732.571	-0.107423	0.0679758	-1.58031	0.114036	0.679723
COA6	cytochrome c oxidase assembly factor 6	ENSG00000168275	657.78	-0.0274009	0.0745573	-0.367514	0.713235	0.962401
COA7	cytochrome c oxidase assembly factor 7 (putative)	ENSG00000162377	1355.18	0.0272721	0.0532798	0.511865	0.608745	0.948067
COASY	Coenzyme A synthase	ENSG00000068120	704.457	0.0897183	0.0719989	1.24611	0.212725	0.8001
COBL	cordon-bleu WH2 repeat protein	ENSG00000106078	376.503	-0.0211202	0.0928507	-0.227464	0.820063	0.979016
COBLL1	cordon-bleu WH2 repeat protein like 1	ENSG00000082438	2964.93	0.0557894	0.0460034	1.21272	0.225236	0.809632
COCH	cochlin	ENSG00000100473	1202.15	0.0682307	0.0612958	1.11314	0.265649	0.836348
COG1	component of oligomeric golgi complex 1	ENSG00000166685	230.526	0.0568071	0.121415	0.467875	0.639874	0.951493
COG2	component of oligomeric golgi complex 2	ENSG00000135775	863.924	-0.0732272	0.0667947	-1.0963	0.272946	0.841266
COG3	component of oligomeric golgi complex 3	ENSG00000136152	582.935	0.0872467	0.0873541	0.99877	0.317906	0.865725
COG4	component of oligomeric golgi complex 4	ENSG00000103051	787.928	-0.0426788	0.0871739	-0.489583	0.624429	0.948865
COG5	component of oligomeric golgi complex 5	ENSG00000164597	915.101	0.0396667	0.0628213	0.63142	0.527766	0.933936
COG6	component of oligomeric golgi complex 6	ENSG00000133103	487.416	-0.0423211	0.0853889	-0.495628	0.620157	0.948843
COIL	coilin	ENSG00000121058	1078.89	-0.0421813	0.0619138	-0.681291	0.495687	0.929364
COL12A1	collagen type XII alpha 1 chain	ENSG00000111799	503.838	-0.120483	0.0928693	-1.29734	0.194513	0.782543
COL14A1	collagen type XIV alpha 1 chain	ENSG00000187955	2461.26	0.198258	0.0486016	4.07925	4.51805e-05	0.00642248
COL18A1	collagen type XVIII alpha 1 chain	ENSG00000182871	838.345	-0.0703528	0.0870531	-0.80816	0.418999	0.909009
COL26A1	collagen type XXVI alpha 1 chain	ENSG00000160963	232.064	0.285524	0.134909	2.11643	0.0343086	0.441216
COL27A1	collagen type XXVII alpha 1 chain	ENSG00000196739	309.77	0.0954019	0.113702	0.83905	0.401441	0.904188
COL2A1	collagen type II alpha 1 chain	ENSG00000139219	6870.53	0.286228	0.0467129	6.12739	8.93347e-10	4.93022e-07
COL4A3BP	collagen type IV alpha 3 binding protein	ENSG00000113163	1142.55	0.0256969	0.0618029	0.415788	0.677565	0.955989
COL4A5	collagen type IV alpha 5 chain	ENSG00000188153	355.23	0.0360822	0.0949384	0.380059	0.703902	0.960149
COL5A2	collagen type V alpha 2 chain	ENSG00000204262	11829	-0.0315587	0.0316292	-0.99777	0.318391	0.865725
COL9A2	collagen type IX alpha 2 chain	ENSG00000049089	127.523	-0.0818452	0.156754	-0.522126	0.601583	0.948067
COLGALT1	collagen beta(1-O)galactosyltransferase 1	ENSG00000130309	1026.55	-0.061951	0.0651674	-0.950643	0.341786	0.880784
COMMD1	copper metabolism domain containing 1	ENSG00000173163	107.415	0.0873894	0.169485	0.515616	0.606122	0.948067
COMMD10	COMM domain containing 10	ENSG00000145781	298.077	-0.107009	0.109289	-0.979136	0.327513	0.868854
COMMD2	COMM domain containing 2	ENSG00000114744	1071.91	-0.110885	0.0588153	-1.88531	0.0593886	0.547647
COMMD3	COMM domain containing 3	ENSG00000148444	272.941	-0.308139	0.115753	-2.66205	0.00776674	0.217515
COMMD4	COMM domain containing 4	ENSG00000140365	203.5	-0.241061	0.152864	-1.57696	0.114804	0.680719
COMMD6	COMM domain containing 6	ENSG00000188243	478.618	0.0443312	0.0879352	0.504134	0.614167	0.948067
COMMD7	COMM domain containing 7	ENSG00000149600	355.995	-0.101874	0.104778	-0.972288	0.330907	0.87131
COMMD8	COMM domain containing 8	ENSG00000169019	605.501	-0.0498184	0.0822623	-0.605604	0.544778	0.936022
COMMD9	COMM domain containing 9	ENSG00000110442	198.039	-0.0630583	0.127908	-0.492997	0.622015	0.948843
COMT	catechol-O-methyltransferase	ENSG00000093010	121.271	-0.0820598	0.180648	-0.454252	0.649647	0.953558
COPA	coatomer protein complex subunit alpha	ENSG00000122218	5161.72	-0.0336307	0.0404921	-0.83055	0.406228	0.905113
COPB1	coatomer protein complex subunit beta 1	ENSG00000129083	3193.87	-0.0494377	0.0475493	-1.03971	0.298473	0.8572
COPB2	coatomer protein complex subunit beta 2	ENSG00000184432	3514.96	0.0182915	0.044163	0.414181	0.678742	0.955989
COPE	coatomer protein complex subunit epsilon	ENSG00000105669	411.88	-0.0104314	0.191641	-0.0544322	0.956591	0.996715
COPG1	coatomer protein complex subunit gamma 1	ENSG00000181789	2758.26	-0.020585	0.048112	-0.427856	0.668756	0.955348
COPG2	coatomer protein complex subunit gamma 2	ENSG00000158623	343.715	-0.0621203	0.102924	-0.603558	0.546138	0.936605
COPRS	coordinator of PRMT5 and differentiation stimulator	ENSG00000172301	334.089	-0.0714914	0.0966078	-0.740017	0.45929	0.921329
COPS2	COP9 signalosome subunit 2	ENSG00000166200	3227.61	0.0149051	0.0460487	0.323681	0.746179	0.967398
COPS3	COP9 signalosome subunit 3	ENSG00000141030	1927.14	-0.0122484	0.048537	-0.252352	0.800769	0.975526
COPS4	COP9 signalosome subunit 4	ENSG00000138663	762.231	0.0107448	0.0684351	0.157007	0.875239	0.987233
COPS5	COP9 signalosome subunit 5	ENSG00000121022	973.738	0.00325435	0.063931	0.0509041	0.959402	0.997495
COPS6	COP9 signalosome subunit 6	ENSG00000168090	856.211	0.0718518	0.0746008	0.963151	0.335472	0.874568
COPS7A	COP9 signalosome subunit 7A	ENSG00000111652	407.688	-0.0981713	0.100108	-0.98065	0.326765	0.868854
COPS7B	COP9 signalosome subunit 7B	ENSG00000144524	434.309	-0.029879	0.0907805	-0.329135	0.742054	0.967138
COPS8	COP9 signalosome subunit 8	ENSG00000198612	1494.81	-0.0207826	0.0570149	-0.364511	0.715477	0.962754
COPS9	COP9 signalosome subunit 9	ENSG00000172428	223.094	0.0431959	0.128048	0.337342	0.735859	0.964896
COPZ1	coatomer protein complex subunit zeta 1	ENSG00000111481	2168.26	-0.0102807	0.04604	-0.2233	0.823302	0.980453
COQ10A	coenzyme Q10A	ENSG00000135469	167.551	0.0639233	0.136411	0.468607	0.639351	0.951493
COQ10B	coenzyme Q10B	ENSG00000115520	621.608	-0.141138	0.0761579	-1.85323	0.0638501	0.558151
COQ2	coenzyme Q2, polyprenyltransferase	ENSG00000173085	224.493	-0.0512029	0.118647	-0.431558	0.666063	0.955348
COQ3	coenzyme Q3, methyltransferase	ENSG00000132423	253.376	-0.171736	0.114673	-1.49761	0.134234	0.715922
COQ4	coenzyme Q4	ENSG00000167113	185.063	-0.183536	0.139214	-1.31837	0.187378	0.776494
COQ5	coenzyme Q5, methyltransferase	ENSG00000110871	318.567	-0.037533	0.105435	-0.355982	0.721854	0.962754
COQ7	coenzyme Q7, hydroxylase	ENSG00000167186	196.647	0.0104484	0.13237	0.0789335	0.937086	0.99369
COQ9	coenzyme Q9	ENSG00000088682	153.354	0.147225	0.149849	0.982491	0.325858	0.868854
CORO1B	coronin 1B	ENSG00000172725	804.339	0.0389423	0.0957539	0.406692	0.684235	0.957318
CORO1C	coronin 1C	ENSG00000110880	6233.92	-0.0130712	0.0334312	-0.39099	0.695805	0.957844
CORO2A	coronin 2A	ENSG00000106789	785.779	0.0337457	0.0670808	0.50306	0.614922	0.948067
COTL1	coactosin like F-actin binding protein 1	ENSG00000103187	137.433	0.66057	0.157364	4.19771	2.6963e-05	0.00443801
COX1	cytochrome c oxidase subunit I	ENSG00000198804	65418.3	-0.0680209	0.0910358	-0.747188	0.45495	0.921188
COX10	COX10, heme A:farnesyltransferase cytochrome c oxidase assembly factor	ENSG00000006695	259.115	-0.179321	0.121969	-1.47022	0.141502	0.72569
COX10-AS1	COX10 antisense RNA 1	ENSG00000236088	109.707	0.296148	0.190402	1.55539	0.119853	0.690912
COX11	COX11, cytochrome c oxidase copper chaperone	ENSG00000166260	1807.01	-0.0184989	0.0564827	-0.327514	0.743279	0.967398
COX14	COX14, cytochrome c oxidase assembly factor	ENSG00000178449	137.403	-0.00181802	0.155672	-0.0116785	0.990682	0.999372
COX15	COX15, cytochrome c oxidase assembly homolog	ENSG00000014919	1025.73	0.118486	0.0681363	1.73895	0.0820439	0.601826
COX17	COX17, cytochrome c oxidase copper chaperone	ENSG00000138495	377.059	0.159627	0.107569	1.48394	0.137824	0.718505
COX18	COX18, cytochrome c oxidase assembly factor	ENSG00000163626	423.3	-0.155562	0.0931154	-1.67064	0.094793	0.641693
COX19	COX19, cytochrome c oxidase assembly factor	ENSG00000240230	380.159	0.0293898	0.105864	0.277619	0.781305	0.974186
COX2	cytochrome c oxidase subunit II	ENSG00000198712	32311.6	-0.0647307	0.0495981	-1.3051	0.191857	0.780126
COX3	cytochrome c oxidase III	ENSG00000198938	36196	-0.0724451	0.0675768	-1.07204	0.283702	0.848029
COX4I1	cytochrome c oxidase subunit 4I1	ENSG00000131143	2815.87	-0.0266651	0.0604718	-0.440952	0.659248	0.954956
COX5A	cytochrome c oxidase subunit 5A	ENSG00000178741	4395.73	0.0142124	0.0416179	0.341498	0.732729	0.964025
COX5B	cytochrome c oxidase subunit 5B	ENSG00000135940	855.896	0.0252465	0.0731444	0.345159	0.729975	0.963527
COX6A1	cytochrome c oxidase subunit 6A1	ENSG00000111775	876.788	-0.102534	0.0802329	-1.27795	0.201266	0.789276
COX6B1	cytochrome c oxidase subunit 6B1	ENSG00000126267	1307.96	0.0395497	0.0618755	0.639183	0.522704	0.933936
COX6C	cytochrome c oxidase subunit 6C	ENSG00000164919	927.155	-0.043785	0.0708846	-0.617693	0.536778	0.935165
COX7A2	cytochrome c oxidase subunit 7A2	ENSG00000112695	1397.38	0.00956069	0.0681893	0.140208	0.888496	0.989449
COX7A2L	cytochrome c oxidase subunit 7A2 like	ENSG00000115944	1103.26	0.0238431	0.063096	0.377886	0.705515	0.960336
COX7B	cytochrome c oxidase subunit 7B	ENSG00000131174	1052.84	-0.07444	0.0644099	-1.15572	0.247794	0.825206
COX7C	cytochrome c oxidase subunit 7C	ENSG00000127184	1718.69	-0.00621087	0.057678	-0.107682	0.914248	0.992717
COX8A	cytochrome c oxidase subunit 8A	ENSG00000176340	269.714	-0.174536	0.123733	-1.41059	0.158366	0.744933
CP	ceruloplasmin	ENSG00000047457	234.397	-0.174455	0.128667	-1.35587	0.175141	0.760187
CPB2	carboxypeptidase B2	ENSG00000080618	1842.99	-0.0247759	0.0479747	-0.516436	0.60555	0.948067
CPD	carboxypeptidase D	ENSG00000108582	11488.2	-0.0232494	0.0342837	-0.678147	0.497679	0.930449
CPE	carboxypeptidase E	ENSG00000109472	801.124	0.150981	0.0709152	2.12904	0.0332511	0.434875
CPEB2	cytoplasmic polyadenylation element binding protein 2	ENSG00000137449	208.511	-0.0311679	0.144382	-0.215872	0.829088	0.982258
CPEB4	cytoplasmic polyadenylation element binding protein 4	ENSG00000113742	735.755	-0.066024	0.0758497	-0.870458	0.38405	0.897199
CPM	carboxypeptidase M	ENSG00000135678	1224.26	-0.161732	0.0654227	-2.47211	0.013432	0.294436
CPN1	carboxypeptidase N subunit 1	ENSG00000120054	172.291	0.0499891	0.135307	0.369451	0.711792	0.962351
CPN2	carboxypeptidase N subunit 2	ENSG00000178772	219.488	0.162264	0.119702	1.35556	0.175239	0.760187
CPNE1	copine 1	ENSG00000214078	1471.38	-0.0324841	0.0639892	-0.50765	0.611699	0.948067
CPNE2	copine 2	ENSG00000140848	148.104	-0.0209673	0.14801	-0.141662	0.887347	0.989449
CPNE3	copine 3	ENSG00000085719	1507.85	0.0040798	0.058365	0.0699014	0.944272	0.99369
CPNE8	copine 8	ENSG00000139117	304.592	0.190278	0.111854	1.70113	0.0889183	0.623958
CPOX	coproporphyrinogen oxidase	ENSG00000080819	1122.42	0.0533442	0.0768449	0.69418	0.487569	0.926324
CPPED1	calcineurin like phosphoesterase domain containing 1	ENSG00000103381	716.976	-0.0847915	0.0693179	-1.22323	0.221244	0.804491
CPQ	carboxypeptidase Q	ENSG00000104324	128.045	-0.0139248	0.176463	-0.0789106	0.937104	0.99369
CPS1	carbamoyl-phosphate synthase 1	ENSG00000021826	248.267	0.000206916	0.110178	0.00187801	0.998502	0.999674
CPSF1	cleavage and polyadenylation specific factor 1	ENSG00000071894	373.513	0.0888008	0.115811	0.766771	0.443218	0.918486
CPSF2	cleavage and polyadenylation specific factor 2	ENSG00000165934	3626.79	0.0111189	0.0430193	0.258464	0.796049	0.974981
CPSF3	cleavage and polyadenylation specific factor 3	ENSG00000119203	1893.28	-0.0386153	0.0504072	-0.766067	0.443636	0.918486
CPSF4	cleavage and polyadenylation specific factor 4	ENSG00000160917	269.264	0.0304762	0.13098	0.232678	0.816012	0.977512
CPSF6	cleavage and polyadenylation specific factor 6	ENSG00000111605	3726.19	0.063861	0.0492148	1.2976	0.194426	0.782543
CPSF7	cleavage and polyadenylation specific factor 7	ENSG00000149532	3399.51	0.00375353	0.0412052	0.0910937	0.927418	0.99369
CPT1A	carnitine palmitoyltransferase 1A	ENSG00000110090	1479.54	-0.215492	0.0773685	-2.78527	0.0053483	0.180235
CPT2	carnitine palmitoyltransferase 2	ENSG00000157184	253.566	-0.0875238	0.117785	-0.743084	0.457431	0.921329
CPVL	carboxypeptidase, vitellogenic like	ENSG00000106066	1314.95	0.0206987	0.0573043	0.361206	0.717945	0.962754
CRAMP1	cramped chromatin regulator homolog 1	ENSG00000007545	102.377	0.0357714	0.186982	0.19131	0.848283	0.984681
CRAT	carnitine O-acetyltransferase	ENSG00000095321	190.817	-0.0149469	0.126953	-0.117735	0.906278	0.991568
CRBN	cereblon	ENSG00000113851	1073.52	-0.0992559	0.063083	-1.57342	0.115622	0.681739
CRCP	CGRP receptor component	ENSG00000241258	655.422	0.0264769	0.0738742	0.358406	0.72004	0.962754
CREB1	cAMP responsive element binding protein 1	ENSG00000118260	1798.93	-0.00114051	0.0513668	-0.0222032	0.982286	0.999372
CREB3	cAMP responsive element binding protein 3	ENSG00000107175	190.835	-0.0458466	0.14304	-0.320516	0.748577	0.967761
CREB3L2	cAMP responsive element binding protein 3 like 2	ENSG00000182158	2655.66	0.114598	0.0419719	2.73035	0.00632679	0.19655
CREB3L3	cAMP responsive element binding protein 3 like 3	ENSG00000060566	219.937	0.031024	0.145916	0.212616	0.831627	0.983028
CREB5	cAMP responsive element binding protein 5	ENSG00000146592	154.307	-0.385738	0.146283	-2.63693	0.008366	0.226195
CREBBP	CREB binding protein	ENSG00000005339	1228.64	0.0338812	0.063026	0.537576	0.59087	0.947074
CREBL2	cAMP responsive element binding protein like 2	ENSG00000111269	512.895	0.0368282	0.087493	0.420927	0.673808	0.955348
CREBRF	CREB3 regulatory factor	ENSG00000164463	245.685	-0.0318599	0.141273	-0.225519	0.821575	0.979342
CREBZF	CREB/ATF bZIP transcription factor	ENSG00000137504	707.215	-0.0565697	0.0783198	-0.722291	0.470116	0.923433
CREG1	cellular repressor of E1A stimulated genes 1	ENSG00000143162	241.963	0.153765	0.119186	1.29013	0.197006	0.783845
CRELD2	cysteine rich with EGF like domains 2	ENSG00000184164	290.489	0.127666	0.112442	1.13539	0.256211	0.831241
CREM	cAMP responsive element modulator	ENSG00000095794	426.354	-0.0513498	0.100652	-0.510171	0.609932	0.948067
CRIM1	cysteine rich transmembrane BMP regulator 1	ENSG00000150938	1087.51	-0.169013	0.0650242	-2.59923	0.00934331	0.241832
CRIPT	CXXC repeat containing interactor of PDZ3 domain	ENSG00000119878	268.432	-0.0457603	0.128783	-0.355329	0.722343	0.962754
CRISPLD1	cysteine rich secretory protein LCCL domain containing 1	ENSG00000121005	140.583	-0.39426	0.161531	-2.44077	0.014656	0.309272
CRK	CRK proto-oncogene, adaptor protein	ENSG00000167193	1677.17	-0.0306065	0.0495099	-0.618189	0.536451	0.935165
CRKL	CRK like proto-oncogene, adaptor protein	ENSG00000099942	3735.38	0.0595404	0.0412831	1.44225	0.149233	0.725828
CRLF3	cytokine receptor like factor 3	ENSG00000176390	688.291	-0.0366596	0.0830977	-0.441162	0.659096	0.954956
CRNKL1	crooked neck pre-mRNA splicing factor 1	ENSG00000101343	2040.52	0.0089679	0.0465828	0.192515	0.847339	0.984681
CROCCP2	ciliary rootlet coiled-coil, rootletin pseudogene 2	ENSG00000215908	102.82	0.178665	0.18285	0.977109	0.328515	0.868854
CROT	carnitine O-octanoyltransferase	ENSG00000005469	175.162	-0.33372	0.137313	-2.43037	0.0150836	0.312393
CRTAP	cartilage associated protein	ENSG00000170275	523.731	0.0955673	0.084449	1.13166	0.257778	0.832809
CRTC1	CREB regulated transcription coactivator 1	ENSG00000105662	94.6377	-0.0248149	0.185847	-0.133523	0.89378	0.989636
CRTC2	CREB regulated transcription coactivator 2	ENSG00000160741	244.323	-0.0514671	0.126956	-0.405394	0.685188	0.957348
CRTC3	CREB regulated transcription coactivator 3	ENSG00000140577	204.105	0.156492	0.132879	1.1777	0.238918	0.818971
CRY1	cryptochrome circadian regulator 1	ENSG00000008405	905.834	-0.000427019	0.0656769	-0.00650181	0.994812	0.999372
CRY2	cryptochrome circadian regulator 2	ENSG00000121671	254.981	0.0435223	0.109867	0.396135	0.692006	0.957717
CRYBB2P1	crystallin beta B2 pseudogene 1	ENSG00000100058	146.6	0.221491	0.151269	1.46422	0.143133	0.72569
CRYBG1	crystallin beta-gamma domain containing 1	ENSG00000112297	1169.36	-0.13035	0.0598238	-2.17889	0.0293396	0.411454
CRYBG3	crystallin beta-gamma domain containing 3	ENSG00000080200	652.261	0.163206	0.0875935	1.86322	0.062431	0.555389
CRYZ	crystallin zeta	ENSG00000116791	3472.78	-0.109272	0.0503368	-2.17081	0.0299456	0.415606
CRYZL1	crystallin zeta like 1	ENSG00000205758	228.888	-0.082073	0.125562	-0.653644	0.513341	0.932455
CRYZL2P	crystallin zeta like 2, pseudogene	ENSG00000242193	126.294	-0.0152247	0.154517	-0.0985313	0.92151	0.99369
CS	citrate synthase	ENSG00000062485	4287.53	0.0338804	0.0432285	0.783751	0.433186	0.916811
CSDE1	cold shock domain containing E1	ENSG00000009307	29465.4	-0.0302542	0.0275486	-1.09821	0.272112	0.841266
CSE1L	chromosome segregation 1 like	ENSG00000124207	9809.83	-0.0206729	0.0319844	-0.646344	0.518057	0.933617
CSF1	colony stimulating factor 1	ENSG00000184371	506.797	-0.0860054	0.12123	-0.709438	0.478053	0.923433
CSGALNACT2	chondroitin sulfate N-acetylgalactosaminyltransferase 2	ENSG00000169826	232.858	-0.0122765	0.122834	-0.099944	0.920389	0.99369
CSK	C-terminal Src kinase	ENSG00000103653	728.32	-0.0579525	0.0818423	-0.7081	0.478883	0.923433
CSNK1A1	casein kinase 1 alpha 1	ENSG00000113712	1568.33	0.0320832	0.0566917	0.565924	0.571446	0.941035
CSNK1D	casein kinase 1 delta	ENSG00000141551	1037.73	-0.0633241	0.0748489	-0.846026	0.397538	0.900313
CSNK1E	casein kinase 1 epsilon	ENSG00000213923	501.587	-0.0160914	0.0865339	-0.185955	0.85248	0.984681
CSNK1G1	casein kinase 1 gamma 1	ENSG00000169118	322.377	-0.0686664	0.102454	-0.670214	0.502721	0.931937
CSNK1G2	casein kinase 1 gamma 2	ENSG00000133275	406.257	0.0995118	0.0994749	1.00037	0.317131	0.865725
CSNK1G3	casein kinase 1 gamma 3	ENSG00000151292	955.165	0.0347275	0.0672847	0.516128	0.605765	0.948067
CSNK2A1	casein kinase 2 alpha 1	ENSG00000101266	5352.37	0.013339	0.0361299	0.369195	0.711983	0.962351
CSNK2A2	casein kinase 2 alpha 2	ENSG00000070770	960.938	0.0345799	0.0671113	0.515263	0.606369	0.948067
CSNK2B	casein kinase 2 beta	ENSG00000204435	190.321	0.00901425	0.1308	0.0689163	0.945056	0.99369
CSPP1	centrosome and spindle pole associated protein 1	ENSG00000104218	1099.07	0.0549134	0.062432	0.879571	0.379092	0.897199
CSRNP1	cysteine and serine rich nuclear protein 1	ENSG00000144655	181.698	-0.169037	0.135188	-1.25038	0.21116	0.799729
CSRNP2	cysteine and serine rich nuclear protein 2	ENSG00000110925	418.999	0.136546	0.0934324	1.46144	0.143895	0.72569
CSRNP3	cysteine and serine rich nuclear protein 3	ENSG00000178662	530.959	0.087875	0.085069	1.03298	0.301611	0.85749
CSRP1	cysteine and glycine rich protein 1	ENSG00000159176	826.33	-0.246797	0.0670684	-3.67977	0.000233443	0.0228247
CSRP2	cysteine and glycine rich protein 2	ENSG00000175183	966.68	-0.214989	0.0709531	-3.03001	0.00244546	0.115049
CST3	cystatin C	ENSG00000101439	683.186	0.11022	0.0917923	1.20075	0.229846	0.812516
CSTB	cystatin B	ENSG00000160213	530.093	0.120428	0.0869861	1.38446	0.166219	0.752131
CSTF1	cleavage stimulation factor subunit 1	ENSG00000101138	735.937	-0.000494851	0.0719952	-0.00687339	0.994516	0.999372
CSTF2	cleavage stimulation factor subunit 2	ENSG00000101811	460.846	-0.00600849	0.0885059	-0.067888	0.945875	0.99369
CSTF2T	cleavage stimulation factor subunit 2 tau variant	ENSG00000177613	792.865	-0.0443481	0.070789	-0.626483	0.530998	0.934519
CSTF3	cleavage stimulation factor subunit 3	ENSG00000176102	1862.39	-0.0251302	0.0472056	-0.532357	0.594478	0.947074
CTBP1	C-terminal binding protein 1	ENSG00000159692	1254.04	-0.0101617	0.0617989	-0.164431	0.869392	0.987127
CTBS	chitobiase	ENSG00000117151	152.799	0.0534029	0.156986	0.340175	0.733724	0.964523
CTC1	CST telomere replication complex component 1	ENSG00000178971	185.031	-0.109874	0.137153	-0.801105	0.423071	0.911842
CTCF	CCCTC-binding factor	ENSG00000102974	2517.79	-0.0153776	0.0424782	-0.36201	0.717344	0.962754
CTDNEP1	CTD nuclear envelope phosphatase 1	ENSG00000175826	259.875	-0.066363	0.131123	-0.506112	0.612778	0.948067
CTDP1	CTD phosphatase subunit 1	ENSG00000060069	119.515	-0.0384884	0.163186	-0.235857	0.813544	0.977044
CTDSP1	CTD small phosphatase 1	ENSG00000144579	399.48	-0.0697048	0.0916432	-0.760611	0.44689	0.918486
CTDSP2	CTD small phosphatase 2	ENSG00000175215	1711.23	0.0183997	0.0506389	0.363351	0.716342	0.962754
CTDSPL	CTD small phosphatase like	ENSG00000144677	497.428	-0.126781	0.0829038	-1.52925	0.126202	0.696968
CTDSPL2	CTD small phosphatase like 2	ENSG00000137770	2007.62	0.023188	0.0552029	0.42005	0.674449	0.955348
CTGF	connective tissue growth factor	ENSG00000118523	1899.87	-0.181716	0.0516148	-3.52062	0.000430547	0.0374018
CTH	cystathionine gamma-lyase	ENSG00000116761	234.631	0.0366588	0.125683	0.291676	0.770534	0.972275
CTIF	cap binding complex dependent translation initiation factor	ENSG00000134030	145.762	0.0912212	0.145908	0.625199	0.53184	0.934519
CTNNA1	catenin alpha 1	ENSG00000044115	4663.7	-0.0128335	0.0408004	-0.314543	0.753109	0.968696
CTNNAL1	catenin alpha like 1	ENSG00000119326	4585.27	-0.0776911	0.0407083	-1.90848	0.0563289	0.535378
CTNNB1	catenin beta 1	ENSG00000168036	12992	-0.0978286	0.032382	-3.02108	0.00251877	0.116409
CTNNBIP1	catenin beta interacting protein 1	ENSG00000178585	426.668	0.0348926	0.0959844	0.363523	0.716214	0.962754
CTNNBL1	catenin beta like 1	ENSG00000132792	722.358	-0.0323164	0.0742139	-0.435449	0.663236	0.954987
CTNND1	catenin delta 1	ENSG00000198561	470.314	-0.0112831	0.0856805	-0.131688	0.895231	0.989636
CTNND2	catenin delta 2	ENSG00000169862	342.581	-0.0109365	0.0982679	-0.111292	0.911385	0.992367
CTNS	cystinosin, lysosomal cystine transporter	ENSG00000040531	109.919	0.0769265	0.174936	0.439742	0.660124	0.954984
CTPS1	CTP synthase 1	ENSG00000171793	2689.77	-0.0256201	0.0418602	-0.612039	0.540512	0.935355
CTPS2	CTP synthase 2	ENSG00000047230	512.966	-0.0217364	0.0854698	-0.254317	0.799251	0.9752
CTR9	CTR9 homolog, Paf1/RNA polymerase II complex component	ENSG00000198730	2112.23	-0.0058263	0.0482624	-0.120721	0.903912	0.991407
CTSA	cathepsin A	ENSG00000064601	730.478	-0.0307332	0.0781822	-0.393098	0.694247	0.957717
CTSB	cathepsin B	ENSG00000164733	1651.83	-0.0600365	0.0581654	-1.03217	0.301993	0.857678
CTSC	cathepsin C	ENSG00000109861	4890.4	-0.0113671	0.0388601	-0.292514	0.769894	0.972275
CTSD	cathepsin D	ENSG00000117984	503.892	-0.0723827	0.0996234	-0.726563	0.467494	0.923433
CTSF	cathepsin F	ENSG00000174080	154.958	0.184261	0.137481	1.34027	0.180158	0.766909
CTSH	cathepsin H	ENSG00000103811	205.095	-0.0446298	0.126474	-0.352879	0.72418	0.962754
CTSL	cathepsin L	ENSG00000135047	609.143	-0.265363	0.0759001	-3.49621	0.000471911	0.0401833
CTSO	cathepsin O	ENSG00000256043	291.588	-0.226276	0.140987	-1.60494	0.108507	0.666676
CTSS	cathepsin S	ENSG00000163131	227.494	-0.812859	0.220488	-3.68664	0.000227237	0.0228247
CTSV	cathepsin V	ENSG00000136943	430.98	-0.105238	0.0988043	-1.06512	0.286823	0.848692
CTSZ	cathepsin Z	ENSG00000101160	983.969	0.00186264	0.0657035	0.0283492	0.977384	0.999005
CTTN	cortactin	ENSG00000085733	2382.4	-0.0310588	0.046627	-0.666112	0.505339	0.932455
CTTNBP2	cortactin binding protein 2	ENSG00000077063	99.1972	0.115341	0.176681	0.652819	0.513873	0.932455
CTTNBP2NL	CTTNBP2 N-terminal like	ENSG00000143079	424.358	0.138875	0.0875735	1.58581	0.112783	0.676987
CTU2	cytosolic thiouridylase subunit 2	ENSG00000174177	102.694	0.0766984	0.189811	0.404079	0.686155	0.957348
CTXND1	cortexin domain containing 1	ENSG00000259417	614.182	0.0145951	0.0761537	0.191653	0.848014	0.984681
CUEDC1	CUE domain containing 1	ENSG00000180891	100.057	0.0638672	0.191003	0.334378	0.738094	0.965067
CUEDC2	CUE domain containing 2	ENSG00000107874	130.872	0.0254986	0.162666	0.156754	0.875439	0.987233
CUL1	cullin 1	ENSG00000055130	1774.99	0.0777461	0.0505168	1.53902	0.1238	0.693867
CUL2	cullin 2	ENSG00000108094	2335.97	-0.0464515	0.0513148	-0.905226	0.365345	0.891694
CUL3	cullin 3	ENSG00000036257	3088.54	0.0108048	0.0439157	0.246036	0.805654	0.976954
CUL4A	cullin 4A	ENSG00000139842	1694.05	0.0948576	0.0513195	1.84837	0.0645485	0.558151
CUL4B	cullin 4B	ENSG00000158290	2077.08	0.13587	0.0541944	2.50709	0.0121731	0.281994
CUL5	cullin 5	ENSG00000166266	1280.74	-0.0153191	0.0604041	-0.25361	0.799797	0.975519
CUL7	cullin 7	ENSG00000044090	101.201	0.15831	0.178374	0.887515	0.374802	0.896353
CUTA	cutA divalent cation tolerance homolog	ENSG00000112514	494.301	-0.15651	0.0911383	-1.71728	0.0859271	0.614926
CUTALP	cutA divalent cation tolerance homolog-like, pseudogene	ENSG00000226752	515.491	0.0137044	0.0852368	0.16078	0.872267	0.987233
CUTC	cutC copper transporter	ENSG00000119929	288.611	-0.0301659	0.11424	-0.264058	0.791735	0.974186
CUX1	cut like homeobox 1	ENSG00000257923	1015.16	0.0373745	0.0640622	0.583409	0.559618	0.939873
CWC15	CWC15 spliceosome associated protein homolog	ENSG00000150316	775.385	-0.120913	0.0734758	-1.64561	0.099844	0.65344
CWC22	CWC22 spliceosome associated protein homolog	ENSG00000163510	1344.82	-0.0725699	0.0559559	-1.29691	0.194662	0.782543
CWC25	CWC25 spliceosome associated protein homolog	ENSG00000273559	372.077	0.058329	0.106756	0.546377	0.584807	0.945008
CWC27	CWC27 spliceosome associated protein homolog	ENSG00000153015	1046.28	0.00551403	0.0612032	0.0900938	0.928213	0.99369
CWF19L1	CWF19 like 1, cell cycle control (S. pombe)	ENSG00000095485	613.203	0.0516489	0.0756348	0.682872	0.494688	0.929065
CWF19L2	CWF19 like 2, cell cycle control (S. pombe)	ENSG00000152404	705.944	-0.0740722	0.0762279	-0.97172	0.33119	0.87131
CX3CL1	C-X3-C motif chemokine ligand 1	ENSG00000006210	206.836	-0.270797	0.123373	-2.19495	0.0281672	0.405315
CXADR	CXADR, Ig-like cell adhesion molecule	ENSG00000154639	2516.84	-0.0684896	0.0465607	-1.47098	0.141298	0.72569
CXCL1	C-X-C motif chemokine ligand 1	ENSG00000163739	315.834	-0.45412	0.10566	-4.29793	1.72399e-05	0.00336968
CXCL10	C-X-C motif chemokine ligand 10	ENSG00000169245	1394.38	-0.681814	0.166573	-4.0932	4.25464e-05	0.00633604
CXCL16	C-X-C motif chemokine ligand 16	ENSG00000161921	231.082	0.0159595	0.135225	0.118022	0.90605	0.991568
CXCL5	C-X-C motif chemokine ligand 5	ENSG00000163735	2561.51	-0.343301	0.0524162	-6.54952	5.77233e-11	3.86828e-08
CXCL6	C-X-C motif chemokine ligand 6	ENSG00000124875	259.58	-0.779298	0.114782	-6.78937	1.12627e-11	1.32084e-08
CXCL8	C-X-C motif chemokine ligand 8	ENSG00000169429	428.364	-0.802661	0.100944	-7.95151	1.84251e-15	4.32162e-12
CXCL9	C-X-C motif chemokine ligand 9	ENSG00000138755	903.833	-1.08986	0.885512	-1.23077	0.218408	0.802007
CXorf38	chromosome X open reading frame 38	ENSG00000185753	285.593	0.0128544	0.119421	0.107639	0.914282	0.992717
CXorf56	chromosome X open reading frame 56	ENSG00000018610	352.338	0.105681	0.104744	1.00895	0.312997	0.863349
CXorf57	chromosome X open reading frame 57	ENSG00000147231	205.642	0.0581291	0.133951	0.433957	0.664319	0.954987
CXXC1	CXXC finger protein 1	ENSG00000154832	241.543	-0.2479	0.130727	-1.89632	0.0579177	0.540317
CXXC5	CXXC finger protein 5	ENSG00000171604	855.604	-0.114284	0.0698476	-1.6362	0.101799	0.6544
CYB561A3	cytochrome b561 family member A3	ENSG00000162144	139.943	0.0510544	0.161278	0.316562	0.751576	0.96845
CYB5A	cytochrome b5 type A	ENSG00000166347	679.358	0.0221291	0.0748155	0.295782	0.767397	0.971705
CYB5B	cytochrome b5 type B	ENSG00000103018	3562.17	-0.0178022	0.0432093	-0.412	0.680339	0.955989
CYB5R1	cytochrome b5 reductase 1	ENSG00000159348	385.4	-0.147713	0.0931466	-1.58581	0.112782	0.676987
CYB5R3	cytochrome b5 reductase 3	ENSG00000100243	522.289	0.125863	0.0872568	1.44244	0.149178	0.725828
CYB5R4	cytochrome b5 reductase 4	ENSG00000065615	774.939	0.0195929	0.0714511	0.274214	0.78392	0.974186
CYB5RL	cytochrome b5 reductase like	ENSG00000215883	140.354	-0.110162	0.159447	-0.690901	0.489628	0.926324
CYBA	cytochrome b-245 alpha chain	ENSG00000051523	463.14	-0.0327894	0.102592	-0.31961	0.749264	0.967761
CYC1	cytochrome c1	ENSG00000179091	454.703	0.0891905	0.119588	0.745814	0.45578	0.921329
CYCS	cytochrome c, somatic	ENSG00000172115	9819.84	-0.0470475	0.044138	-1.06592	0.286461	0.848692
CYFIP1	cytoplasmic FMR1 interacting protein 1	ENSG00000273749	1135.87	-0.028578	0.0629645	-0.453874	0.649919	0.953558
CYLD	CYLD lysine 63 deubiquitinase	ENSG00000083799	281.865	-0.00170558	0.114571	-0.0148867	0.988123	0.999372
CYP1A1	cytochrome P450 family 1 subfamily A member 1	ENSG00000140465	152.259	-0.123049	0.154243	-0.797761	0.425009	0.912039
CYP20A1	cytochrome P450 family 20 subfamily A member 1	ENSG00000119004	1166.77	0.0260003	0.060138	0.432343	0.665492	0.955348
CYP26B1	cytochrome P450 family 26 subfamily B member 1	ENSG00000003137	174.997	0.0982387	0.139498	0.704231	0.481289	0.92454
CYP27A1	cytochrome P450 family 27 subfamily A member 1	ENSG00000135929	164.077	0.14611	0.140033	1.04339	0.296767	0.85512
CYP2J2	cytochrome P450 family 2 subfamily J member 2	ENSG00000134716	267.743	-0.0184446	0.116101	-0.158868	0.873773	0.987233
CYP2R1	cytochrome P450 family 2 subfamily R member 1	ENSG00000186104	159.745	0.149131	0.150734	0.98937	0.322482	0.868854
CYP39A1	cytochrome P450 family 39 subfamily A member 1	ENSG00000146233	455.069	0.0662428	0.0876378	0.755869	0.449727	0.918897
CYP3A5	cytochrome P450 family 3 subfamily A member 5	ENSG00000106258	178.466	-0.144827	0.144388	-1.00305	0.315839	0.865725
CYP4F12	cytochrome P450 family 4 subfamily F member 12	ENSG00000186204	109.582	0.0426073	0.177087	0.240601	0.809865	0.976954
CYP4F3	cytochrome P450 family 4 subfamily F member 3	ENSG00000186529	309.615	0.0336065	0.102514	0.327825	0.743044	0.967398
CYP4V2	cytochrome P450 family 4 subfamily V member 2	ENSG00000145476	97.4796	-0.152216	0.199875	-0.761554	0.446326	0.918486
CYR61	cysteine rich angiogenic inducer 61	ENSG00000142871	373.561	-0.571666	0.0917191	-6.23279	4.58202e-10	2.8659e-07
CYSTM1	cysteine rich transmembrane module containing 1	ENSG00000120306	190.063	-0.0300571	0.136133	-0.220792	0.825254	0.98131
CYTB	cytochrome b	ENSG00000198727	19393.9	-0.134275	0.102047	-1.31582	0.188235	0.777995
CYTH1	cytohesin 1	ENSG00000108669	420.769	-0.0755163	0.0945816	-0.798426	0.424624	0.912039
CYTH2	cytohesin 2	ENSG00000105443	281.772	-0.0482366	0.114226	-0.422291	0.672813	0.955348
CYTOR	cytoskeleton regulator RNA	ENSG00000222041	142.202	-0.0678591	0.164857	-0.411625	0.680614	0.955989
CYTOR	cytoskeleton regulator RNA	ENSG00000172965	448.704	-0.143829	0.0931903	-1.54339	0.122735	0.693404
DAAM1	dishevelled associated activator of morphogenesis 1	ENSG00000100592	1050.02	-0.173525	0.0606603	-2.86061	0.00422827	0.158046
DAB1	DAB1, reelin adaptor protein	ENSG00000173406	1644.2	-0.0332621	0.053499	-0.621733	0.534117	0.935165
DAB2	DAB2, clathrin adaptor protein	ENSG00000153071	456.73	-0.207186	0.087587	-2.36549	0.0180061	0.330593
DAB2IP	DAB2 interacting protein	ENSG00000136848	114.034	-0.199672	0.171009	-1.16761	0.242963	0.824295
DACH1	dachshund family transcription factor 1	ENSG00000276644	839.686	-0.0628883	0.070458	-0.892565	0.37209	0.893741
DAD1	defender against cell death 1	ENSG00000129562	1295.07	-0.074143	0.0583846	-1.26991	0.204117	0.79363
DAG1	dystroglycan 1	ENSG00000173402	2513.67	0.00193577	0.0522333	0.0370601	0.970437	0.999005
DAGLB	diacylglycerol lipase beta	ENSG00000164535	136.355	-0.004732	0.151871	-0.0311582	0.975143	0.999005
DANCR	differentiation antagonizing non-protein coding RNA	ENSG00000226950	2362.33	0.0570012	0.0481159	1.18466	0.23615	0.817852
DAP	death associated protein	ENSG00000112977	1739.98	0.0251354	0.0532922	0.471653	0.637174	0.951493
DAP3	death associated protein 3	ENSG00000132676	4368.31	-0.0453807	0.0389133	-1.1662	0.243534	0.824314
DAPK1	death associated protein kinase 1	ENSG00000196730	1398.06	0.079634	0.0536767	1.48359	0.137919	0.718505
DAPK3	death associated protein kinase 3	ENSG00000167657	150.75	-0.102986	0.169506	-0.607564	0.543477	0.936022
DARS	aspartyl-tRNA synthetase	ENSG00000115866	2590.59	0.0657147	0.054437	1.20717	0.227367	0.809857
DARS2	aspartyl-tRNA synthetase 2, mitochondrial	ENSG00000117593	1945.52	0.0167796	0.0531448	0.315733	0.752205	0.96856
DAXX	death domain associated protein	ENSG00000204209	566.574	-0.124444	0.0887897	-1.40156	0.161048	0.749367
DAZAP1	DAZ associated protein 1	ENSG00000071626	1914.08	-0.0300529	0.0505701	-0.594281	0.552324	0.938411
DAZAP2	DAZ associated protein 2	ENSG00000183283	2874.16	-0.0890017	0.0431701	-2.06165	0.0392411	0.462912
DBF4	DBF4 zinc finger	ENSG00000006634	2088.21	-0.049894	0.0492686	-1.01269	0.311207	0.862701
DBF4B	DBF4 zinc finger B	ENSG00000161692	183.5	-0.086783	0.136113	-0.63758	0.523747	0.933936
DBI	diazepam binding inhibitor, acyl-CoA binding protein	ENSG00000155368	6409.01	0.0239558	0.0385824	0.620901	0.534665	0.935165
DBN1	drebrin 1	ENSG00000113758	1407.23	0.0219902	0.0761979	0.288593	0.772893	0.97269
DBNDD1	dysbindin domain containing 1	ENSG00000003249	128.182	0.351645	0.161336	2.17958	0.0292888	0.411454
DBNL	drebrin like	ENSG00000136279	343.788	0.0919022	0.10985	0.836612	0.40281	0.904756
DBR1	debranching RNA lariats 1	ENSG00000138231	843.414	-0.00554928	0.06814	-0.0814394	0.935093	0.99369
DBT	dihydrolipoamide branched chain transacylase E2	ENSG00000137992	1565.02	-0.0023548	0.0526107	-0.0447589	0.964299	0.998202
DCAF1	DDB1 and CUL4 associated factor 1	ENSG00000145041	975.144	-0.0323498	0.0643821	-0.502466	0.615339	0.948067
DCAF10	DDB1 and CUL4 associated factor 10	ENSG00000122741	2116.37	0.0440411	0.0528694	0.833017	0.404835	0.905087
DCAF11	DDB1 and CUL4 associated factor 11	ENSG00000100897	860.155	0.0071387	0.0746194	0.0956681	0.923784	0.99369
DCAF12	DDB1 and CUL4 associated factor 12	ENSG00000198876	1270.55	-0.0653994	0.0601741	-1.08684	0.277109	0.844396
DCAF13	DDB1 and CUL4 associated factor 13	ENSG00000164934	1630.79	0.000469237	0.0556932	0.00842539	0.993278	0.999372
DCAF15	DDB1 and CUL4 associated factor 15	ENSG00000132017	173.395	0.0604731	0.141915	0.426122	0.670019	0.955348
DCAF16	DDB1 and CUL4 associated factor 16	ENSG00000163257	1752.26	0.0481214	0.0624838	0.770142	0.441216	0.918486
DCAF17	DDB1 and CUL4 associated factor 17	ENSG00000115827	944.089	0.0323919	0.0651613	0.497103	0.619116	0.948843
DCAF4L2	DDB1 and CUL4 associated factor 4 like 2	ENSG00000176566	1172.57	-0.00404359	0.0627218	-0.0644687	0.948597	0.994219
DCAF5	DDB1 and CUL4 associated factor 5	ENSG00000139990	501.925	-0.10728	0.0818683	-1.3104	0.19006	0.779841
DCAF6	DDB1 and CUL4 associated factor 6	ENSG00000143164	2790	-0.0222166	0.0417887	-0.531641	0.594975	0.947074
DCAF7	DDB1 and CUL4 associated factor 7	ENSG00000136485	2123.89	-0.0241945	0.0533678	-0.453353	0.650294	0.95356
DCAF8	DDB1 and CUL4 associated factor 8	ENSG00000132716	419.234	-0.155993	0.0969751	-1.60859	0.107707	0.666475
DCAKD	dephospho-CoA kinase domain containing	ENSG00000172992	151.648	-0.239437	0.155932	-1.53552	0.124656	0.693867
DCBLD1	discoidin, CUB and LCCL domain containing 1	ENSG00000164465	552.721	0.037224	0.0892782	0.416944	0.676719	0.955989
DCBLD2	discoidin, CUB and LCCL domain containing 2	ENSG00000057019	2378.55	0.0653398	0.0422394	1.54689	0.121889	0.692615
DCDC2	doublecortin domain containing 2	ENSG00000146038	184.048	-0.382511	0.12617	-3.0317	0.00243179	0.115049
DCHS2	dachsous cadherin-related 2	ENSG00000197410	137.791	0.539456	0.155946	3.45926	0.000541665	0.0436585
DCK	deoxycytidine kinase	ENSG00000156136	1052.68	-0.250697	0.0659186	-3.80314	0.000142875	0.016347
DCLRE1A	DNA cross-link repair 1A	ENSG00000198924	571.845	-0.0706149	0.0845896	-0.834794	0.403833	0.905087
DCLRE1B	DNA cross-link repair 1B	ENSG00000118655	326.256	-0.0177558	0.104625	-0.169708	0.86524	0.985776
DCLRE1C	DNA cross-link repair 1C	ENSG00000152457	514.423	-0.078948	0.0860779	-0.91717	0.359054	0.889616
DCP1A	decapping mRNA 1A	ENSG00000272886	417.821	0.113343	0.100365	1.12931	0.258765	0.833414
DCP1B	decapping mRNA 1B	ENSG00000151065	153.308	0.101436	0.148141	0.684724	0.493518	0.928126
DCP2	decapping mRNA 2	ENSG00000172795	2016.52	0.0899103	0.0606194	1.48319	0.138023	0.718505
DCPS	decapping enzyme, scavenger	ENSG00000110063	232.349	0.0403913	0.120321	0.335696	0.7371	0.965067
DCTD	dCMP deaminase	ENSG00000129187	297.103	0.146033	0.112102	1.30267	0.192686	0.780562
DCTN1	dynactin subunit 1	ENSG00000204843	826.037	0.0377388	0.0684201	0.551575	0.58124	0.943752
DCTN2	dynactin subunit 2	ENSG00000175203	1000.43	-0.0838317	0.06635	-1.26348	0.206418	0.797046
DCTN3	dynactin subunit 3	ENSG00000137100	120.943	0.110847	0.159676	0.694199	0.487557	0.926324
DCTN4	dynactin subunit 4	ENSG00000132912	2053.91	-0.0097433	0.047779	-0.203924	0.838413	0.98374
DCTN5	dynactin subunit 5	ENSG00000166847	1376.7	-0.047634	0.0571439	-0.83358	0.404517	0.905087
DCTN6	dynactin subunit 6	ENSG00000104671	314.293	-0.128504	0.108815	-1.18094	0.237626	0.818889
DCTPP1	dCTP pyrophosphatase 1	ENSG00000179958	205.445	0.15336	0.138293	1.10895	0.26745	0.837576
DCUN1D1	defective in cullin neddylation 1 domain containing 1	ENSG00000043093	1578.48	-0.092166	0.0517428	-1.78123	0.0748743	0.581034
DCUN1D2	defective in cullin neddylation 1 domain containing 2	ENSG00000150401	156.318	-0.0529827	0.139621	-0.379475	0.704335	0.960149
DCUN1D3	defective in cullin neddylation 1 domain containing 3	ENSG00000188215	350.258	-0.0129337	0.107544	-0.120264	0.904274	0.991568
DCUN1D4	defective in cullin neddylation 1 domain containing 4	ENSG00000109184	5945.7	0.00676145	0.043517	0.155375	0.876526	0.987233
DCUN1D5	defective in cullin neddylation 1 domain containing 5	ENSG00000137692	768.331	-0.0255946	0.0765989	-0.334138	0.738275	0.965097
DCXR	dicarbonyl and L-xylulose reductase	ENSG00000169738	285.636	0.217831	0.108138	2.01437	0.0439706	0.489793
DDA1	DET1 and DDB1 associated 1	ENSG00000130311	589.115	-0.0149132	0.0841741	-0.177171	0.859374	0.985776
DDAH1	dimethylarginine dimethylaminohydrolase 1	ENSG00000153904	1568.28	0.158885	0.0562386	2.8252	0.0047251	0.16792
DDAH2	dimethylarginine dimethylaminohydrolase 2	ENSG00000213722	137.591	0.026134	0.186081	0.140445	0.888309	0.989449
DDB1	damage specific DNA binding protein 1	ENSG00000167986	11309.2	0.0423792	0.036907	1.14827	0.250857	0.826064
DDC	dopa decarboxylase	ENSG00000132437	441.849	0.1581	0.0861881	1.83436	0.0666006	0.562831
DDHD1	DDHD domain containing 1	ENSG00000100523	493.93	-0.0126893	0.0825819	-0.153657	0.87788	0.987537
DDHD2	DDHD domain containing 2	ENSG00000085788	1366.89	0.103701	0.0572273	1.8121	0.0699711	0.570686
DDI2	DNA damage inducible 1 homolog 2	ENSG00000197312	3408.35	0.16296	0.0474312	3.43572	0.000590979	0.0454472
DDIAS	DNA damage induced apoptosis suppressor	ENSG00000165490	922.471	0.0226791	0.0659492	0.343887	0.730931	0.963527
DDOST	dolichyl-diphosphooligosaccharide--protein glycosyltransferase non-catalytic subunit	ENSG00000244038	2387.69	0.0594003	0.0567011	1.0476	0.294821	0.854527
DDRGK1	DDRGK domain containing 1	ENSG00000198171	360.33	-0.167084	0.109491	-1.526	0.12701	0.69848
DDX1	DEAD-box helicase 1	ENSG00000079785	4233.91	0.0689268	0.0405066	1.70162	0.0888268	0.623958
DDX10	DEAD-box helicase 10	ENSG00000178105	1402.23	0.00312164	0.0527624	0.0591642	0.952821	0.995788
DDX11	DEAD/H-box helicase 11	ENSG00000013573	316.42	0.0968706	0.10237	0.946275	0.344008	0.881653
DDX17	DEAD-box helicase 17	ENSG00000100201	6010.16	0.0231219	0.0361871	0.638953	0.522854	0.933936
DDX18	DEAD-box helicase 18	ENSG00000088205	4728.95	-0.00901904	0.0395487	-0.228049	0.819608	0.979016
DDX19A	DEAD-box helicase 19A	ENSG00000168872	351.333	0.0505434	0.101091	0.499979	0.61709	0.948446
DDX19B	DEAD-box helicase 19B	ENSG00000157349	260.682	-0.0365452	0.121156	-0.301638	0.762928	0.970404
DDX20	DEAD-box helicase 20	ENSG00000064703	1187.51	-0.0168338	0.0588839	-0.285881	0.774969	0.972883
DDX21	DExD-box helicase 21	ENSG00000165732	11736.5	0.0465601	0.0341356	1.36397	0.172576	0.757119
DDX23	DEAD-box helicase 23	ENSG00000174243	2333.39	0.0136789	0.0531977	0.257132	0.797076	0.975117
DDX24	DEAD-box helicase 24	ENSG00000089737	1923.74	-0.021407	0.0537141	-0.398536	0.690235	0.957717
DDX27	DEAD-box helicase 27	ENSG00000124228	1305.49	-0.00155527	0.0625122	-0.0248794	0.980151	0.999372
DDX28	DEAD-box helicase 28	ENSG00000182810	111.896	0.0575515	0.173428	0.331847	0.740005	0.966281
DDX31	DEAD-box helicase 31	ENSG00000125485	624.97	-0.0234204	0.083116	-0.28178	0.778112	0.973268
DDX39A	DExD-box helicase 39A	ENSG00000123136	1060.95	-0.0106372	0.0649897	-0.163675	0.869987	0.987233
DDX39B	DExD-box helicase 39B	ENSG00000198563	305.107	-0.164434	0.118228	-1.39082	0.164281	0.751102
DDX3X	DEAD-box helicase 3, X-linked	ENSG00000215301	17434.5	0.0247857	0.0286147	0.86619	0.386386	0.897199
DDX41	DEAD-box helicase 41	ENSG00000183258	489.22	0.0735954	0.0839492	0.876665	0.380668	0.897199
DDX42	DEAD-box helicase 42	ENSG00000198231	2581.88	0.00614005	0.0436701	0.140601	0.888185	0.989449
DDX43	DEAD-box helicase 43	ENSG00000080007	125.328	0.110959	0.158168	0.701525	0.482976	0.924548
DDX46	DEAD-box helicase 46	ENSG00000145833	4700.81	0.0602423	0.0426688	1.41186	0.157992	0.744117
DDX49	DEAD-box helicase 49	ENSG00000105671	613.12	0.0390822	0.084426	0.462917	0.643424	0.951606
DDX5	DEAD-box helicase 5	ENSG00000108654	10241.3	-0.0420659	0.0316948	-1.32722	0.184437	0.772838
DDX50	DExD-box helicase 50	ENSG00000107625	1050.68	0.0350742	0.060097	0.583626	0.559472	0.939873
DDX51	DEAD-box helicase 51	ENSG00000185163	108.094	0.0818813	0.171687	0.476922	0.633418	0.951493
DDX52	DExD-box helicase 52	ENSG00000278053	2890.34	-0.0195395	0.0443716	-0.440362	0.659675	0.954956
DDX54	DEAD-box helicase 54	ENSG00000123064	688.241	0.0485131	0.073342	0.661465	0.508314	0.932455
DDX55	DEAD-box helicase 55	ENSG00000111364	543.718	-0.0719343	0.080958	-0.888539	0.374251	0.895994
DDX56	DEAD-box helicase 56	ENSG00000136271	698.144	-0.0292353	0.0801758	-0.36464	0.71538	0.962754
DDX59	DEAD-box helicase 59	ENSG00000118197	211.757	-0.124161	0.131511	-0.94411	0.345114	0.882337
DDX6	DEAD-box helicase 6	ENSG00000110367	5520.54	0.032408	0.0506619	0.639691	0.522373	0.933936
DDX60	DExD/H-box helicase 60	ENSG00000137628	711.569	0.231982	0.969577	0.239261	0.810903	0.976954
DDX60L	DExD/H-box 60 like	ENSG00000181381	324.226	-0.0809119	0.152154	-0.531775	0.594882	0.947074
DEAF1	DEAF1, transcription factor	ENSG00000177030	130.285	-0.0381891	0.156808	-0.24354	0.807587	0.976954
DECR1	2,4-dienoyl-CoA reductase 1	ENSG00000104325	842.205	-0.0967377	0.0698485	-1.38496	0.166063	0.752131
DEDD	death effector domain containing	ENSG00000158796	256.767	0.020736	0.117551	0.1764	0.85998	0.985776
DEF8	differentially expressed in FDCP 8 homolog	ENSG00000140995	318.976	-0.140437	0.100649	-1.39531	0.162922	0.751102
DEGS1	delta 4-desaturase, sphingolipid 1	ENSG00000143753	867.894	0.0348658	0.0637824	0.546636	0.584628	0.945008
DEK	DEK proto-oncogene	ENSG00000124795	7015.17	-0.0148285	0.0466628	-0.317781	0.750651	0.968273
DENND1A	DENN domain containing 1A	ENSG00000119522	616.123	0.0323536	0.0754563	0.428772	0.668089	0.955348
DENND1B	DENN domain containing 1B	ENSG00000213047	670.785	-0.0876517	0.0733876	-1.19437	0.232335	0.814338
DENND1C	DENN domain containing 1C	ENSG00000205744	98.1407	-0.0304924	0.17688	-0.17239	0.863131	0.985776
DENND2A	DENN domain containing 2A	ENSG00000146966	115.191	-0.313034	0.158208	-1.97863	0.047858	0.509652
DENND4A	DENN domain containing 4A	ENSG00000174485	3424.25	-0.0971221	0.0492921	-1.97034	0.0487997	0.513714
DENND4B	DENN domain containing 4B	ENSG00000198837	279.733	0.0110376	0.106325	0.10381	0.91732	0.993011
DENND4C	DENN domain containing 4C	ENSG00000137145	829.962	-0.0115971	0.0662312	-0.1751	0.861001	0.985776
DENND5A	DENN domain containing 5A	ENSG00000184014	1018.96	-0.135296	0.0622167	-2.17459	0.029661	0.413022
DENND5B	DENN domain containing 5B	ENSG00000170456	2559.38	0.0230516	0.0505477	0.456037	0.648364	0.953308
DENND6A	DENN domain containing 6A	ENSG00000174839	262.275	0.0494381	0.114389	0.432191	0.665602	0.955348
DENR	density regulated re-initiation and release factor	ENSG00000139726	2949.77	-0.0215543	0.0454779	-0.473951	0.635535	0.951493
DEPDC1	DEP domain containing 1	ENSG00000024526	2529.78	-0.151448	0.0501711	-3.01863	0.00253921	0.116779
DEPDC1B	DEP domain containing 1B	ENSG00000035499	1550.42	0.00119211	0.0585667	0.0203548	0.98376	0.999372
DERA	deoxyribose-phosphate aldolase	ENSG00000023697	1089.3	-0.102723	0.0665614	-1.54329	0.122761	0.693404
DERL1	derlin 1	ENSG00000136986	885.553	-0.127809	0.0760603	-1.68037	0.0928858	0.634367
DERL2	derlin 2	ENSG00000072849	555.95	0.020673	0.0837906	0.246722	0.805124	0.976954
DESI1	desumoylating isopeptidase 1	ENSG00000100418	1182.63	-0.038764	0.0632476	-0.612894	0.539947	0.935355
DESI2	desumoylating isopeptidase 2	ENSG00000121644	3443.19	-0.00211384	0.0416394	-0.0507653	0.959513	0.997495
DFFA	DNA fragmentation factor subunit alpha	ENSG00000160049	1540.12	0.0275889	0.0549859	0.501746	0.615847	0.948067
DGAT2	diacylglycerol O-acyltransferase 2	ENSG00000062282	373.476	-0.126328	0.0938711	-1.34577	0.178378	0.763826
DGCR2	DiGeorge syndrome critical region gene 2	ENSG00000070413	547.897	-0.0270831	0.0853597	-0.317282	0.751029	0.968292
DGCR8	DGCR8, microprocessor complex subunit	ENSG00000128191	444.938	0.0130902	0.0862203	0.151823	0.879327	0.987922
DGKD	diacylglycerol kinase delta	ENSG00000077044	273.358	0.103449	0.116141	0.890723	0.373078	0.895196
DGKH	diacylglycerol kinase eta	ENSG00000102780	333.754	0.236837	0.136953	1.72934	0.083749	0.610123
DGKK	diacylglycerol kinase kappa	ENSG00000274588	2117.7	0.0158154	0.044767	0.353282	0.723877	0.962754
DGKZ	diacylglycerol kinase zeta	ENSG00000149091	248.693	0.0241887	0.115571	0.209298	0.834215	0.983409
DGUOK	deoxyguanosine kinase	ENSG00000114956	526.12	-0.0161559	0.0852191	-0.189581	0.849637	0.984681
DHCR24	24-dehydrocholesterol reductase	ENSG00000116133	14028.7	-0.00483747	0.0414241	-0.116779	0.907035	0.991703
DHCR7	7-dehydrocholesterol reductase	ENSG00000172893	3192.14	-0.0225525	0.0586362	-0.384618	0.700521	0.959536
DHDDS	dehydrodolichyl diphosphate synthase subunit	ENSG00000117682	472.222	-0.0938503	0.0863613	-1.08672	0.277162	0.844396
DHFR	dihydrofolate reductase	ENSG00000228716	2770.52	0.000346876	0.0420823	0.00824281	0.993423	0.999372
DHFR2	dihydrofolate reductase 2	ENSG00000178700	292.27	0.0363425	0.107223	0.338941	0.734654	0.964848
DHODH	dihydroorotate dehydrogenase (quinone)	ENSG00000102967	153.708	0.162891	0.157937	1.03136	0.302371	0.857678
DHRS3	dehydrogenase/reductase 3	ENSG00000162496	296.563	0.115475	0.110396	1.046	0.29556	0.854527
DHRS4-AS1	DHRS4 antisense RNA 1	ENSG00000215256	122.828	0.207375	0.155645	1.33236	0.182741	0.770413
DHRS7	dehydrogenase/reductase 7	ENSG00000100612	595.627	-0.20956	0.075124	-2.78952	0.00527864	0.180088
DHTKD1	dehydrogenase E1 and transketolase domain containing 1	ENSG00000181192	703.592	0.0331037	0.0735747	0.449934	0.652758	0.953988
DHX15	DEAH-box helicase 15	ENSG00000109606	8563.21	-0.0224468	0.034159	-0.657127	0.511099	0.932455
DHX16	DEAH-box helicase 16	ENSG00000204560	428.098	-0.0591157	0.0926865	-0.637803	0.523602	0.933936
DHX29	DExH-box helicase 29	ENSG00000067248	1655.62	0.016347	0.051965	0.314577	0.753083	0.968696
DHX30	DExH-box helicase 30	ENSG00000132153	1036.86	0.0634683	0.0742975	0.854245	0.392969	0.898134
DHX32	DEAH-box helicase 32 (putative)	ENSG00000089876	248.857	-0.125274	0.115031	-1.08904	0.276135	0.844151
DHX33	DEAH-box helicase 33	ENSG00000005100	784.799	0.0849939	0.0661716	1.28445	0.198986	0.787044
DHX34	DExH-box helicase 34	ENSG00000134815	294.869	-0.0141627	0.109861	-0.128915	0.897425	0.989636
DHX35	DEAH-box helicase 35	ENSG00000101452	244.248	-0.024604	0.117507	-0.209384	0.834148	0.983409
DHX36	DEAH-box helicase 36	ENSG00000174953	2519.72	-0.00054958	0.0513235	-0.0107082	0.991456	0.999372
DHX37	DEAH-box helicase 37	ENSG00000150990	592.06	-0.0548527	0.0882708	-0.621414	0.534327	0.935165
DHX38	DEAH-box helicase 38	ENSG00000140829	1003.93	-0.0202677	0.0663684	-0.305383	0.760075	0.970404
DHX40	DEAH-box helicase 40	ENSG00000108406	1420.29	-0.0188989	0.0538966	-0.350652	0.72585	0.963185
DHX57	DExH-box helicase 57	ENSG00000163214	689.256	0.0255177	0.0783402	0.325729	0.744629	0.967398
DHX8	DEAH-box helicase 8	ENSG00000067596	1487.39	-0.00032891	0.055428	-0.00593401	0.995265	0.999372
DHX9	DExH-box helicase 9	ENSG00000135829	10325.4	-0.0360073	0.0310877	-1.15825	0.246762	0.825206
DIAPH1	diaphanous related formin 1	ENSG00000131504	4296.05	0.0993438	0.0418708	2.37263	0.017662	0.327863
DIAPH3	diaphanous related formin 3	ENSG00000139734	1069.99	-0.0520489	0.0625486	-0.832135	0.405333	0.905087
DICER1	dicer 1, ribonuclease III	ENSG00000100697	1429.27	0.130649	0.0708722	1.84344	0.0652642	0.559186
DIDO1	death inducer-obliterator 1	ENSG00000101191	1440.57	-0.00883511	0.0525378	-0.168167	0.866452	0.986296
DIEXF	digestive organ expansion factor homolog (zebrafish)	ENSG00000117597	667.555	0.0743793	0.079249	0.938552	0.347961	0.883315
DIMT1	DIM1 dimethyladenosine transferase 1 homolog	ENSG00000086189	696.924	0.0311876	0.076152	0.409544	0.682141	0.956238
DIP2A	disco interacting protein 2 homolog A	ENSG00000160305	268.483	-0.0908788	0.10781	-0.842957	0.399253	0.902787
DIP2B	disco interacting protein 2 homolog B	ENSG00000066084	3621.19	0.0826697	0.0600469	1.37675	0.168589	0.754269
DIP2C	disco interacting protein 2 homolog C	ENSG00000151240	232.347	0.226395	0.116335	1.94606	0.051647	0.520036
DIRC2	disrupted in renal carcinoma 2	ENSG00000138463	248.957	-0.00852761	0.117189	-0.072768	0.941991	0.99369
DIS3	DIS3 homolog, exosome endoribonuclease and 3'-5' exoribonuclease	ENSG00000083520	3254.04	5.74767e-05	0.05055	0.00113703	0.999093	0.999732
DIS3L	DIS3 like exosome 3'-5' exoribonuclease	ENSG00000166938	857.213	0.00644449	0.0683221	0.0943251	0.924851	0.99369
DIS3L2	DIS3 like 3'-5' exoribonuclease 2	ENSG00000144535	215.134	0.192706	0.12822	1.50293	0.132857	0.713345
DISP1	dispatched RND transporter family member 1	ENSG00000154309	272.937	0.0441115	0.107137	0.411728	0.680538	0.955989
DIXDC1	DIX domain containing 1	ENSG00000150764	691.551	-0.0327655	0.0795319	-0.411979	0.680355	0.955989
DKC1	dyskerin pseudouridine synthase 1	ENSG00000130826	2679.86	0.049414	0.0504104	0.980234	0.326971	0.868854
DKK1	dickkopf WNT signaling pathway inhibitor 1	ENSG00000107984	3172.95	-0.00357306	0.0438782	-0.0814313	0.935099	0.99369
DLAT	dihydrolipoamide S-acetyltransferase	ENSG00000150768	2919.43	-0.00109383	0.0450047	-0.0243048	0.980609	0.999372
DLC1	DLC1 Rho GTPase activating protein	ENSG00000164741	1518.45	-0.0459175	0.0497594	-0.922791	0.356116	0.888349
DLD	dihydrolipoamide dehydrogenase	ENSG00000091140	3054.71	0.0339234	0.0398021	0.852303	0.394046	0.898856
DLEU1	deleted in lymphocytic leukemia 1 (non-protein coding)	ENSG00000176124	229.823	0.034937	0.121972	0.286434	0.774546	0.972883
DLEU2	deleted in lymphocytic leukemia 2 (non-protein coding)	ENSG00000231607	310.786	-0.045302	0.10445	-0.43372	0.664492	0.954987
DLG1	discs large MAGUK scaffold protein 1	ENSG00000075711	1978.82	-0.0430947	0.0468424	-0.919993	0.357576	0.888919
DLG5	discs large MAGUK scaffold protein 5	ENSG00000151208	397.137	0.253782	0.0914278	2.77577	0.00550718	0.183221
DLGAP4	DLG associated protein 4	ENSG00000080845	434.314	0.0015428	0.0877662	0.0175785	0.985975	0.999372
DLGAP5	DLG associated protein 5	ENSG00000126787	3451.72	-0.0836218	0.046562	-1.79592	0.0725065	0.575721
DLST	dihydrolipoamide S-succinyltransferase	ENSG00000119689	867.279	-0.152056	0.0646211	-2.35305	0.0186202	0.337249
DMAC1	distal membrane arm assembly complex 1	ENSG00000137038	121.602	-0.147999	0.172455	-0.858187	0.390789	0.897646
DMAC2	distal membrane arm assembly complex 2	ENSG00000105341	417.793	0.00130782	0.105276	0.0124227	0.990088	0.999372
DMAP1	DNA methyltransferase 1 associated protein 1	ENSG00000178028	208.551	0.0615785	0.126408	0.487143	0.626157	0.949662
DMD	dystrophin	ENSG00000198947	1264.42	0.0891464	0.0568083	1.56925	0.116589	0.682306
DMGDH	dimethylglycine dehydrogenase	ENSG00000132837	440.964	0.00805859	0.0847618	0.0950734	0.924257	0.99369
DMRTA1	DMRT like family A1	ENSG00000176399	155.909	-0.170205	0.152047	-1.11942	0.262959	0.836095
DMTF1	cyclin D binding myb like transcription factor 1	ENSG00000135164	779.87	0.00502369	0.070733	0.0710233	0.943379	0.99369
DMWD	DM1 locus, WD repeat containing	ENSG00000185800	155.498	-0.0223777	0.161592	-0.138483	0.889859	0.989449
DMXL1	Dmx like 1	ENSG00000172869	615.7	0.100371	0.0756894	1.32609	0.184809	0.774054
[truncated: 7,052 more rows]
