# Supplementary material for: PLSCR1 is a cell-autonomous defence factor against SARS-CoV-2 infection
Source: Nature. 2023 Jul 12;619(7971):819–27. doi: 10.1038/s41586-023-06322-y (PMC10371867; doi:10.1038/s41586-023-06322-y)
Supplement: Supplementary file 8 — Comparison of mRNA expression level between NC and PLSCR1-KO Huh7.5 treated with IFNγ. [file 41586_2023_6322_MOESM8_ESM.xlsx]

## Sheet: Sheet1
Supplementary Table 5. Comparison of mRNA expression level between NC and PLSCR1-KO Huh7.5 treated with IFN-γ
SYMBOL	GENENAME	ENSEMBL	baseMean	log2FoldChange	lfcSE	stat	pvalue	padj
A1CF	APOBEC1 complementation factor	ENSG00000148584	8569.74	-0.0405319	0.046224	-0.876859	0.380563	0.752757
A2M	alpha-2-macroglobulin	ENSG00000175899	7753.09	0.0998729	0.0407744	2.4494	0.0143094	0.189384
AAAS	aladin WD repeat nucleoporin	ENSG00000094914	455.3	0.0737674	0.0872869	0.845115	0.398047	0.765731
AADAC	arylacetamide deacetylase	ENSG00000114771	252.405	0.0367649	0.12645	0.290746	0.771245	0.940483
AAED1	AhpC/TSA antioxidant enzyme domain containing 1	ENSG00000158122	267.237	-0.270733	0.109198	-2.4793	0.0131642	0.179612
AAGAB	alpha and gamma adaptin binding protein	ENSG00000103591	2413.06	-0.0253763	0.054026	-0.469705	0.638566	0.888316
AAK1	AP2 associated kinase 1	ENSG00000115977	1052.44	0.0268991	0.0866848	0.310309	0.756326	0.934999
AAMP	angio associated migratory cell protein	ENSG00000127837	893.496	0.104921	0.0768822	1.3647	0.172346	0.568055
AAR2	AAR2 splicing factor homolog	ENSG00000131043	462.672	0.0499739	0.0868641	0.575311	0.565081	0.858606
AARS	alanyl-tRNA synthetase	ENSG00000090861	4271.02	0.0945708	0.040826	2.31643	0.0205345	0.226963
AARS2	alanyl-tRNA synthetase 2, mitochondrial	ENSG00000124608	241.026	-0.0427076	0.123125	-0.346864	0.728694	0.925688
AASDH	aminoadipate-semialdehyde dehydrogenase	ENSG00000157426	230.604	-0.143915	0.119506	-1.20425	0.228493	0.629634
AASDHPPT	aminoadipate-semialdehyde dehydrogenase-phosphopantetheinyl transferase	ENSG00000149313	1296.43	-0.018527	0.062084	-0.298419	0.765384	0.938809
AASS	aminoadipate-semialdehyde synthase	ENSG00000008311	1252.33	0.0530206	0.0544159	0.974359	0.329878	0.715067
AATF	apoptosis antagonizing transcription factor	ENSG00000275700	1593	0.00610162	0.0515041	0.118469	0.905696	0.976145
ABAT	4-aminobutyrate aminotransferase	ENSG00000183044	498.424	0.0116951	0.10049	0.116381	0.907351	0.976145
ABCA1	ATP binding cassette subfamily A member 1	ENSG00000165029	4112.73	-0.0405175	0.0829889	-0.488228	0.625388	0.883397
ABCA5	ATP binding cassette subfamily A member 5	ENSG00000154265	302.176	-0.191114	0.108097	-1.76799	0.0770627	0.403984
ABCB1	ATP binding cassette subfamily B member 1	ENSG00000085563	2172.18	-0.0756514	0.0471172	-1.6056	0.108361	0.473104
ABCB10	ATP binding cassette subfamily B member 10	ENSG00000135776	1202.31	0.00523389	0.0567728	0.09219	0.926547	0.980468
ABCB4	ATP binding cassette subfamily B member 4	ENSG00000005471	498.37	0.054739	0.0912335	0.599988	0.548514	0.851187
ABCB7	ATP binding cassette subfamily B member 7	ENSG00000131269	500.23	-0.135974	0.0829581	-1.63907	0.101198	0.459236
ABCC1	ATP binding cassette subfamily C member 1	ENSG00000103222	271.961	0.0817797	0.105655	0.774029	0.438914	0.791806
ABCC2	ATP binding cassette subfamily C member 2	ENSG00000023839	1234.85	0.021865	0.0594879	0.367555	0.713205	0.920007
ABCC4	ATP binding cassette subfamily C member 4	ENSG00000125257	1665.99	0.0831015	0.0510176	1.62888	0.103339	0.464789
ABCC5	ATP binding cassette subfamily C member 5	ENSG00000114770	499.539	0.14681	0.0813779	1.80406	0.0712224	0.389913
ABCC6	ATP binding cassette subfamily C member 6	ENSG00000091262	266.551	-0.122808	0.111313	-1.10327	0.26991	0.672098
ABCC6P1	ATP binding cassette subfamily C member 6 pseudogene 1	ENSG00000256340	346.402	-0.1967	0.0964654	-2.03907	0.0414429	0.312181
ABCD3	ATP binding cassette subfamily D member 3	ENSG00000117528	8927.62	-0.101873	0.0337615	-3.01744	0.0025492	0.0731915
ABCE1	ATP binding cassette subfamily E member 1	ENSG00000164163	5966.25	-0.0713221	0.0366809	-1.9444	0.0518477	0.342819
ABCF1	ATP binding cassette subfamily F member 1	ENSG00000204574	1992.28	0.0100809	0.0508901	0.198091	0.842974	0.963233
ABCF3	ATP binding cassette subfamily F member 3	ENSG00000161204	332.051	0.0475909	0.105052	0.453023	0.650532	0.893899
ABCG2	ATP binding cassette subfamily G member 2 (Junior blood group)	ENSG00000118777	315.841	0.0786818	0.110267	0.713559	0.4755	0.810998
ABHD10	abhydrolase domain containing 10	ENSG00000144827	1459.07	-0.0660623	0.0515457	-1.28163	0.199974	0.599393
ABHD12	abhydrolase domain containing 12	ENSG00000100997	868.485	0.00115582	0.0673068	0.0171725	0.986299	0.996713
ABHD13	abhydrolase domain containing 13	ENSG00000139826	512.532	-0.118282	0.0907276	-1.30371	0.192332	0.592701
ABHD17B	abhydrolase domain containing 17B	ENSG00000107362	1090.08	-0.169121	0.0610356	-2.77086	0.00559092	0.110402
ABHD2	abhydrolase domain containing 2	ENSG00000140526	1884.01	0.0788047	0.0490916	1.60526	0.108437	0.473104
ABHD3	abhydrolase domain containing 3	ENSG00000158201	1391.29	-0.155197	0.0584711	-2.65425	0.00794858	0.134245
ABHD4	abhydrolase domain containing 4	ENSG00000100439	376.413	0.0385649	0.0958008	0.402553	0.687277	0.90999
ABHD5	abhydrolase domain containing 5	ENSG00000011198	885.004	-0.0856865	0.0676983	-1.26571	0.205617	0.606451
ABI1	abl interactor 1	ENSG00000136754	1301.54	-0.0852415	0.0561966	-1.51684	0.129306	0.506969
ABI2	abl interactor 2	ENSG00000138443	1756.57	0.0437146	0.0496943	0.87967	0.379038	0.751932
ABL1	ABL proto-oncogene 1, non-receptor tyrosine kinase	ENSG00000097007	1340.36	0.106756	0.0678181	1.57416	0.115451	0.487743
ABL2	ABL proto-oncogene 2, non-receptor tyrosine kinase	ENSG00000143322	986.479	0.174112	0.0845133	2.06017	0.0393826	0.30624
ABLIM1	actin binding LIM protein 1	ENSG00000099204	3093.81	0.0757687	0.0431121	1.75748	0.0788354	0.408118
ABRACL	ABRA C-terminal like	ENSG00000146386	252.248	0.0320848	0.1132	0.283434	0.776844	0.942635
ABRAXAS1	abraxas 1, BRCA1 A complex subunit	ENSG00000163322	251.994	0.00275663	0.110976	0.0248399	0.980183	0.995759
ABRAXAS2	abraxas 2, BRISC complex subunit	ENSG00000165660	737.278	-0.00990257	0.0690604	-0.14339	0.885982	0.973649
ABT1	activator of basal transcription 1	ENSG00000146109	318.362	-0.00408942	0.107169	-0.0381587	0.969561	0.994653
ACAA1	acetyl-CoA acyltransferase 1	ENSG00000060971	259.064	0.0128799	0.123234	0.104515	0.916761	0.977799
ACAA2	acetyl-CoA acyltransferase 2	ENSG00000167315	1470.33	-0.144717	0.051159	-2.82876	0.00467289	0.098819
ACACA	acetyl-CoA carboxylase alpha	ENSG00000278540	4934.39	0.208272	0.0402399	5.17577	2.26971e-07	5.29481e-05
ACAD8	acyl-CoA dehydrogenase family member 8	ENSG00000151498	225.956	0.0669633	0.125916	0.531808	0.594859	0.871531
ACAD9	acyl-CoA dehydrogenase family member 9	ENSG00000177646	555.23	0.0805034	0.0823319	0.977791	0.328178	0.714704
ACADM	acyl-CoA dehydrogenase medium chain	ENSG00000117054	1915.57	-0.0587291	0.0558294	-1.05194	0.292828	0.69064
ACADSB	acyl-CoA dehydrogenase short/branched chain	ENSG00000196177	3424.97	0.130836	0.0479242	2.73005	0.00633242	0.118816
ACADVL	acyl-CoA dehydrogenase very long chain	ENSG00000072778	740.035	0.0597224	0.0822808	0.725836	0.467939	0.809525
ACAP2	ArfGAP with coiled-coil, ankyrin repeat and PH domains 2	ENSG00000114331	1445.88	-0.0614029	0.0597646	-1.02741	0.304226	0.695675
ACAT1	acetyl-CoA acetyltransferase 1	ENSG00000075239	921.799	-0.0884924	0.0671037	-1.31874	0.187256	0.588327
ACAT2	acetyl-CoA acetyltransferase 2	ENSG00000120437	4395.98	0.109951	0.0456661	2.40772	0.0160524	0.200402
ACBD3	acyl-CoA binding domain containing 3	ENSG00000182827	1836.18	-0.0184336	0.0464077	-0.39721	0.691213	0.911351
ACBD5	acyl-CoA binding domain containing 5	ENSG00000107897	1541.47	-0.142881	0.0527912	-2.70653	0.0067991	0.123192
ACBD6	acyl-CoA binding domain containing 6	ENSG00000230124	323.015	-0.0622263	0.105244	-0.591255	0.55435	0.851682
ACER3	alkaline ceramidase 3	ENSG00000078124	847.761	-0.041102	0.0667465	-0.615793	0.538031	0.844435
ACIN1	apoptotic chromatin condensation inducer 1	ENSG00000100813	4113.57	0.0674373	0.0404761	1.6661	0.0956931	0.448149
ACLY	ATP citrate lyase	ENSG00000131473	8791.77	0.160722	0.0365365	4.39893	1.08785e-05	0.00133127
ACO1	aconitase 1	ENSG00000122729	1376.93	0.102704	0.0530907	1.93451	0.0530508	0.346781
ACO2	aconitase 2	ENSG00000100412	841.641	0.0986953	0.0701478	1.40696	0.159438	0.550982
ACOT13	acyl-CoA thioesterase 13	ENSG00000112304	520.728	-0.0559831	0.0834883	-0.67055	0.502507	0.82627
ACOT7	acyl-CoA thioesterase 7	ENSG00000097021	449.638	0.0869061	0.0826615	1.05135	0.293098	0.69064
ACOX1	acyl-CoA oxidase 1	ENSG00000161533	2456.31	-0.0259391	0.0433597	-0.59823	0.549686	0.851187
ACP1	acid phosphatase 1	ENSG00000143727	2614.76	-0.0859785	0.0464847	-1.84961	0.0643702	0.373657
ACSF2	acyl-CoA synthetase family member 2	ENSG00000167107	374.486	0.0796635	0.0924588	0.861611	0.388901	0.760475
ACSL1	acyl-CoA synthetase long chain family member 1	ENSG00000151726	1100.94	-0.0268622	0.0591926	-0.45381	0.649965	0.893899
ACSL3	acyl-CoA synthetase long chain family member 3	ENSG00000123983	9846.3	-0.00969317	0.0363532	-0.266639	0.789747	0.944742
ACSL4	acyl-CoA synthetase long chain family member 4	ENSG00000068366	21570.6	-0.0243671	0.0333054	-0.731626	0.464397	0.807906
ACSS2	acyl-CoA synthetase short chain family member 2	ENSG00000131069	464.085	0.219734	0.0956671	2.29686	0.021627	0.232071
ACSS3	acyl-CoA synthetase short chain family member 3	ENSG00000111058	2498.14	-0.00859555	0.0534431	-0.160835	0.872223	0.971648
ACTB	actin beta	ENSG00000075624	45465.8	-0.0281291	0.0360054	-0.781246	0.434658	0.788127
ACTG1	actin gamma 1	ENSG00000184009	15185.7	0.0177425	0.0390921	0.453865	0.649926	0.893899
ACTL6A	actin like 6A	ENSG00000136518	1493.45	-0.0407002	0.0552301	-0.736921	0.46117	0.805327
ACTN1	actinin alpha 1	ENSG00000072110	1995.31	0.0457947	0.0487956	0.938501	0.347987	0.72623
ACTN4	actinin alpha 4	ENSG00000130402	4186.54	0.0121632	0.050461	0.241042	0.809523	0.952635
ACTR10	actin related protein 10 homolog	ENSG00000131966	776.065	-0.123104	0.0712948	-1.72668	0.0842245	0.420841
ACTR1A	ARP1 actin related protein 1 homolog A	ENSG00000138107	1268.35	0.0644737	0.0585233	1.10168	0.270603	0.672889
ACTR1B	ARP1 actin related protein 1 homolog B	ENSG00000115073	306.83	0.0722699	0.115013	0.628364	0.529766	0.841465
ACTR2	ARP2 actin related protein 2 homolog	ENSG00000138071	16172.9	-0.0348545	0.0355641	-0.980048	0.327062	0.713478
ACTR3	ARP3 actin related protein 3 homolog	ENSG00000115091	7916.47	-0.0524653	0.0383676	-1.36744	0.171488	0.567665
ACTR6	ARP6 actin related protein 6 homolog	ENSG00000075089	1191.8	-0.0844618	0.0684265	-1.23434	0.217075	0.618591
ACTR8	ARP8 actin related protein 8 homolog	ENSG00000113812	317.636	-0.082772	0.104206	-0.794311	0.427014	0.78235
ACVR1	activin A receptor type 1	ENSG00000115170	677.997	-0.166313	0.0679165	-2.44879	0.0143338	0.189384
ACVR1B	activin A receptor type 1B	ENSG00000135503	1245.78	-0.0110148	0.0530928	-0.207463	0.835649	0.960024
ACVR1C	activin A receptor type 1C	ENSG00000123612	381.431	-0.193636	0.0923796	-2.0961	0.0360737	0.293603
ACVR2A	activin A receptor type 2A	ENSG00000121989	863.146	-0.0972346	0.067129	-1.44847	0.147484	0.535738
ACVR2B	activin A receptor type 2B	ENSG00000114739	1089.97	0.20692	0.0731103	2.83025	0.00465118	0.098819
ADAM10	ADAM metallopeptidase domain 10	ENSG00000137845	5477.57	-0.108117	0.0363113	-2.97752	0.00290594	0.0800475
ADAM17	ADAM metallopeptidase domain 17	ENSG00000151694	775.245	-0.0859237	0.065724	-1.30734	0.191097	0.591153
ADAM22	ADAM metallopeptidase domain 22	ENSG00000008277	291.692	-0.0537782	0.114791	-0.468489	0.639435	0.888436
ADAM9	ADAM metallopeptidase domain 9	ENSG00000168615	3592.13	-0.0238874	0.0404518	-0.590515	0.554845	0.851682
ADAMTS1	ADAM metallopeptidase with thrombospondin type 1 motif 1	ENSG00000154734	513.893	0.0110424	0.0874212	0.126313	0.899484	0.974725
ADAMTS12	ADAM metallopeptidase with thrombospondin type 1 motif 12	ENSG00000151388	326.944	0.0625939	0.103921	0.602323	0.546959	0.850781
ADAR	adenosine deaminase, RNA specific	ENSG00000160710	11051.7	0.0278094	0.0297236	0.935601	0.349479	0.727537
ADAT1	adenosine deaminase, tRNA specific 1	ENSG00000065457	467.96	0.0423103	0.0848577	0.498603	0.618059	0.881676
ADCY9	adenylate cyclase 9	ENSG00000162104	1393.44	0.0619943	0.0583653	1.06218	0.288155	0.686963
ADD1	adducin 1	ENSG00000087274	3764.89	-0.00100071	0.0419683	-0.0238444	0.980977	0.996054
ADD3	adducin 3	ENSG00000148700	4600.48	-0.0245018	0.0367253	-0.667163	0.504668	0.826588
ADGRA3	adhesion G protein-coupled receptor A3	ENSG00000152990	2773.09	0.113395	0.0417322	2.71722	0.00658331	0.12225
ADGRG6	adhesion G protein-coupled receptor G6	ENSG00000112414	5307.5	0.0304161	0.0371613	0.81849	0.413078	0.777319
ADGRL2	adhesion G protein-coupled receptor L2	ENSG00000117114	5422.96	0.0618805	0.0370759	1.66902	0.0951128	0.447114
ADGRV1	adhesion G protein-coupled receptor V1	ENSG00000164199	692.686	0.271642	0.163467	1.66175	0.0965624	0.449961
ADH5	alcohol dehydrogenase 5 (class III), chi polypeptide	ENSG00000197894	4435.77	-0.044939	0.0415475	-1.08163	0.279418	0.679974
ADH6	alcohol dehydrogenase 6 (class V)	ENSG00000172955	725.875	0.0733456	0.0713773	1.02758	0.304149	0.695675
ADI1	acireductone dioxygenase 1	ENSG00000182551	2735.04	-0.034438	0.0433042	-0.795258	0.426464	0.78235
ADIPOR1	adiponectin receptor 1	ENSG00000159346	1562.48	-0.0290623	0.0548835	-0.529528	0.596439	0.872168
ADIPOR2	adiponectin receptor 2	ENSG00000006831	2868.22	-0.000869448	0.0395867	-0.0219631	0.982477	0.996262
ADK	adenosine kinase	ENSG00000156110	896.522	0.0431041	0.0721729	0.597234	0.550351	0.851187
ADNP	activity dependent neuroprotector homeobox	ENSG00000101126	2021.97	0.104878	0.0530606	1.97656	0.048091	0.328153
ADNP2	ADNP homeobox 2	ENSG00000101544	769.147	0.0832933	0.0698002	1.19331	0.232748	0.634342
ADO	2-aminoethanethiol dioxygenase	ENSG00000181915	490.291	-0.117131	0.0856688	-1.36725	0.171546	0.567665
ADPGK	ADP dependent glucokinase	ENSG00000159322	864.572	-0.0233714	0.0657521	-0.355446	0.722255	0.923358
ADRM1	adhesion regulating molecule 1	ENSG00000130706	995.004	0.0550374	0.0689139	0.79864	0.424499	0.78235
ADSL	adenylosuccinate lyase	ENSG00000239900	451.987	-0.0403906	0.0819623	-0.492795	0.622158	0.882924
ADSS	adenylosuccinate synthase	ENSG00000035687	3225.2	-0.0565577	0.039127	-1.44549	0.14832	0.536699
AEBP2	AE binding protein 2	ENSG00000139154	1444.04	0.0435688	0.0576796	0.75536	0.450033	0.79855
AEN	apoptosis enhancing nuclease	ENSG00000181026	509.231	0.0413961	0.0827732	0.500115	0.616994	0.881625
AES	amino-terminal enhancer of split	ENSG00000104964	799.637	0.135061	0.0720116	1.87554	0.0607178	0.366418
AFDN	afadin, adherens junction formation factor	ENSG00000130396	4471.11	0.0850376	0.0456014	1.8648	0.0622092	0.370329
AFF1	AF4/FMR2 family member 1	ENSG00000172493	2224.9	0.125238	0.0622799	2.0109	0.0443365	0.318779
AFF4	AF4/FMR2 family member 4	ENSG00000072364	2375.56	-0.0141014	0.0508691	-0.277209	0.78162	0.943085
AFG3L2	AFG3 like matrix AAA peptidase subunit 2	ENSG00000141385	2410.07	0.0364865	0.0427875	0.852739	0.393804	0.762832
AFMID	arylformamidase	ENSG00000183077	478.29	0.00231253	0.0896225	0.025803	0.979414	0.99544
AFP	alpha fetoprotein	ENSG00000081051	146819	0.0936655	0.0328159	2.85427	0.00431353	0.0961437
AFTPH	aftiphilin	ENSG00000119844	940.358	-0.0779355	0.064805	-1.20262	0.229125	0.629893
AGA	aspartylglucosaminidase	ENSG00000038002	427.43	-0.108467	0.0975308	-1.11213	0.266083	0.668125
AGAP1	ArfGAP with GTPase domain, ankyrin repeat and PH domain 1	ENSG00000157985	516.185	0.0990093	0.0837357	1.1824	0.237046	0.639056
AGBL5	ATP/GTP binding protein like 5	ENSG00000084693	254.29	0.0807058	0.11448	0.704976	0.480825	0.814806
AGFG1	ArfGAP with FG repeats 1	ENSG00000173744	3510.94	0.0555359	0.0439359	1.26402	0.206223	0.60752
AGFG2	ArfGAP with FG repeats 2	ENSG00000106351	938.57	0.0520698	0.074013	0.703522	0.481731	0.815632
AGGF1	angiogenic factor with G-patch and FHA domains 1	ENSG00000164252	345.507	-0.135434	0.0967162	-1.40032	0.161417	0.553249
AGK	acylglycerol kinase	ENSG00000006530	673.248	-0.0686426	0.0707492	-0.970224	0.331935	0.715371
AGL	amylo-alpha-1, 6-glucosidase, 4-alpha-glucanotransferase	ENSG00000162688	2338.22	-0.0384253	0.05381	-0.714092	0.47517	0.810998
AGMAT	agmatinase	ENSG00000116771	2598.78	-0.0721223	0.0465643	-1.54887	0.121412	0.496095
AGMO	alkylglycerol monooxygenase	ENSG00000187546	366.895	-0.249925	0.0973404	-2.56754	0.0102424	0.154505
AGO1	argonaute 1, RISC catalytic component	ENSG00000092847	2955.49	0.0817037	0.0544688	1.50001	0.133612	0.5136
AGO2	argonaute 2, RISC catalytic component	ENSG00000123908	1258.81	0.140869	0.120234	1.17162	0.241349	0.645066
AGO3	argonaute 3, RISC catalytic component	ENSG00000126070	637.813	0.148055	0.164108	0.902177	0.366963	0.740973
AGO4	argonaute 4, RISC catalytic component	ENSG00000134698	226.559	0.0585459	0.123429	0.474329	0.635266	0.886336
AGPAT1	1-acylglycerol-3-phosphate O-acyltransferase 1	ENSG00000204310	334.25	-0.0341432	0.1158	-0.294847	0.768111	0.939687
AGPAT2	1-acylglycerol-3-phosphate O-acyltransferase 2	ENSG00000169692	278.815	0.159739	0.120441	1.32628	0.184746	0.584401
AGPAT3	1-acylglycerol-3-phosphate O-acyltransferase 3	ENSG00000160216	797.5	-0.111074	0.0686133	-1.61884	0.105481	0.469259
AGPAT5	1-acylglycerol-3-phosphate O-acyltransferase 5	ENSG00000155189	1411.98	0.0112016	0.054117	0.206989	0.836018	0.960024
AGPS	alkylglycerone phosphate synthase	ENSG00000018510	8825.88	0.0164944	0.0378508	0.435775	0.663	0.898728
AGRN	agrin	ENSG00000188157	513.8	0.168531	0.0909182	1.85365	0.0637892	0.372536
AGT	angiotensinogen	ENSG00000135744	3481.48	0.0462252	0.0624996	0.739607	0.459538	0.804547
AGTPBP1	ATP/GTP binding protein 1	ENSG00000135049	971.449	-0.140518	0.0599948	-2.34216	0.0191723	0.21884
AHCTF1	AT-hook containing transcription factor 1	ENSG00000153207	5510.62	-0.0131283	0.0387246	-0.339016	0.734597	0.928178
AHCY	adenosylhomocysteinase	ENSG00000101444	4701.97	0.0927171	0.050005	1.85415	0.0637171	0.372536
AHCYL1	adenosylhomocysteinase like 1	ENSG00000168710	3808.95	0.0396207	0.0372238	1.06439	0.287152	0.686963
AHCYL2	adenosylhomocysteinase like 2	ENSG00000158467	261.113	0.157424	0.114032	1.38053	0.167423	0.56222
AHI1	Abelson helper integration site 1	ENSG00000135541	492.318	-0.0526693	0.0849001	-0.620368	0.535016	0.842691
AHNAK	AHNAK nucleoprotein	ENSG00000124942	7239.79	0.30818	0.191328	1.61074	0.107237	0.473104
AHR	aryl hydrocarbon receptor	ENSG00000106546	1507.15	-0.119306	0.0536226	-2.22493	0.026086	0.255219
AHSA1	activator of HSP90 ATPase activity 1	ENSG00000100591	2025.96	0.00482909	0.0510375	0.0946184	0.924618	0.980281
AHSG	alpha 2-HS glycoprotein	ENSG00000145192	3599.31	0.157963	0.055514	2.84546	0.00443479	0.0970518
AIDA	axin interactor, dorsalization associated	ENSG00000186063	2212.09	-0.0750648	0.049458	-1.51775	0.129078	0.506826
AIFM1	apoptosis inducing factor mitochondria associated 1	ENSG00000156709	1301.84	0.134613	0.0594402	2.26469	0.0235318	0.244576
AIFM2	apoptosis inducing factor, mitochondria associated 2	ENSG00000042286	287.739	-0.128037	0.121565	-1.05324	0.292233	0.690553
AIG1	androgen induced 1	ENSG00000146416	1106.93	0.0148199	0.0582299	0.254506	0.799104	0.948948
AIMP1	aminoacyl tRNA synthetase complex interacting multifunctional protein 1	ENSG00000164022	1504.05	-0.0501579	0.0499211	-1.00474	0.31502	0.705807
AIMP2	aminoacyl tRNA synthetase complex interacting multifunctional protein 2	ENSG00000106305	279.753	0.104853	0.119259	0.879209	0.379288	0.751932
AIP	aryl hydrocarbon receptor interacting protein	ENSG00000110711	399.24	0.106972	0.101254	1.05648	0.29075	0.688812
AJUBA	ajuba LIM protein	ENSG00000129474	1606.44	-0.160578	0.0534042	-3.00684	0.00263974	0.0752126
AK2	adenylate kinase 2	ENSG00000004455	2041.68	-0.011483	0.0482729	-0.237876	0.811977	0.953133
AK3	adenylate kinase 3	ENSG00000147853	4000.78	-0.178782	0.0433531	-4.12384	3.72601e-05	0.00375874
AK4	adenylate kinase 4	ENSG00000162433	4166.09	0.12316	0.0389481	3.16217	0.00156601	0.0543732
AK6	adenylate kinase 6	ENSG00000085231	574.205	-0.119228	0.0829559	-1.43725	0.150648	0.538594
AKAP1	A-kinase anchoring protein 1	ENSG00000121057	2333.53	0.0228678	0.0454212	0.50346	0.614641	0.880254
AKAP10	A-kinase anchoring protein 10	ENSG00000108599	295.778	0.0150772	0.101767	0.148155	0.882221	0.972789
AKAP11	A-kinase anchoring protein 11	ENSG00000023516	1431.96	-0.0394384	0.0602306	-0.654789	0.512604	0.830963
AKAP12	A-kinase anchoring protein 12	ENSG00000131016	358.311	-0.111996	0.0962595	-1.16348	0.244636	0.648973
AKAP13	A-kinase anchoring protein 13	ENSG00000170776	1545.81	0.162676	0.0732438	2.22103	0.0263493	0.25578
AKAP7	A-kinase anchoring protein 7	ENSG00000118507	299.449	-0.177187	0.102274	-1.73247	0.0831893	0.418469
AKAP8	A-kinase anchoring protein 8	ENSG00000105127	732.496	-0.035923	0.0659916	-0.544357	0.586196	0.869447
AKAP8L	A-kinase anchoring protein 8 like	ENSG00000011243	403.796	0.112267	0.0961428	1.16771	0.242925	0.646962
AKAP9	A-kinase anchoring protein 9	ENSG00000127914	2139.8	0.115606	0.0710279	1.62762	0.103606	0.465191
AKIRIN1	akirin 1	ENSG00000174574	3228.73	0.0100957	0.0404382	0.249656	0.802853	0.949809
AKIRIN2	akirin 2	ENSG00000135334	1044.46	-0.125791	0.0612125	-2.05499	0.0398799	0.307307
AKR1A1	aldo-keto reductase family 1 member A1	ENSG00000117448	635.88	-0.00259774	0.0783594	-0.0331516	0.973554	0.994653
AKR1D1	aldo-keto reductase family 1 member D1	ENSG00000122787	297.231	-0.418596	0.111984	-3.73801	0.000185483	0.0123628
AKT1	AKT serine/threonine kinase 1	ENSG00000142208	368.781	-0.0437474	0.104641	-0.418072	0.675895	0.905001
AKT1S1	AKT1 substrate 1	ENSG00000204673	636.71	0.0452677	0.0753441	0.600812	0.547965	0.851187
AKT2	AKT serine/threonine kinase 2	ENSG00000105221	712.799	0.101545	0.0777881	1.3054	0.191756	0.592246
ALAD	aminolevulinate dehydratase	ENSG00000148218	644.852	-0.115379	0.0743161	-1.55255	0.120531	0.495053
ALAS1	5'-aminolevulinate synthase 1	ENSG00000023330	1034.83	-0.0998148	0.0594091	-1.68013	0.0929324	0.442339
ALB	albumin	ENSG00000163631	158224	0.0243582	0.0389981	0.6246	0.532234	0.841543
ALCAM	activated leukocyte cell adhesion molecule	ENSG00000170017	5490.82	-0.120985	0.0401792	-3.01114	0.00260265	0.0744399
ALDH18A1	aldehyde dehydrogenase 18 family member A1	ENSG00000059573	3253.05	0.146034	0.0428144	3.41086	0.000647572	0.0296218
ALDH1A1	aldehyde dehydrogenase 1 family member A1	ENSG00000165092	31884.3	-0.116345	0.0293776	-3.96033	7.48464e-05	0.00634919
ALDH1B1	aldehyde dehydrogenase 1 family member B1	ENSG00000137124	735.577	0.0512275	0.0739705	0.69254	0.488598	0.818901
ALDH2	aldehyde dehydrogenase 2 family (mitochondrial)	ENSG00000111275	1528.11	0.0839118	0.0513611	1.63376	0.102309	0.463006
ALDH3A2	aldehyde dehydrogenase 3 family member A2	ENSG00000072210	2111.08	0.00354998	0.0472869	0.0750733	0.940156	0.982813
ALDH4A1	aldehyde dehydrogenase 4 family member A1	ENSG00000159423	301.599	0.0873053	0.108042	0.808069	0.419051	0.781306
ALDH5A1	aldehyde dehydrogenase 5 family member A1	ENSG00000112294	552.072	-0.0269601	0.0838119	-0.321673	0.7477	0.932767
ALDH6A1	aldehyde dehydrogenase 6 family member A1	ENSG00000119711	922.803	0.00955609	0.0702293	0.13607	0.891766	0.973649
ALDH7A1	aldehyde dehydrogenase 7 family member A1	ENSG00000164904	1541.92	-0.0211928	0.0500319	-0.423587	0.671867	0.902878
ALDH9A1	aldehyde dehydrogenase 9 family member A1	ENSG00000143149	944.97	-0.0254753	0.0650014	-0.39192	0.695118	0.913456
ALDOC	aldolase, fructose-bisphosphate C	ENSG00000109107	289.409	0.107158	0.104973	1.02082	0.307339	0.699052
ALG10	ALG10, alpha-1,2-glucosyltransferase	ENSG00000139133	313.799	-0.171122	0.1066	-1.60527	0.108434	0.473104
ALG10B	ALG10B, alpha-1,2-glucosyltransferase	ENSG00000175548	415.485	-0.159091	0.0951065	-1.67277	0.0943724	0.445035
ALG11	ALG11, alpha-1,2-mannosyltransferase	ENSG00000253710	222.369	-0.0316474	0.116739	-0.271096	0.786317	0.943449
ALG13	ALG13, UDP-N-acetylglucosaminyltransferase subunit	ENSG00000101901	304.882	-0.140506	0.102621	-1.36917	0.170946	0.567665
ALG14	ALG14, UDP-N-acetylglucosaminyltransferase subunit	ENSG00000172339	381.421	-0.0716623	0.0933753	-0.767466	0.442805	0.794265
ALG2	ALG2, alpha-1,3/1,6-mannosyltransferase	ENSG00000119523	914.488	-0.127983	0.0632421	-2.0237	0.0430007	0.316453
ALG3	ALG3, alpha-1,3- mannosyltransferase	ENSG00000214160	234.585	-0.0468765	0.121324	-0.386375	0.699219	0.915719
ALG5	ALG5, dolichyl-phosphate beta-glucosyltransferase	ENSG00000120697	440.353	-0.0458984	0.0859677	-0.533902	0.593409	0.871112
ALG6	ALG6, alpha-1,3-glucosyltransferase	ENSG00000088035	570.826	-0.00422313	0.0784491	-0.0538327	0.957068	0.989956
ALG8	ALG8, alpha-1,3-glucosyltransferase	ENSG00000159063	1416.99	-0.0270537	0.0539108	-0.501824	0.615792	0.880967
ALKBH5	alkB homolog 5, RNA demethylase	ENSG00000091542	828.879	0.0865419	0.0730631	1.18448	0.236222	0.638643
ALKBH8	alkB homolog 8, tRNA methyltransferase	ENSG00000137760	237.046	-0.0172194	0.115796	-0.148705	0.881786	0.972597
ALMS1	ALMS1, centrosome and basal body associated protein	ENSG00000116127	913.874	0.172088	0.073266	2.34881	0.0188335	0.216296
ALPK2	alpha kinase 2	ENSG00000198796	469.555	-0.00859034	0.0817983	-0.105019	0.916361	0.977799
ALS2	ALS2, alsin Rho guanine nucleotide exchange factor	ENSG00000003393	1336.13	-0.023832	0.0549835	-0.433439	0.664696	0.899883
ALYREF	Aly/REF export factor	ENSG00000183684	961.922	0.0398582	0.0714634	0.557744	0.57702	0.8647
AMBP	alpha-1-microglobulin/bikunin precursor	ENSG00000106927	15591.5	-0.0440906	0.0518957	-0.8496	0.395548	0.76414
AMBRA1	autophagy and beclin 1 regulator 1	ENSG00000110497	278.517	0.147117	0.116747	1.26013	0.207622	0.609477
AMD1	adenosylmethionine decarboxylase 1	ENSG00000123505	6614.6	-0.0365364	0.0360513	-1.01346	0.310843	0.702312
AMDHD1	amidohydrolase domain containing 1	ENSG00000139344	274.075	0.0546491	0.116463	0.469241	0.638897	0.888316
AMFR	autocrine motility factor receptor	ENSG00000159461	618.072	-0.119024	0.0790985	-1.50476	0.132386	0.513076
AMIGO2	adhesion molecule with Ig like domain 2	ENSG00000139211	709.235	0.0108757	0.0728603	0.149268	0.881342	0.97252
AMMECR1	Alport syndrome, mental retardation, midface hypoplasia and elliptocytosis chromosomal region gene 1	ENSG00000101935	921.657	-0.110728	0.066288	-1.6704	0.0948393	0.446615
AMMECR1L	AMMECR1 like	ENSG00000144233	725.666	-0.0740049	0.0730869	-1.01256	0.31127	0.702641
AMOT	angiomotin	ENSG00000126016	328.02	0.0219641	0.112538	0.195172	0.845259	0.964425
AMOTL1	angiomotin like 1	ENSG00000166025	606.873	0.204513	0.0769226	2.65869	0.00784456	0.13309
AMOTL2	angiomotin like 2	ENSG00000114019	510.026	-0.154099	0.0847864	-1.8175	0.0691405	0.386067
AMPD2	adenosine monophosphate deaminase 2	ENSG00000116337	406.965	0.223814	0.104538	2.14099	0.0322745	0.282449
AMZ2	archaelysin family metallopeptidase 2	ENSG00000196704	564.39	-0.0479994	0.0817632	-0.587054	0.557168	0.853531
ANAPC1	anaphase promoting complex subunit 1	ENSG00000153107	1959.46	0.0972147	0.0490899	1.98034	0.0476656	0.327572
ANAPC11	anaphase promoting complex subunit 11	ENSG00000141552	283.372	0.134373	0.12426	1.08138	0.279526	0.679974
ANAPC13	anaphase promoting complex subunit 13	ENSG00000129055	1361.33	-0.1019	0.0570849	-1.78505	0.0742525	0.397059
ANAPC16	anaphase promoting complex subunit 16	ENSG00000166295	784.308	-0.0543345	0.0660509	-0.822615	0.410727	0.776356
ANAPC4	anaphase promoting complex subunit 4	ENSG00000053900	1762.13	0.0286552	0.0481915	0.594612	0.552103	0.851187
ANAPC5	anaphase promoting complex subunit 5	ENSG00000089053	1625.98	0.0698575	0.0481673	1.45031	0.146972	0.535455
ANAPC7	anaphase promoting complex subunit 7	ENSG00000196510	1315.58	-0.0489974	0.0611685	-0.801024	0.423118	0.78235
ANGEL2	angel homolog 2	ENSG00000174606	897.864	-0.130658	0.0717558	-1.82086	0.0686275	0.384902
ANGPT1	angiopoietin 1	ENSG00000154188	475.068	-0.112554	0.0857364	-1.31279	0.189253	0.589971
ANGPTL3	angiopoietin like 3	ENSG00000132855	2100.7	-0.224227	0.0549194	-4.08283	4.44898e-05	0.00415145
ANK2	ankyrin 2	ENSG00000145362	453.327	0.12477	0.0823076	1.5159	0.129544	0.507103
ANK3	ankyrin 3	ENSG00000151150	305.432	-0.0347233	0.114756	-0.302585	0.762206	0.936912
ANKEF1	ankyrin repeat and EF-hand domain containing 1	ENSG00000132623	849.916	-0.0651726	0.0673482	-0.967696	0.333196	0.716346
ANKFY1	ankyrin repeat and FYVE domain containing 1	ENSG00000185722	1239.89	0.0618364	0.0556028	1.11211	0.266091	0.668125
ANKH	ANKH inorganic pyrophosphate transport regulator	ENSG00000154122	462.198	0.0651836	0.0908281	0.717659	0.472968	0.810904
ANKIB1	ankyrin repeat and IBR domain containing 1	ENSG00000001629	902.373	0.0345516	0.0665038	0.519544	0.603382	0.876278
ANKLE2	ankyrin repeat and LEM domain containing 2	ENSG00000176915	925.475	0.0289521	0.0680576	0.425406	0.670541	0.901958
ANKMY2	ankyrin repeat and MYND domain containing 2	ENSG00000106524	403.746	-0.00831419	0.0939818	-0.0884659	0.929506	0.981022
ANKRD10	ankyrin repeat domain 10	ENSG00000088448	415.158	0.146055	0.0961886	1.51842	0.128908	0.506826
ANKRD11	ankyrin repeat domain 11	ENSG00000167522	2457.21	0.146432	0.0577452	2.53583	0.0112181	0.164176
ANKRD12	ankyrin repeat domain 12	ENSG00000101745	2011.63	-0.106606	0.0606845	-1.75672	0.0789649	0.408222
ANKRD13A	ankyrin repeat domain 13A	ENSG00000076513	770.495	-0.122351	0.0693592	-1.76402	0.0777286	0.405701
ANKRD13C	ankyrin repeat domain 13C	ENSG00000118454	1008.22	-0.0930943	0.0580567	-1.60351	0.108823	0.473294
ANKRD13D	ankyrin repeat domain 13D	ENSG00000172932	244.548	0.0101383	0.123972	0.0817794	0.934822	0.981154
ANKRD17	ankyrin repeat domain 17	ENSG00000132466	2381.97	0.0807813	0.0559602	1.44355	0.148865	0.537741
ANKRD26	ankyrin repeat domain 26	ENSG00000107890	644.323	-0.045998	0.0809894	-0.567952	0.570068	0.862013
ANKRD27	ankyrin repeat domain 27	ENSG00000105186	571.408	0.123178	0.0799939	1.53985	0.123598	0.497904
ANKRD28	ankyrin repeat domain 28	ENSG00000206560	1990.21	-0.00786872	0.0496659	-0.158433	0.874115	0.971648
ANKRD40	ankyrin repeat domain 40	ENSG00000154945	1092	0.0506838	0.0575908	0.880067	0.378823	0.751932
ANKRD46	ankyrin repeat domain 46	ENSG00000186106	572.609	-0.0910161	0.0787944	-1.15511	0.248046	0.650619
ANKRD50	ankyrin repeat domain 50	ENSG00000151458	427.194	0.127002	0.0928252	1.36819	0.171253	0.567665
ANKRD52	ankyrin repeat domain 52	ENSG00000139645	2154.72	0.145191	0.0510905	2.84185	0.00448528	0.0970518
ANKS1A	ankyrin repeat and sterile alpha motif domain containing 1A	ENSG00000064999	227.107	0.0736855	0.121796	0.604989	0.545186	0.849407
ANKS4B	ankyrin repeat and sterile alpha motif domain containing 4B	ENSG00000175311	229.04	0.110429	0.115417	0.956778	0.33868	0.718851
ANLN	anillin actin binding protein	ENSG00000011426	6048.9	-0.100635	0.0338731	-2.97095	0.00296883	0.0802981
ANO10	anoctamin 10	ENSG00000160746	451.191	0.0569802	0.0840084	0.678268	0.497602	0.824184
ANO5	anoctamin 5	ENSG00000171714	307.155	-0.0218646	0.101101	-0.216265	0.828781	0.959049
ANO6	anoctamin 6	ENSG00000177119	4830.78	-0.00676245	0.0353525	-0.191287	0.848301	0.965935
ANP32A	acidic nuclear phosphoprotein 32 family member A	ENSG00000140350	9019.23	0.0251697	0.0304812	0.825746	0.408948	0.774429
ANP32B	acidic nuclear phosphoprotein 32 family member B	ENSG00000136938	7360.77	-0.0564979	0.0352358	-1.60342	0.108841	0.473294
ANP32E	acidic nuclear phosphoprotein 32 family member E	ENSG00000143401	8092.81	0.0073348	0.0421155	0.174159	0.86174	0.969399
ANPEP	alanyl aminopeptidase, membrane	ENSG00000166825	355.302	0.141789	0.101986	1.39028	0.164445	0.558716
ANTXR2	anthrax toxin receptor 2	ENSG00000163297	850.627	0.0856288	0.0652928	1.31146	0.189703	0.590545
ANXA11	annexin A11	ENSG00000122359	1233.79	0.110711	0.0579095	1.91179	0.0559031	0.35456
ANXA2	annexin A2	ENSG00000182718	8080.68	-0.0340709	0.0370646	-0.919229	0.357976	0.73334
ANXA3	annexin A3	ENSG00000138772	415.321	-0.537141	0.095712	-5.61206	1.99932e-08	7.85523e-06
ANXA4	annexin A4	ENSG00000196975	3628.35	-0.0216717	0.0443133	-0.489057	0.624802	0.883397
ANXA5	annexin A5	ENSG00000164111	2754.15	-0.101665	0.0440054	-2.31028	0.0208728	0.228469
ANXA6	annexin A6	ENSG00000197043	495.955	0.549851	0.0962663	5.71178	1.11804e-08	4.63675e-06
ANXA7	annexin A7	ENSG00000138279	1711.05	0.0209407	0.0475892	0.440032	0.659914	0.898089
AP1AR	adaptor related protein complex 1 associated regulatory protein	ENSG00000138660	952.862	-0.0365014	0.064864	-0.562738	0.573614	0.863138
AP1B1	adaptor related protein complex 1 beta 1 subunit	ENSG00000100280	1541.82	0.0418237	0.0662929	0.630893	0.52811	0.840636
AP1G1	adaptor related protein complex 1 gamma 1 subunit	ENSG00000166747	4824.54	0.00516134	0.0418448	0.123345	0.901834	0.97527
AP1M1	adaptor related protein complex 1 mu 1 subunit	ENSG00000072958	722.237	0.109419	0.0793437	1.37905	0.16788	0.562742
AP1M2	adaptor related protein complex 1 mu 2 subunit	ENSG00000129354	724.269	0.188295	0.071579	2.63059	0.0085236	0.139589
AP1S1	adaptor related protein complex 1 sigma 1 subunit	ENSG00000106367	378.224	-0.0972536	0.0980022	-0.992362	0.321021	0.709001
AP2A1	adaptor related protein complex 2 alpha 1 subunit	ENSG00000196961	487.569	0.054914	0.0826594	0.664341	0.506472	0.826588
AP2A2	adaptor related protein complex 2 alpha 2 subunit	ENSG00000183020	496.669	0.134394	0.0836517	1.60659	0.108145	0.473104
AP2B1	adaptor related protein complex 2 beta 1 subunit	ENSG00000006125	10156.3	0.0348993	0.0332767	1.04876	0.294289	0.690899
AP2M1	adaptor related protein complex 2 mu 1 subunit	ENSG00000161203	1609.96	0.0827041	0.0618098	1.33804	0.180883	0.580423
AP2S1	adaptor related protein complex 2 sigma 1 subunit	ENSG00000042753	534.626	0.0502482	0.0804694	0.624439	0.532339	0.841543
AP3B1	adaptor related protein complex 3 beta 1 subunit	ENSG00000132842	2412.72	-0.0279337	0.0432713	-0.645547	0.518573	0.834436
AP3D1	adaptor related protein complex 3 delta 1 subunit	ENSG00000065000	2614.35	0.063365	0.0537392	1.17912	0.23835	0.640813
AP3M1	adaptor related protein complex 3 mu 1 subunit	ENSG00000185009	2653	-0.0119515	0.045963	-0.260024	0.794845	0.947057
AP3M2	adaptor related protein complex 3 mu 2 subunit	ENSG00000070718	265.313	-0.0855216	0.114417	-0.747453	0.45479	0.80052
AP3S1	adaptor related protein complex 3 sigma 1 subunit	ENSG00000177879	1119.16	-0.083137	0.0675712	-1.23036	0.218562	0.619941
AP3S2	adaptor related protein complex 3 sigma 2 subunit	ENSG00000157823	386.584	-0.0430061	0.100142	-0.429452	0.667594	0.901051
AP4E1	adaptor related protein complex 4 epsilon 1 subunit	ENSG00000081014	596.906	0.0756498	0.0813966	0.929397	0.352683	0.729369
AP4S1	adaptor related protein complex 4 sigma 1 subunit	ENSG00000100478	517.615	0.0459008	0.0813787	0.56404	0.572727	0.862626
AP5M1	adaptor related protein complex 5 mu 1 subunit	ENSG00000053770	1887.03	-0.0630361	0.0562511	-1.12062	0.262449	0.665712
APAF1	apoptotic peptidase activating factor 1	ENSG00000120868	788.271	0.000895683	0.0716084	0.0125081	0.99002	0.997977
APBB2	amyloid beta precursor protein binding family B member 2	ENSG00000163697	328.426	0.0555843	0.0997438	0.557271	0.577342	0.8647
APC	APC, WNT signaling pathway regulator	ENSG00000134982	1001.37	0.0492814	0.0680936	0.723729	0.469232	0.809525
APEH	acylaminoacyl-peptide hydrolase	ENSG00000164062	450.074	-0.0181049	0.0917047	-0.197426	0.843494	0.963385
APEX1	apurinic/apyrimidinic endodeoxyribonuclease 1	ENSG00000100823	3899.5	-0.0100262	0.0403372	-0.24856	0.803702	0.95006
APEX2	apurinic/apyrimidinic endodeoxyribonuclease 2	ENSG00000169188	267.81	0.128088	0.112155	1.14206	0.253428	0.6557
APH1A	aph-1 homolog A, gamma-secretase subunit	ENSG00000117362	876.387	0.0844814	0.068956	1.22515	0.220519	0.621432
APH1B	aph-1 homolog B, gamma-secretase subunit	ENSG00000138613	701.004	0.0313748	0.0704229	0.445519	0.655944	0.89618
API5	apoptosis inhibitor 5	ENSG00000166181	4077.48	0.0301579	0.0364179	0.828105	0.407611	0.773629
APIP	APAF1 interacting protein	ENSG00000149089	628.409	-0.0580174	0.0729804	-0.794972	0.42663	0.78235
APLP2	amyloid beta precursor like protein 2	ENSG00000084234	7376.27	0.0302173	0.034642	0.872275	0.383059	0.754892
APMAP	adipocyte plasma membrane associated protein	ENSG00000101474	1217.37	0.0885883	0.0581244	1.52411	0.12748	0.503959
APOA1	apolipoprotein A1	ENSG00000118137	2193.82	0.0335994	0.12174	0.275993	0.782553	0.943085
APOA2	apolipoprotein A2	ENSG00000158874	10591.6	0.0889141	0.0444598	1.99988	0.0455136	0.323272
APOB	apolipoprotein B	ENSG00000084674	161058	0.200225	0.125638	1.59367	0.11101	0.477981
APOC1	apolipoprotein C1	ENSG00000130208	2529.75	-0.037331	0.0559963	-0.666669	0.504983	0.826588
APOE	apolipoprotein E	ENSG00000130203	2762.67	0.0824197	0.144694	0.569614	0.56894	0.860964
APOH	apolipoprotein H	ENSG00000091583	2657.92	-0.0520451	0.0465666	-1.11765	0.263717	0.666435
APOL1	apolipoprotein L1	ENSG00000100342	257.084	-0.186341	0.103763	-1.79583	0.0725221	0.392587
APOL2	apolipoprotein L2	ENSG00000128335	776.009	-0.155627	0.0620036	-2.50997	0.0120741	0.172129
APOL6	apolipoprotein L6	ENSG00000221963	6595.39	-0.125969	0.0344427	-3.65734	0.000254842	0.0153419
APP	amyloid beta precursor protein	ENSG00000142192	9306.71	-0.0244611	0.0325137	-0.752332	0.451852	0.799007
APPBP2	amyloid beta precursor protein binding protein 2	ENSG00000062725	1237.17	0.0161061	0.0581758	0.276852	0.781894	0.943085
APPL1	adaptor protein, phosphotyrosine interacting with PH domain and leucine zipper 1	ENSG00000157500	827.107	0.00856751	0.0736668	0.116301	0.907414	0.976145
APPL2	adaptor protein, phosphotyrosine interacting with PH domain and leucine zipper 2	ENSG00000136044	451.923	0.0699884	0.0893789	0.783053	0.433596	0.786775
APRT	adenine phosphoribosyltransferase	ENSG00000198931	304.421	0.144768	0.117703	1.22994	0.218719	0.619941
APTX	aprataxin	ENSG00000137074	464.399	-0.023757	0.0823299	-0.288559	0.772919	0.940886
AQR	aquarius intron-binding spliceosomal factor	ENSG00000021776	2483.87	0.05545	0.0479728	1.15586	0.247737	0.650522
ARCN1	archain 1	ENSG00000095139	5210.62	-0.011898	0.0375688	-0.316698	0.751473	0.933699
AREL1	apoptosis resistant E3 ubiquitin protein ligase 1	ENSG00000119682	654.493	0.0783565	0.0724091	1.08214	0.279192	0.679974
ARF1	ADP ribosylation factor 1	ENSG00000143761	4006.07	0.0543174	0.0440416	1.23332	0.217456	0.618591
ARF3	ADP ribosylation factor 3	ENSG00000134287	1859.59	0.0284457	0.05241	0.542752	0.5873	0.869475
ARF4	ADP ribosylation factor 4	ENSG00000168374	2649.55	-0.00213258	0.0496058	-0.0429906	0.965709	0.994043
ARF5	ADP ribosylation factor 5	ENSG00000004059	274.196	-0.0785118	0.111423	-0.70463	0.48104	0.814833
ARF6	ADP ribosylation factor 6	ENSG00000165527	3071.78	-0.12535	0.0426433	-2.93949	0.00328755	0.0864139
ARFGAP1	ADP ribosylation factor GTPase activating protein 1	ENSG00000101199	362.443	0.0159252	0.107375	0.148314	0.882095	0.972789
ARFGAP2	ADP ribosylation factor GTPase activating protein 2	ENSG00000149182	481.81	0.0411572	0.0809896	0.508179	0.611328	0.880112
ARFGAP3	ADP ribosylation factor GTPase activating protein 3	ENSG00000242247	750.127	-0.000167035	0.0699079	-0.00238935	0.998094	0.999759
ARFGEF1	ADP ribosylation factor guanine nucleotide exchange factor 1	ENSG00000066777	1984.94	0.00159188	0.0525248	0.0303071	0.975822	0.994703
ARFGEF2	ADP ribosylation factor guanine nucleotide exchange factor 2	ENSG00000124198	2591.34	0.0344659	0.0505517	0.681795	0.495368	0.823129
ARFGEF3	ARFGEF family member 3	ENSG00000112379	586.347	0.328623	0.106414	3.08817	0.00201392	0.0629034
ARFIP1	ADP ribosylation factor interacting protein 1	ENSG00000164144	926.107	-0.196683	0.069907	-2.8135	0.00490054	0.101618
ARFIP2	ADP ribosylation factor interacting protein 2	ENSG00000132254	308.79	0.07766	0.103713	0.748794	0.453981	0.800283
ARG1	arginase 1	ENSG00000118520	582.115	0.353959	0.105312	3.36104	0.000776494	0.0335059
ARGLU1	arginine and glutamate rich 1	ENSG00000134884	787.056	-0.104612	0.0675619	-1.54839	0.121527	0.496282
ARHGAP1	Rho GTPase activating protein 1	ENSG00000175220	410.223	0.012979	0.102042	0.127193	0.898788	0.974558
ARHGAP11A	Rho GTPase activating protein 11A	ENSG00000198826	1629	-0.0733721	0.0565215	-1.29813	0.194243	0.593868
ARHGAP12	Rho GTPase activating protein 12	ENSG00000165322	1320.95	-0.0132299	0.0619137	-0.213682	0.830795	0.959049
ARHGAP17	Rho GTPase activating protein 17	ENSG00000140750	648.829	-0.0268778	0.0730794	-0.36779	0.71303	0.920007
ARHGAP18	Rho GTPase activating protein 18	ENSG00000146376	1772.07	0.0140797	0.0590429	0.238465	0.81152	0.953133
ARHGAP19	Rho GTPase activating protein 19	ENSG00000213390	752.161	0.113346	0.0697674	1.62463	0.104241	0.466244
ARHGAP21	Rho GTPase activating protein 21	ENSG00000107863	1657.86	0.0490475	0.0608695	0.805781	0.420369	0.781306
ARHGAP29	Rho GTPase activating protein 29	ENSG00000137962	3087.55	-0.081805	0.0450631	-1.81534	0.069471	0.386439
ARHGAP35	Rho GTPase activating protein 35	ENSG00000160007	2632.66	0.0685946	0.0472121	1.4529	0.146251	0.535309
ARHGAP42	Rho GTPase activating protein 42	ENSG00000165895	590.127	0.0221041	0.0862475	0.256287	0.797729	0.948407
ARHGAP5	Rho GTPase activating protein 5	ENSG00000100852	15617.9	0.0264212	0.0428249	0.61696	0.537261	0.843993
ARHGDIA	Rho GDP dissociation inhibitor alpha	ENSG00000141522	1156.16	0.0137178	0.116753	0.117495	0.906468	0.976145
ARHGEF1	Rho guanine nucleotide exchange factor 1	ENSG00000076928	232.948	0.151847	0.121348	1.25133	0.210814	0.613637
ARHGEF10L	Rho guanine nucleotide exchange factor 10 like	ENSG00000074964	335.413	0.115007	0.100767	1.14132	0.253736	0.6557
ARHGEF11	Rho guanine nucleotide exchange factor 11	ENSG00000132694	874.784	0.0151151	0.067894	0.222628	0.823825	0.957397
ARHGEF12	Rho guanine nucleotide exchange factor 12	ENSG00000196914	1973.44	0.0249489	0.0524462	0.475704	0.634285	0.886029
ARHGEF18	Rho/Rac guanine nucleotide exchange factor 18	ENSG00000104880	541.83	-0.108898	0.089938	-1.21081	0.225967	0.627583
ARHGEF2	Rho/Rac guanine nucleotide exchange factor 2	ENSG00000116584	594.6	0.113348	0.0752542	1.5062	0.132016	0.512215
ARHGEF26	Rho guanine nucleotide exchange factor 26	ENSG00000114790	481.683	0.0711461	0.0890727	0.798741	0.42444	0.78235
ARHGEF28	Rho guanine nucleotide exchange factor 28	ENSG00000214944	377.395	-0.0420963	0.101137	-0.41623	0.677242	0.905002
ARHGEF39	Rho guanine nucleotide exchange factor 39	ENSG00000137135	260.091	-0.0168425	0.111664	-0.150832	0.880108	0.972038
ARHGEF7	Rho guanine nucleotide exchange factor 7	ENSG00000102606	596.72	0.094702	0.0773289	1.22467	0.220701	0.621477
ARID1A	AT-rich interaction domain 1A	ENSG00000117713	1713.12	0.324533	0.0625668	5.18698	2.13731e-07	5.29481e-05
ARID1B	AT-rich interaction domain 1B	ENSG00000049618	1179.15	0.0234143	0.0594913	0.393576	0.693894	0.913221
ARID2	AT-rich interaction domain 2	ENSG00000189079	1059.8	0.0147478	0.0689479	0.213898	0.830626	0.959049
ARID3A	AT-rich interaction domain 3A	ENSG00000116017	4192	0.015137	0.0369764	0.409371	0.682268	0.907358
ARID3B	AT-rich interaction domain 3B	ENSG00000179361	791.355	0.0673852	0.0674584	0.998915	0.317836	0.70709
ARID4A	AT-rich interaction domain 4A	ENSG00000032219	1004.51	-0.11874	0.0622395	-1.9078	0.0564175	0.356382
ARID4B	AT-rich interaction domain 4B	ENSG00000054267	2442.65	-0.0230071	0.0433154	-0.531153	0.595313	0.871545
ARID5B	AT-rich interaction domain 5B	ENSG00000150347	664.897	-0.0226955	0.0780702	-0.290706	0.771276	0.940483
ARIH1	ariadne RBR E3 ubiquitin protein ligase 1	ENSG00000166233	3597.8	-0.018182	0.0433331	-0.419586	0.674788	0.904686
ARIH2	ariadne RBR E3 ubiquitin protein ligase 2	ENSG00000177479	2338.06	-0.0186374	0.0489584	-0.380679	0.703441	0.91723
ARL1	ADP ribosylation factor like GTPase 1	ENSG00000120805	2731.69	-0.0805924	0.0516959	-1.55897	0.119004	0.493062
ARL13B	ADP ribosylation factor like GTPase 13B	ENSG00000169379	680.409	-0.103113	0.076784	-1.3429	0.179305	0.578691
ARL14EP	ADP ribosylation factor like GTPase 14 effector protein	ENSG00000152219	787.657	-0.0911047	0.0787045	-1.15755	0.247046	0.649951
ARL15	ADP ribosylation factor like GTPase 15	ENSG00000185305	400.854	0.00590189	0.0996091	0.0592505	0.952753	0.988643
ARL3	ADP ribosylation factor like GTPase 3	ENSG00000138175	279	0.103092	0.109656	0.94014	0.347146	0.725488
ARL4A	ADP ribosylation factor like GTPase 4A	ENSG00000122644	789.708	-0.0863929	0.072797	-1.18676	0.235321	0.637465
ARL5A	ADP ribosylation factor like GTPase 5A	ENSG00000162980	2717.2	-0.0210423	0.0546832	-0.384803	0.700384	0.916166
ARL5B	ADP ribosylation factor like GTPase 5B	ENSG00000165997	5829.14	-0.153568	0.046931	-3.27222	0.00106708	0.0419251
ARL6	ADP ribosylation factor like GTPase 6	ENSG00000113966	241.063	-0.0391045	0.130153	-0.30045	0.763834	0.938141
ARL6IP1	ADP ribosylation factor like GTPase 6 interacting protein 1	ENSG00000170540	7242.06	-0.115413	0.0399296	-2.89041	0.00384742	0.0924866
ARL6IP6	ADP ribosylation factor like GTPase 6 interacting protein 6	ENSG00000177917	867.396	-0.0866417	0.0800264	-1.08266	0.278958	0.679974
ARL8B	ADP ribosylation factor like GTPase 8B	ENSG00000134108	4318.9	-0.162335	0.0394973	-4.11004	3.95587e-05	0.00388561
ARMC1	armadillo repeat containing 1	ENSG00000104442	1995.32	-0.0588338	0.0507278	-1.15979	0.246133	0.649117
ARMC10	armadillo repeat containing 10	ENSG00000170632	754.748	-0.0835488	0.070412	-1.18657	0.235397	0.637465
ARMC6	armadillo repeat containing 6	ENSG00000105676	441.221	0.0612253	0.0934169	0.655398	0.512211	0.830867
ARMC8	armadillo repeat containing 8	ENSG00000114098	1130.39	-0.0485584	0.0570954	-0.850478	0.395059	0.763701
ARMCX3	armadillo repeat containing, X-linked 3	ENSG00000102401	669.352	0.0315892	0.0798689	0.395513	0.692465	0.912489
ARMT1	acidic residue methyltransferase 1	ENSG00000146476	1724.53	-0.0476221	0.0493896	-0.964212	0.334939	0.716346
ARNT	aryl hydrocarbon receptor nuclear translocator	ENSG00000143437	915.998	0.0614286	0.0615123	0.998639	0.317969	0.70709
ARNTL2	aryl hydrocarbon receptor nuclear translocator like 2	ENSG00000029153	1100.16	-0.25503	0.0681676	-3.74122	0.000183128	0.0123158
ARPC1A	actin related protein 2/3 complex subunit 1A	ENSG00000241685	801.433	-0.0236581	0.0667409	-0.354478	0.722981	0.92382
ARPC2	actin related protein 2/3 complex subunit 2	ENSG00000163466	3631.77	-0.0317619	0.0367591	-0.864057	0.387557	0.759347
ARPC3	actin related protein 2/3 complex subunit 3	ENSG00000111229	3287.41	-0.061507	0.0377739	-1.62829	0.103463	0.464991
ARPC4	actin related protein 2/3 complex subunit 4	ENSG00000241553	1370.14	-0.0573067	0.0653257	-0.877246	0.380353	0.75274
ARPC5	actin related protein 2/3 complex subunit 5	ENSG00000162704	3642.12	-0.18178	0.0394425	-4.60875	4.05106e-06	0.000592963
ARPC5L	actin related protein 2/3 complex subunit 5 like	ENSG00000136950	696.738	-0.0276836	0.0688576	-0.402041	0.687654	0.910107
ARPIN	actin related protein 2/3 complex inhibitor	ENSG00000242498	294.56	0.0123057	0.119714	0.102792	0.918128	0.97814
ARPP19	cAMP regulated phosphoprotein 19	ENSG00000128989	5579.19	-0.088151	0.0393074	-2.24261	0.0249222	0.250209
ARRB1	arrestin beta 1	ENSG00000137486	291.717	0.146554	0.11824	1.23946	0.215175	0.618016
ARRB2	arrestin beta 2	ENSG00000141480	259.587	0.0821623	0.114214	0.719371	0.471912	0.810331
ARRDC3	arrestin domain containing 3	ENSG00000113369	1839.75	-0.15029	0.0482752	-3.11319	0.00185074	0.05935
ARSB	arylsulfatase B	ENSG00000113273	1589.97	0.0415117	0.0613214	0.676953	0.498436	0.824323
ARSE	arylsulfatase E (chondrodysplasia punctata 1)	ENSG00000157399	494.015	0.152562	0.0829733	1.83868	0.0659618	0.378191
ARSK	arylsulfatase family member K	ENSG00000164291	275.048	-0.0753389	0.107332	-0.701926	0.482725	0.815835
ARV1	ARV1 homolog, fatty acid homeostasis modulator	ENSG00000173409	280.402	-0.163296	0.110384	-1.47934	0.139049	0.525039
ASAH1	N-acylsphingosine amidohydrolase 1	ENSG00000104763	1843.2	-0.110682	0.0462603	-2.39259	0.0167297	0.202658
ASAP1	ArfGAP with SH3 domain, ankyrin repeat and PH domain 1	ENSG00000153317	1851.09	0.0706616	0.0534633	1.32168	0.186274	0.586587
ASAP2	ArfGAP with SH3 domain, ankyrin repeat and PH domain 2	ENSG00000151693	248.178	0.0887062	0.111764	0.79369	0.427376	0.78235
ASAP3	ArfGAP with SH3 domain, ankyrin repeat and PH domain 3	ENSG00000088280	270.741	0.138923	0.113737	1.22144	0.221919	0.62209
ASB1	ankyrin repeat and SOCS box containing 1	ENSG00000065802	468.94	0.213749	0.0884397	2.41689	0.0156539	0.198466
ASB3	ankyrin repeat and SOCS box containing 3	ENSG00000115239	366.229	-0.0472874	0.097217	-0.486411	0.626676	0.884001
ASB7	ankyrin repeat and SOCS box containing 7	ENSG00000183475	656.615	-0.0508005	0.0710294	-0.715203	0.474484	0.810998
ASB8	ankyrin repeat and SOCS box containing 8	ENSG00000177981	455.127	-0.0840684	0.0860242	-0.977265	0.328438	0.714704
ASCC1	activating signal cointegrator 1 complex subunit 1	ENSG00000138303	514.587	-0.0673392	0.0910082	-0.739924	0.459346	0.804547
ASCC2	activating signal cointegrator 1 complex subunit 2	ENSG00000100325	608.017	0.0877201	0.0850428	1.03148	0.302315	0.695585
ASCC3	activating signal cointegrator 1 complex subunit 3	ENSG00000112249	5140.99	-0.0138114	0.0407916	-0.338584	0.734923	0.928178
ASF1A	anti-silencing function 1A histone chaperone	ENSG00000111875	2385.66	-0.0420519	0.0470571	-0.893636	0.371517	0.74553
ASF1B	anti-silencing function 1B histone chaperone	ENSG00000105011	514.64	0.100921	0.0855836	1.17921	0.238314	0.640813
ASGR1	asialoglycoprotein receptor 1	ENSG00000141505	312.239	0.0210642	0.109785	0.191867	0.847846	0.965935
ASGR2	asialoglycoprotein receptor 2	ENSG00000161944	1206.37	0.0649643	0.0627174	1.03583	0.300283	0.694178
ASH1L	ASH1 like histone lysine methyltransferase	ENSG00000116539	2158.41	0.102236	0.121015	0.844822	0.39821	0.765731
ASH2L	ASH2 like histone lysine methyltransferase complex subunit	ENSG00000129691	1277.95	-0.0335073	0.0537196	-0.623745	0.532795	0.841543
ASNA1	arsA arsenite transporter, ATP-binding, homolog 1 (bacterial)	ENSG00000198356	289.197	0.0409039	0.104262	0.392319	0.694822	0.913338
ASNSD1	asparagine synthetase domain containing 1	ENSG00000138381	852.897	0.00773264	0.0666961	0.115938	0.907701	0.976145
ASPH	aspartate beta-hydroxylase	ENSG00000198363	5309.73	0.018002	0.0396886	0.45358	0.650131	0.893899
ASPM	abnormal spindle microtubule assembly	ENSG00000066279	9254.67	-0.0551278	0.0429381	-1.28389	0.199181	0.599204
ASRGL1	asparaginase like 1	ENSG00000162174	254.584	0.0767089	0.11926	0.64321	0.520088	0.834939
ASS1	argininosuccinate synthase 1	ENSG00000130707	317.127	0.0493433	0.112039	0.44041	0.65964	0.897923
ASXL1	additional sex combs like 1, transcriptional regulator	ENSG00000171456	2328.34	0.0905317	0.0465119	1.94642	0.051604	0.342117
ASXL2	additional sex combs like 2, transcriptional regulator	ENSG00000143970	1135.79	0.108878	0.0688179	1.58212	0.113622	0.483848
ATAD1	ATPase family, AAA domain containing 1	ENSG00000138138	1414.44	-0.0377651	0.055283	-0.683123	0.494529	0.822746
ATAD2	ATPase family, AAA domain containing 2	ENSG00000156802	6541.89	-0.0822032	0.0397636	-2.0673	0.0387062	0.304893
ATAD2B	ATPase family, AAA domain containing 2B	ENSG00000119778	551.453	-0.0205176	0.0864054	-0.237458	0.812302	0.953133
ATAD3A	ATPase family, AAA domain containing 3A	ENSG00000197785	362.15	0.269413	0.102555	2.627	0.00861411	0.139792
ATAD3B	ATPase family, AAA domain containing 3B	ENSG00000160072	257.153	0.072486	0.130714	0.554538	0.579211	0.865683
ATAD5	ATPase family, AAA domain containing 5	ENSG00000176208	1365.13	-0.0280433	0.058495	-0.479414	0.631644	0.885156
ATE1	arginyltransferase 1	ENSG00000107669	1550.19	0.017812	0.0532324	0.334608	0.737921	0.930109
ATF1	activating transcription factor 1	ENSG00000123268	789.344	-0.125205	0.0688074	-1.81964	0.0688138	0.385657
ATF2	activating transcription factor 2	ENSG00000115966	3131.56	-0.063978	0.0415698	-1.53905	0.123792	0.497904
ATF4	activating transcription factor 4	ENSG00000128272	3546.85	0.155459	0.0481128	3.23113	0.00123302	0.0472026
ATF6	activating transcription factor 6	ENSG00000118217	1239.79	-0.0591638	0.0598058	-0.989265	0.322534	0.709414
ATF7	activating transcription factor 7	ENSG00000170653	407.003	0.181279	0.0915709	1.97965	0.0477426	0.327572
ATF7IP	activating transcription factor 7 interacting protein	ENSG00000171681	3316.98	-0.0218355	0.0511087	-0.427237	0.669207	0.901901
ATF7IP2	activating transcription factor 7 interacting protein 2	ENSG00000166669	371.323	0.0975283	0.0982136	0.993023	0.320699	0.709001
ATG12	autophagy related 12	ENSG00000145782	1338.54	-0.036451	0.0562741	-0.647739	0.517154	0.834093
ATG13	autophagy related 13	ENSG00000175224	770.466	0.000831991	0.0727854	0.0114307	0.99088	0.997977
ATG14	autophagy related 14	ENSG00000126775	464.982	-0.127503	0.0928818	-1.37274	0.169833	0.566365
ATG16L1	autophagy related 16 like 1	ENSG00000085978	529.426	0.0180033	0.0762147	0.236218	0.813264	0.953212
ATG2B	autophagy related 2B	ENSG00000066739	761.848	0.150361	0.0728413	2.06422	0.0389965	0.305286
ATG3	autophagy related 3	ENSG00000144848	1509.88	-0.0656973	0.0529766	-1.24012	0.214931	0.617813
ATG4A	autophagy related 4A cysteine peptidase	ENSG00000101844	280.059	-0.122789	0.11574	-1.0609	0.288733	0.687306
ATG4B	autophagy related 4B cysteine peptidase	ENSG00000168397	379.463	0.028512	0.0979822	0.290992	0.771057	0.940483
ATG4C	autophagy related 4C cysteine peptidase	ENSG00000125703	435.267	-0.191179	0.0860279	-2.2223	0.0262633	0.255374
ATG5	autophagy related 5	ENSG00000057663	1387.7	-0.0496562	0.0565536	-0.878038	0.379923	0.752488
ATG7	autophagy related 7	ENSG00000197548	422.166	-0.0413539	0.0925262	-0.446943	0.654916	0.896068
ATIC	5-aminoimidazole-4-carboxamide ribonucleotide formyltransferase/IMP cyclohydrolase	ENSG00000138363	4955.59	0.0357437	0.0388197	0.92076	0.357176	0.732102
ATL2	atlastin GTPase 2	ENSG00000119787	2150.54	-0.0654902	0.0504953	-1.29696	0.194646	0.594289
ATL3	atlastin GTPase 3	ENSG00000184743	6735.29	-0.111105	0.0500355	-2.22052	0.0263832	0.25578
ATM	ATM serine/threonine kinase	ENSG00000149311	1802.27	0.0825204	0.0673554	1.22515	0.220519	0.621432
ATMIN	ATM interactor	ENSG00000166454	1532.27	-0.0237549	0.0518101	-0.458499	0.646594	0.89209
ATN1	atrophin 1	ENSG00000111676	457.056	0.0694621	0.0958618	0.724607	0.468693	0.809525
ATP10D	ATPase phospholipid transporting 10D (putative)	ENSG00000145246	1071.48	0.340292	0.0651603	5.22238	1.76635e-07	4.54683e-05
ATP11A	ATPase phospholipid transporting 11A	ENSG00000068650	1350.85	0.178876	0.05329	3.35665	0.000788934	0.0336399
ATP11B	ATPase phospholipid transporting 11B (putative)	ENSG00000058063	1631.23	-0.0781149	0.0509441	-1.53334	0.125191	0.4991
ATP13A1	ATPase 13A1	ENSG00000105726	575.745	0.178286	0.0962132	1.85303	0.0638776	0.372536
ATP13A3	ATPase 13A3	ENSG00000133657	4510.83	-0.0352836	0.0425947	-0.828356	0.407469	0.773629
ATP1A1	ATPase Na+/K+ transporting subunit alpha 1	ENSG00000163399	7615.92	0.0330703	0.0335524	0.98563	0.324315	0.710388
ATP1B1	ATPase Na+/K+ transporting subunit beta 1	ENSG00000143153	6536.61	-0.175929	0.0354371	-4.96455	6.88607e-07	0.000135275
ATP1B3	ATPase Na+/K+ transporting subunit beta 3	ENSG00000069849	2576.95	-0.0299237	0.0502125	-0.595942	0.551214	0.851187
ATP2A2	ATPase sarcoplasmic/endoplasmic reticulum Ca2+ transporting 2	ENSG00000174437	12862.8	0.0367192	0.030239	1.2143	0.224632	0.626969
ATP2B1	ATPase plasma membrane Ca2+ transporting 1	ENSG00000070961	8943.49	-0.00373639	0.03658	-0.102143	0.918643	0.97827
ATP2B2	ATPase plasma membrane Ca2+ transporting 2	ENSG00000157087	2101.23	0.00600547	0.0483599	0.124183	0.90117	0.975245
ATP2B4	ATPase plasma membrane Ca2+ transporting 4	ENSG00000058668	252.338	0.267103	0.119037	2.24385	0.0248418	0.249924
ATP2C1	ATPase secretory pathway Ca2+ transporting 1	ENSG00000017260	2939.27	-0.0210367	0.0399629	-0.526406	0.598606	0.873797
ATP5A1	ATP synthase, H+ transporting, mitochondrial F1 complex, alpha subunit 1, cardiac muscle	ENSG00000152234	8304.97	0.0418754	0.0384301	1.08965	0.275866	0.678242
ATP5B	ATP synthase, H+ transporting, mitochondrial F1 complex, beta polypeptide	ENSG00000110955	11329.7	0.0826705	0.0396553	2.08473	0.037094	0.296552
ATP5C1	ATP synthase, H+ transporting, mitochondrial F1 complex, gamma polypeptide 1	ENSG00000165629	3709.89	0.0305328	0.0402288	0.75898	0.447864	0.796215
ATP5E	ATP synthase, H+ transporting, mitochondrial F1 complex, epsilon subunit	ENSG00000124172	1951.63	-0.0559335	0.0703797	-0.794739	0.426765	0.78235
ATP5F1	ATP synthase, H+ transporting, mitochondrial Fo complex subunit B1	ENSG00000116459	4742.52	-0.0353363	0.035693	-0.990006	0.322171	0.709339
ATP5G1	ATP synthase, H+ transporting, mitochondrial Fo complex subunit C1 (subunit 9)	ENSG00000159199	704.491	0.138178	0.0725966	1.90336	0.0569934	0.358429
ATP5G2	ATP synthase, H+ transporting, mitochondrial Fo complex subunit C2 (subunit 9)	ENSG00000135390	577.711	0.0240426	0.0909506	0.264348	0.791512	0.945021
ATP5G3	ATP synthase, H+ transporting, mitochondrial Fo complex subunit C3 (subunit 9)	ENSG00000154518	3216.46	0.0531491	0.0438244	1.21277	0.225217	0.627583
ATP5H	ATP synthase, H+ transporting, mitochondrial Fo complex subunit D	ENSG00000167863	2094.08	-0.00853044	0.058383	-0.146112	0.883833	0.973649
ATP5I	ATP synthase, H+ transporting, mitochondrial Fo complex subunit E	ENSG00000169020	555.832	-0.0344097	0.0801906	-0.429098	0.667852	0.901051
ATP5J	ATP synthase, H+ transporting, mitochondrial Fo complex subunit F6	ENSG00000154723	1043.49	0.00958278	0.0673953	0.142188	0.886932	0.973649
ATP5J2	ATP synthase, H+ transporting, mitochondrial Fo complex subunit F2	ENSG00000241468	913.062	0.0665793	0.0719897	0.924846	0.355046	0.730956
ATP5L	ATP synthase, H+ transporting, mitochondrial Fo complex subunit G	ENSG00000167283	941.408	0.0153669	0.0614673	0.250001	0.802586	0.949795
ATP5O	ATP synthase, H+ transporting, mitochondrial F1 complex, O subunit	ENSG00000241837	455.102	-0.0702896	0.0852369	-0.824637	0.409577	0.775227
ATP6	ATP synthase F0 subunit 6	ENSG00000198899	38574.9	-0.259662	0.108939	-2.38356	0.0171462	0.205123
ATP6AP1	ATPase H+ transporting accessory protein 1	ENSG00000071553	471.291	0.185593	0.0919482	2.01845	0.0435448	0.317429
ATP6AP2	ATPase H+ transporting accessory protein 2	ENSG00000182220	1653.47	-0.0302663	0.0498624	-0.606997	0.543853	0.848811
ATP6V0A1	ATPase H+ transporting V0 subunit a1	ENSG00000033627	1189.47	0.00967642	0.0543146	0.178155	0.858601	0.968507
ATP6V0A2	ATPase H+ transporting V0 subunit a2	ENSG00000185344	715.862	-0.0677697	0.0729058	-0.929552	0.352603	0.729369
ATP6V0B	ATPase H+ transporting V0 subunit b	ENSG00000117410	450.052	0.110111	0.0963904	1.14234	0.253311	0.6557
ATP6V0D1	ATPase H+ transporting V0 subunit d1	ENSG00000159720	313.643	-0.0649205	0.126766	-0.512129	0.608561	0.879069
ATP6V0E1	ATPase H+ transporting V0 subunit e1	ENSG00000113732	935.691	-0.00503031	0.0625226	-0.0804559	0.935875	0.981154
ATP6V1A	ATPase H+ transporting V1 subunit A	ENSG00000114573	4425.78	-0.0876232	0.0388752	-2.25396	0.0241985	0.247364
ATP6V1B2	ATPase H+ transporting V1 subunit B2	ENSG00000147416	1734.47	0.038525	0.0477561	0.806704	0.419837	0.781306
ATP6V1C1	ATPase H+ transporting V1 subunit C1	ENSG00000155097	1711.11	-0.0476074	0.0536686	-0.887061	0.375046	0.749903
ATP6V1D	ATPase H+ transporting V1 subunit D	ENSG00000100554	600.533	-0.0125295	0.0765389	-0.1637	0.869967	0.971648
ATP6V1E1	ATPase H+ transporting V1 subunit E1	ENSG00000131100	1903.56	-0.0614794	0.0460378	-1.33541	0.181742	0.580881
ATP6V1F	ATPase H+ transporting V1 subunit F	ENSG00000128524	260.195	0.106194	0.135027	0.786468	0.431593	0.786068
ATP6V1G1	ATPase H+ transporting V1 subunit G1	ENSG00000136888	2342.14	-0.128244	0.04732	-2.71015	0.00672535	0.123009
ATP7B	ATPase copper transporting beta	ENSG00000123191	686.888	0.000205338	0.0750877	0.00273464	0.997818	0.999759
ATP8	ATP synthase F0 subunit 8	ENSG00000228253	13345.1	-0.257611	0.0785409	-3.27996	0.00103823	0.0412254
ATP8B2	ATPase phospholipid transporting 8B2	ENSG00000143515	1073.67	0.135483	0.0663401	2.04226	0.0411262	0.310736
ATP9A	ATPase phospholipid transporting 9A (putative)	ENSG00000054793	811.183	0.1236	0.0669399	1.84643	0.0648305	0.374872
ATPAF1	ATP synthase mitochondrial F1 complex assembly factor 1	ENSG00000123472	1393.93	-6.81033e-05	0.0510792	-0.00133329	0.998936	0.999803
ATPIF1	ATPase inhibitory factor 1	ENSG00000130770	1023.95	-0.0183356	0.0724725	-0.253001	0.800267	0.948967
ATR	ATR serine/threonine kinase	ENSG00000175054	1395.03	0.0645754	0.0517685	1.24739	0.212255	0.614046
ATRAID	all-trans retinoic acid induced differentiation factor	ENSG00000138085	421.942	0.0357579	0.0891626	0.401042	0.688389	0.910208
ATRIP	ATR interacting protein	ENSG00000164053	298.769	-0.123931	0.104015	-1.19147	0.233469	0.635611
ATRN	attractin	ENSG00000088812	2074.95	-0.0155853	0.0485279	-0.321162	0.748088	0.932767
ATRX	ATRX, chromatin remodeler	ENSG00000085224	3312.57	0.0183716	0.057919	0.317194	0.751096	0.933699
ATXN1	ataxin 1	ENSG00000124788	748.867	0.0189566	0.0697957	0.271601	0.785929	0.943437
ATXN10	ataxin 10	ENSG00000130638	3157.33	-0.0572203	0.0425536	-1.34466	0.178734	0.577596
ATXN1L	ataxin 1 like	ENSG00000224470	1102.26	-0.0197418	0.0596789	-0.3308	0.740795	0.931068
ATXN2	ataxin 2	ENSG00000204842	1307.47	0.0210462	0.0579049	0.363461	0.71626	0.921405
ATXN2L	ataxin 2 like	ENSG00000168488	1282.49	0.159796	0.055789	2.86428	0.00417955	0.0948339
ATXN3	ataxin 3	ENSG00000066427	297.609	-0.123571	0.109587	-1.12761	0.259484	0.661824
ATXN7	ataxin 7	ENSG00000163635	336.454	-0.0671559	0.0935986	-0.717489	0.473072	0.810904
ATXN7L3	ataxin 7 like 3	ENSG00000087152	831.357	0.0825611	0.0646853	1.27635	0.201831	0.60052
ATXN7L3B	ataxin 7 like 3B	ENSG00000253719	2636.73	0.0403128	0.0407087	0.990275	0.32204	0.709339
AUH	AU RNA binding methylglutaconyl-CoA hydratase	ENSG00000148090	334.272	0.0759955	0.106231	0.715379	0.474375	0.810998
AUP1	AUP1, lipid droplet regulating VLDL assembly factor	ENSG00000115307	585.053	0.0248451	0.0779496	0.318732	0.74993	0.933066
AURKA	aurora kinase A	ENSG00000087586	2661.37	-0.0121335	0.0476846	-0.254452	0.799146	0.948948
AURKAIP1	aurora kinase A interacting protein 1	ENSG00000175756	513.547	0.0861966	0.0863392	0.998349	0.31811	0.707175
AURKB	aurora kinase B	ENSG00000178999	692.954	0.0789872	0.0750367	1.05265	0.292502	0.690553
AVL9	AVL9 cell migration associated	ENSG00000105778	1498.93	0.04274	0.0507526	0.842123	0.399719	0.766801
AZI2	5-azacytidine induced 2	ENSG00000163512	897.995	-0.0951103	0.0619761	-1.53463	0.124875	0.499033
AZIN1	antizyme inhibitor 1	ENSG00000155096	4373.35	-0.069747	0.0451848	-1.5436	0.122686	0.497207
B2M	beta-2-microglobulin	ENSG00000166710	11562.8	-0.155833	0.0387475	-4.02177	5.77636e-05	0.0051334
B3GALNT1	beta-1,3-N-acetylgalactosaminyltransferase 1 (globoside blood group)	ENSG00000169255	366.223	-0.0638881	0.0924374	-0.691151	0.489471	0.819406
B3GALNT2	beta-1,3-N-acetylgalactosaminyltransferase 2	ENSG00000162885	984.312	-0.0308678	0.0637762	-0.484002	0.628385	0.884603
B3GALT1	beta-1,3-galactosyltransferase 1	ENSG00000172318	256.888	-0.247937	0.112634	-2.20126	0.0277178	0.260319
B3GALT6	beta-1,3-galactosyltransferase 6	ENSG00000176022	424.854	0.0225255	0.089641	0.251286	0.801593	0.949372
B3GNT2	UDP-GlcNAc:betaGal beta-1,3-N-acetylglucosaminyltransferase 2	ENSG00000170340	787.783	-0.072519	0.0728127	-0.995966	0.319267	0.707849
B4GALT1	beta-1,4-galactosyltransferase 1	ENSG00000086062	1979.98	-0.0474695	0.0452244	-1.04964	0.293882	0.690899
B4GALT2	beta-1,4-galactosyltransferase 2	ENSG00000117411	291.481	0.061804	0.110999	0.5568	0.577664	0.8647
B4GALT3	beta-1,4-galactosyltransferase 3	ENSG00000158850	390.94	-0.0650215	0.0932118	-0.697568	0.485448	0.817475
B4GALT4	beta-1,4-galactosyltransferase 4	ENSG00000121578	530.463	-0.0245867	0.0874542	-0.281138	0.778605	0.942635
B4GALT5	beta-1,4-galactosyltransferase 5	ENSG00000158470	1224.18	-0.0551946	0.0570948	-0.966718	0.333685	0.716346
B4GAT1	beta-1,4-glucuronyltransferase 1	ENSG00000174684	1501.03	0.0406379	0.0678319	0.599098	0.549107	0.851187
BABAM2	BRISC and BRCA1 A complex member 2	ENSG00000158019	223.368	0.0311938	0.115506	0.270063	0.787112	0.943902
BACH1	BTB domain and CNC homolog 1	ENSG00000156273	1573.1	-0.0715636	0.0510958	-1.40058	0.161341	0.553249
BAG1	BCL2 associated athanogene 1	ENSG00000107262	549.033	0.057809	0.0799974	0.722636	0.469904	0.809862
BAG2	BCL2 associated athanogene 2	ENSG00000112208	1598.82	-0.0769007	0.0546351	-1.40753	0.15927	0.550982
BAG3	BCL2 associated athanogene 3	ENSG00000151929	244.931	-0.0180505	0.116342	-0.15515	0.876703	0.971661
BAG4	BCL2 associated athanogene 4	ENSG00000156735	2817.51	-0.119147	0.0549023	-2.17017	0.0299937	0.272057
BAG5	BCL2 associated athanogene 5	ENSG00000166170	739.219	0.00878845	0.0727767	0.120759	0.903882	0.976043
BAG6	BCL2 associated athanogene 6	ENSG00000204463	1450.75	0.0542097	0.0633104	0.856252	0.391858	0.761362
BAHD1	bromo adjacent homology domain containing 1	ENSG00000140320	253.898	0.0547608	0.121974	0.448955	0.653464	0.895443
BAIAP2L1	BAI1 associated protein 2 like 1	ENSG00000006453	1032.03	-0.0309987	0.0607126	-0.51058	0.609645	0.879221
BAMBI	BMP and activin membrane bound inhibitor	ENSG00000095739	1211.86	-0.191294	0.0582226	-3.28557	0.00101777	0.0406292
BANF1	barrier to autointegration factor 1	ENSG00000175334	631.686	0.0758418	0.0772955	0.981193	0.326497	0.71287
BAP1	BRCA1 associated protein 1	ENSG00000163930	235.649	-0.0198437	0.142286	-0.139463	0.889084	0.973649
BARD1	BRCA1 associated RING domain 1	ENSG00000138376	955.531	-0.0924785	0.0619597	-1.49256	0.135553	0.517068
BAX	BCL2 associated X, apoptosis regulator	ENSG00000087088	308.014	0.103507	0.106558	0.971365	0.331367	0.715371
BAZ1A	bromodomain adjacent to zinc finger domain 1A	ENSG00000198604	1769.36	-0.0217433	0.0535239	-0.406237	0.684569	0.907853
BAZ1B	bromodomain adjacent to zinc finger domain 1B	ENSG00000009954	3795.28	0.0679697	0.0374971	1.81267	0.0698833	0.387577
BAZ2A	bromodomain adjacent to zinc finger domain 2A	ENSG00000076108	2986.92	0.167664	0.047032	3.56489	0.000364007	0.019136
BAZ2B	bromodomain adjacent to zinc finger domain 2B	ENSG00000123636	782.259	-0.0552805	0.0677293	-0.816197	0.414387	0.778323
BBS10	Bardet-Biedl syndrome 10	ENSG00000179941	424.281	-0.166672	0.0902536	-1.84671	0.0647889	0.374872
BBS4	Bardet-Biedl syndrome 4	ENSG00000140463	425.397	-0.101628	0.0940021	-1.08113	0.279641	0.679974
BBX	BBX, HMG-box containing	ENSG00000114439	1434.4	-0.0708439	0.0600705	-1.17934	0.238261	0.640813
BCAM	basal cell adhesion molecule (Lutheran blood group)	ENSG00000187244	1283.93	0.204375	0.0738036	2.76917	0.00561994	0.110402
BCAP31	B-cell receptor associated protein 31	ENSG00000185825	740.446	0.0645313	0.0761349	0.847591	0.396666	0.764618
BCAS2	BCAS2, pre-mRNA processing factor	ENSG00000116752	1315.65	-0.191989	0.0622975	-3.08181	0.00205748	0.0632062
BCAT1	branched chain amino acid transaminase 1	ENSG00000060982	8694.2	0.100362	0.0394229	2.54577	0.0109038	0.161182
BCCIP	BRCA2 and CDKN1A interacting protein	ENSG00000107949	2550.82	-0.0199133	0.0431762	-0.46121	0.644648	0.890836
BCKDHB	branched chain keto acid dehydrogenase E1 subunit beta	ENSG00000083123	691.797	-0.0780123	0.0738981	-1.05567	0.291117	0.68913
BCL10	B-cell CLL/lymphoma 10	ENSG00000142867	609.259	-0.115185	0.0778354	-1.47986	0.138911	0.524887
BCL2L1	BCL2 like 1	ENSG00000171552	1343.24	-0.0212101	0.0594952	-0.356501	0.721466	0.923058
BCL2L11	BCL2 like 11	ENSG00000153094	707.779	-0.166746	0.0695523	-2.39741	0.0165113	0.202658
BCL2L13	BCL2 like 13	ENSG00000099968	1757.91	-0.0768816	0.0466613	-1.64765	0.0994237	0.455534
BCL7A	BCL tumor suppressor 7A	ENSG00000110987	239.86	-0.0794024	0.123944	-0.64063	0.521763	0.836008
BCL7B	BCL tumor suppressor 7B	ENSG00000106635	308.828	-0.0329486	0.113601	-0.290037	0.771788	0.940483
BCL9	B-cell CLL/lymphoma 9	ENSG00000116128	613.398	0.220567	0.0810908	2.72	0.00652812	0.121527
BCL9L	B-cell CLL/lymphoma 9 like	ENSG00000186174	231.234	0.106046	0.124199	0.853843	0.393192	0.762832
BCLAF1	BCL2 associated transcription factor 1	ENSG00000029363	9447.53	-0.031306	0.032093	-0.975476	0.329324	0.715067
BCOR	BCL6 corepressor	ENSG00000183337	838.215	0.100389	0.0638354	1.57262	0.115808	0.488145
BCORL1	BCL6 corepressor like 1	ENSG00000085185	556.851	0.246477	0.078727	3.13078	0.00174344	0.0573338
BCR	BCR, RhoGEF and GTPase activating protein	ENSG00000186716	783.274	0.169051	0.0756461	2.23476	0.0254333	0.252455
BDH2	3-hydroxybutyrate dehydrogenase 2	ENSG00000164039	237.013	0.0888669	0.125446	0.708405	0.478694	0.812793
BDP1	B double prime 1, subunit of RNA polymerase III transcription initiation factor IIIB	ENSG00000145734	1747.23	0.0446785	0.0614825	0.726686	0.467418	0.809525
BECN1	beclin 1	ENSG00000126581	580.619	0.0301999	0.0950217	0.317821	0.750621	0.933431
BEND3	BEN domain containing 3	ENSG00000178409	497.103	0.145336	0.0775971	1.87296	0.0610743	0.367539
BEND7	BEN domain containing 7	ENSG00000165626	282.168	-0.226016	0.125159	-1.80583	0.070945	0.389702
BET1	Bet1 golgi vesicular membrane trafficking protein	ENSG00000105829	342.964	-0.123339	0.111963	-1.1016	0.270635	0.672889
BEX3	brain expressed X-linked 3	ENSG00000166681	1854.29	0.00506199	0.0569352	0.0889079	0.929155	0.980928
BFAR	bifunctional apoptosis regulator	ENSG00000103429	737.109	0.0610617	0.0722646	0.844974	0.398125	0.765731
BHLHE40	basic helix-loop-helix family member e40	ENSG00000134107	385.749	-0.0707591	0.0902213	-0.784284	0.432874	0.786773
BHMT2	betaine--homocysteine S-methyltransferase 2	ENSG00000132840	1747.49	-0.0474795	0.0511935	-0.927451	0.353693	0.729369
BICC1	BicC family RNA binding protein 1	ENSG00000122870	1467.31	-0.173749	0.0594764	-2.92132	0.00348556	0.0891657
BICD1	BICD cargo adaptor 1	ENSG00000151746	310.959	-0.0769983	0.108628	-0.708826	0.478432	0.812793
BICD2	BICD cargo adaptor 2	ENSG00000185963	1225.52	-0.0190153	0.0533292	-0.356565	0.721418	0.923058
BICRAL	BRD4 interacting chromatin remodeling complex associated protein like	ENSG00000112624	220.828	0.2691	0.126716	2.12365	0.0336993	0.284779
BID	BH3 interacting domain death agonist	ENSG00000015475	810.368	-0.0796271	0.0658374	-1.20945	0.226489	0.627583
BIN1	bridging integrator 1	ENSG00000136717	398.891	0.230142	0.104379	2.20487	0.0274631	0.259838
BIRC2	baculoviral IAP repeat containing 2	ENSG00000110330	1094.6	-0.0518684	0.0612905	-0.846271	0.397402	0.765338
BIRC5	baculoviral IAP repeat containing 5	ENSG00000089685	2190.54	-0.089619	0.0483886	-1.85207	0.064016	0.373052
BIRC6	baculoviral IAP repeat containing 6	ENSG00000115760	3050.75	0.22034	0.108297	2.0346	0.041891	0.313623
BLCAP	bladder cancer associated protein	ENSG00000166619	228.612	0.0385312	0.117306	0.328469	0.742557	0.931141
BLM	Bloom syndrome RecQ like helicase	ENSG00000197299	1536.96	0.0181741	0.0575193	0.315965	0.752029	0.933699
BLMH	bleomycin hydrolase	ENSG00000108578	4272.67	0.0506925	0.0355814	1.42469	0.154247	0.543394
BLOC1S2	biogenesis of lysosomal organelles complex 1 subunit 2	ENSG00000196072	1041.1	-0.076698	0.0653917	-1.1729	0.240835	0.644147
BLOC1S5	biogenesis of lysosomal organelles complex 1 subunit 5	ENSG00000188428	411.686	-0.0774183	0.0942779	-0.821171	0.411549	0.776737
BLOC1S6	biogenesis of lysosomal organelles complex 1 subunit 6	ENSG00000104164	1631.89	-0.0435073	0.0537407	-0.809577	0.418183	0.781306
BLZF1	basic leucine zipper nuclear factor 1	ENSG00000117475	616.069	-0.223234	0.0787614	-2.83431	0.00459243	0.0987969
BMF	Bcl2 modifying factor	ENSG00000104081	234.453	-0.0448532	0.11813	-0.379695	0.704172	0.91723
BMI1	BMI1 proto-oncogene, polycomb ring finger	ENSG00000168283	1138.65	-0.185372	0.0683176	-2.71338	0.00666004	0.122733
BMP2	bone morphogenetic protein 2	ENSG00000125845	1421.77	-0.239973	0.0623645	-3.8479	0.000119133	0.00926384
BMP2K	BMP2 inducible kinase	ENSG00000138756	285.455	0.110125	0.112003	0.983232	0.325493	0.711927
BMPR1A	bone morphogenetic protein receptor type 1A	ENSG00000107779	1289.16	-0.0261461	0.052709	-0.496046	0.619862	0.882184
BMPR2	bone morphogenetic protein receptor type 2	ENSG00000204217	1988.17	0.0492788	0.0969071	0.508516	0.611092	0.880112
BMS1	BMS1, ribosome biogenesis factor	ENSG00000165733	2183.17	0.115425	0.0510202	2.26235	0.023676	0.244576
BNIP2	BCL2 interacting protein 2	ENSG00000140299	1379.62	0.00193234	0.0564988	0.0342015	0.972716	0.994653
BNIP3	BCL2 interacting protein 3	ENSG00000176171	1911.05	-0.000839748	0.0540431	-0.0155385	0.987603	0.997257
BNIP3L	BCL2 interacting protein 3 like	ENSG00000104765	565.513	0.0981166	0.0785764	1.24868	0.211783	0.614046
BOD1	biorientation of chromosomes in cell division 1	ENSG00000145919	1302.42	0.0250994	0.0615179	0.408002	0.683272	0.907732
BOD1L1	biorientation of chromosomes in cell division 1 like 1	ENSG00000038219	3750.58	0.0645529	0.061189	1.05498	0.291436	0.689564
BORA	bora, aurora kinase A activator	ENSG00000136122	553.892	-0.0769861	0.0748737	-1.02821	0.30385	0.695675
BORCS7	BLOC-1 related complex subunit 7	ENSG00000166275	590.02	-0.128636	0.0886079	-1.45174	0.146573	0.535309
BPGM	bisphosphoglycerate mutase	ENSG00000172331	356.381	-0.0899416	0.0931817	-0.965228	0.334431	0.716346
BPNT1	3'(2'), 5'-bisphosphate nucleotidase 1	ENSG00000162813	1498.73	-0.108023	0.053214	-2.02997	0.0423597	0.314955
BPTF	bromodomain PHD finger transcription factor	ENSG00000171634	3391.96	0.129648	0.0903904	1.43431	0.151483	0.540662
BRAF	B-Raf proto-oncogene, serine/threonine kinase	ENSG00000157764	1603.7	-0.0246777	0.067353	-0.366393	0.714072	0.920488
BRAP	BRCA1 associated protein	ENSG00000089234	807.474	-0.166669	0.06443	-2.58682	0.00968652	0.148786
BRCA1	BRCA1, DNA repair associated	ENSG00000012048	1739.91	0.0264863	0.0517443	0.511868	0.608743	0.879069
BRCA2	BRCA2, DNA repair associated	ENSG00000139618	1773.14	0.0267955	0.0663122	0.404082	0.686153	0.909308
BRCC3	BRCA1/BRCA2-containing complex subunit 3	ENSG00000185515	1088.28	0.0338093	0.0595539	0.56771	0.570232	0.862046
BRD1	bromodomain containing 1	ENSG00000100425	558.805	-0.00910053	0.0796481	-0.114259	0.909032	0.976145
BRD2	bromodomain containing 2	ENSG00000204256	1308.35	0.00191791	0.0565626	0.0339077	0.972951	0.994653
BRD3	bromodomain containing 3	ENSG00000169925	1079.91	-0.105181	0.0677663	-1.55211	0.120636	0.495079
BRD4	bromodomain containing 4	ENSG00000141867	2558.97	0.0627887	0.0462864	1.35653	0.174932	0.571015
BRD7	bromodomain containing 7	ENSG00000166164	1291.28	-0.0506633	0.0585059	-0.865953	0.386516	0.758806
BRD8	bromodomain containing 8	ENSG00000112983	669.515	-0.0356922	0.0744403	-0.479473	0.631602	0.885156
BRD9	bromodomain containing 9	ENSG00000028310	226.091	-0.0865811	0.121161	-0.714593	0.474861	0.810998
BRDT	bromodomain testis associated	ENSG00000137948	2322.78	-0.0312014	0.0484946	-0.6434	0.519964	0.834939
BRI3	brain protein I3	ENSG00000164713	510.734	-0.0482473	0.0892204	-0.540766	0.588669	0.869475
BRI3BP	BRI3 binding protein	ENSG00000184992	685.814	0.00792559	0.0721666	0.109824	0.912549	0.976713
BRIP1	BRCA1 interacting protein C-terminal helicase 1	ENSG00000136492	1281.63	0.0160289	0.0632569	0.253394	0.799964	0.948948
BRIX1	BRX1, biogenesis of ribosomes	ENSG00000113460	3380.56	-0.0699942	0.0458641	-1.52612	0.126979	0.502865
BRK1	BRICK1, SCAR/WAVE actin nucleating complex subunit	ENSG00000254999	3091.19	-0.0981138	0.0427199	-2.29668	0.0216371	0.232071
BRMS1	breast cancer metastasis suppressor 1	ENSG00000174744	1405.67	0.0944668	0.0587289	1.60852	0.10772	0.473104
BRMS1L	breast cancer metastasis-suppressor 1 like	ENSG00000100916	530.525	-0.0558577	0.0864492	-0.646133	0.518193	0.834436
BROX	BRO1 domain and CAAX motif containing	ENSG00000162819	2575.08	-0.15025	0.0477819	-3.14449	0.00166379	0.0567132
BRPF1	bromodomain and PHD finger containing 1	ENSG00000156983	589.021	-0.0742664	0.0928796	-0.799599	0.423943	0.78235
BRPF3	bromodomain and PHD finger containing 3	ENSG00000096070	751.734	0.00936829	0.069466	0.134862	0.892721	0.973649
BRWD1	bromodomain and WD repeat domain containing 1	ENSG00000185658	1087.61	0.167845	0.0771945	2.17431	0.0296817	0.270761
BSDC1	BSD domain containing 1	ENSG00000160058	420.614	0.179582	0.0976466	1.8391	0.0659006	0.378191
BSG	basigin (Ok blood group)	ENSG00000172270	4234.61	0.114328	0.0565847	2.02047	0.0433346	0.316529
BTAF1	B-TFIID TATA-box binding protein associated factor 1	ENSG00000095564	1597.46	0.0588279	0.059822	0.983382	0.325419	0.711927
BTBD1	BTB domain containing 1	ENSG00000064726	3008.12	-0.0548728	0.0466712	-1.17573	0.239702	0.642272
BTBD10	BTB domain containing 10	ENSG00000148925	314.979	-0.0564157	0.101228	-0.557313	0.577314	0.8647
BTBD2	BTB domain containing 2	ENSG00000133243	251.546	0.161424	0.129433	1.24716	0.212338	0.614046
BTBD3	BTB domain containing 3	ENSG00000132640	1262.44	-0.0385927	0.0592965	-0.650843	0.515148	0.832817
BTBD7	BTB domain containing 7	ENSG00000011114	960.801	0.0406574	0.0628379	0.647021	0.517618	0.834093
BTD	biotinidase	ENSG00000169814	1160.04	-0.0664712	0.0571024	-1.16407	0.244396	0.648797
BTF3	basic transcription factor 3	ENSG00000145741	5501.09	0.00351569	0.0410051	0.085738	0.931675	0.981154
BTF3L4	basic transcription factor 3 like 4	ENSG00000134717	1876.92	-0.0629024	0.0474256	-1.32634	0.184727	0.584401
BTG1	BTG anti-proliferation factor 1	ENSG00000133639	1296.85	-0.114347	0.0553422	-2.06619	0.0388104	0.305286
BTG3	BTG anti-proliferation factor 3	ENSG00000154640	504.696	-0.0442816	0.0823507	-0.53772	0.590771	0.869475
BTN3A2	butyrophilin subfamily 3 member A2	ENSG00000186470	290.094	-0.0284713	0.0951912	-0.299096	0.764867	0.938638
BTRC	beta-transducin repeat containing E3 ubiquitin protein ligase	ENSG00000166167	457.1	0.168956	0.0903489	1.87004	0.0614783	0.368327
BUB1	BUB1 mitotic checkpoint serine/threonine kinase	ENSG00000169679	2762.22	0.0279059	0.0451929	0.617484	0.536915	0.843805
BUB1B	BUB1 mitotic checkpoint serine/threonine kinase B	ENSG00000156970	2207.71	-0.0622213	0.0454254	-1.36975	0.170766	0.567665
BUB3	BUB3, mitotic checkpoint protein	ENSG00000154473	2628.47	-0.00639868	0.0499699	-0.128051	0.898109	0.974558
BUD13	BUD13 homolog	ENSG00000137656	278.836	-0.0423882	0.103282	-0.410414	0.681503	0.906686
BUD23	BUD23, rRNA methyltransferase and ribosome maturation factor	ENSG00000071462	636.854	-0.0225976	0.0744844	-0.303386	0.761595	0.936316
BUD31	BUD31 homolog	ENSG00000106245	745.792	0.016449	0.0681566	0.241341	0.809291	0.952635
BVES	blood vessel epicardial substance	ENSG00000112276	448.754	-0.0575799	0.0835383	-0.689264	0.490657	0.819409
BYSL	bystin like	ENSG00000112578	283.916	-0.00811511	0.11543	-0.0703032	0.943952	0.984438
BZW1	basic leucine zipper and W2 domains 1	ENSG00000082153	8323.17	0.000297428	0.035304	0.00842476	0.993278	0.998567
BZW2	basic leucine zipper and W2 domains 2	ENSG00000136261	2662.28	0.0656559	0.0477123	1.37608	0.168797	0.564548
C10orf76	chromosome 10 open reading frame 76	ENSG00000120029	360.608	0.108902	0.0985542	1.10499	0.269162	0.671731
C10orf88	chromosome 10 open reading frame 88	ENSG00000119965	253.481	-0.137337	0.123716	-1.1101	0.266958	0.669636
C11orf24	chromosome 11 open reading frame 24	ENSG00000171067	889.591	0.0771217	0.0698688	1.10381	0.269677	0.672098
C11orf54	chromosome 11 open reading frame 54	ENSG00000182919	813.225	-0.0118147	0.0730585	-0.161715	0.87153	0.971648
C11orf58	chromosome 11 open reading frame 58	ENSG00000110696	4556.82	-0.109234	0.0404435	-2.70092	0.00691485	0.124384
C11orf74	chromosome 11 open reading frame 74	ENSG00000166352	227.08	-0.221724	0.126563	-1.75189	0.0797926	0.410311
C11orf80	chromosome 11 open reading frame 80	ENSG00000173715	461.991	0.0236238	0.0853661	0.276735	0.781984	0.943085
C11orf95	chromosome 11 open reading frame 95	ENSG00000188070	330.649	0.00653638	0.0946834	0.0690341	0.944963	0.984749
C12orf29	chromosome 12 open reading frame 29	ENSG00000133641	859.116	-0.13911	0.0648609	-2.14474	0.0319738	0.280746
C12orf4	chromosome 12 open reading frame 4	ENSG00000047621	1146.75	-0.14396	0.0659112	-2.18415	0.0289513	0.268141
C12orf43	chromosome 12 open reading frame 43	ENSG00000157895	222.274	-0.0451327	0.120784	-0.373665	0.708654	0.918693
C12orf45	chromosome 12 open reading frame 45	ENSG00000151131	484.977	0.257119	0.180096	1.42768	0.153385	0.543131
C12orf49	chromosome 12 open reading frame 49	ENSG00000111412	1365.61	-0.117728	0.0592964	-1.98542	0.0470979	0.326449
C12orf56	chromosome 12 open reading frame 56	ENSG00000185306	224.974	0.179434	0.126552	1.41787	0.156228	0.545993
C12orf65	chromosome 12 open reading frame 65	ENSG00000130921	245.867	-0.0548859	0.113794	-0.482325	0.629575	0.884647
C12orf66	chromosome 12 open reading frame 66	ENSG00000174206	292.207	-0.0448612	0.100876	-0.444714	0.656526	0.89618
C12orf75	chromosome 12 open reading frame 75	ENSG00000235162	530.307	-0.0231294	0.0795306	-0.290823	0.771186	0.940483
C14orf119	chromosome 14 open reading frame 119	ENSG00000179933	728.134	-0.0772693	0.0693391	-1.11437	0.265122	0.667388
C14orf2	chromosome 14 open reading frame 2	ENSG00000156411	635.776	0.0179908	0.0786979	0.228606	0.819175	0.956388
C15orf39	chromosome 15 open reading frame 39	ENSG00000167173	362.135	0.102033	0.0984043	1.03687	0.299794	0.694178
C15orf40	chromosome 15 open reading frame 40	ENSG00000169609	425.634	-0.0124821	0.0864966	-0.144308	0.885257	0.973649
C16orf70	chromosome 16 open reading frame 70	ENSG00000125149	269.313	-0.0847096	0.113943	-0.743438	0.457217	0.80271
C16orf72	chromosome 16 open reading frame 72	ENSG00000182831	1335.54	-0.072397	0.0574455	-1.26027	0.207571	0.609477
C16orf87	chromosome 16 open reading frame 87	ENSG00000155330	423.599	-0.171433	0.0836803	-2.04867	0.0404947	0.308462
C17orf51	chromosome 17 open reading frame 51	ENSG00000212719	279.109	0.162825	0.116907	1.39277	0.163689	0.557455
C17orf75	chromosome 17 open reading frame 75	ENSG00000108666	350.347	-0.039936	0.105015	-0.380289	0.703731	0.91723
C17orf80	chromosome 17 open reading frame 80	ENSG00000141219	697.689	-0.0769332	0.0686515	-1.12063	0.262443	0.665712
C18orf21	chromosome 18 open reading frame 21	ENSG00000141428	235.693	-0.0344747	0.125602	-0.274475	0.783719	0.943085
C18orf25	chromosome 18 open reading frame 25	ENSG00000152242	599.477	-0.163667	0.0805928	-2.03079	0.042276	0.314656
C18orf54	chromosome 18 open reading frame 54	ENSG00000166845	628.65	-0.0524962	0.0775494	-0.676939	0.498445	0.824323
C19orf12	chromosome 19 open reading frame 12	ENSG00000131943	340.883	-0.112425	0.0944477	-1.19034	0.233911	0.636435
C19orf48	chromosome 19 open reading frame 48	ENSG00000167747	291.865	0.266374	0.125145	2.12853	0.0332931	0.284091
C19orf53	chromosome 19 open reading frame 53	ENSG00000104979	488.076	0.153103	0.0940893	1.62721	0.103692	0.465191
C1D	C1D nuclear receptor corepressor	ENSG00000197223	583.696	-0.117248	0.0745549	-1.57264	0.115803	0.488145
C1GALT1	core 1 synthase, glycoprotein-N-acetylgalactosamine 3-beta-galactosyltransferase 1	ENSG00000106392	1371.23	-0.0873476	0.0541164	-1.61407	0.106512	0.471878
C1GALT1C1	C1GALT1 specific chaperone 1	ENSG00000171155	436.082	0.00922992	0.0880775	0.104793	0.91654	0.977799
C1orf109	chromosome 1 open reading frame 109	ENSG00000116922	418.529	-0.010894	0.101078	-0.107778	0.914172	0.976713
C1orf112	chromosome 1 open reading frame 112	ENSG00000000460	476.656	0.0291908	0.0818202	0.356768	0.721266	0.923058
C1orf115	chromosome 1 open reading frame 115	ENSG00000162817	1670.89	-0.0564974	0.0547884	-1.03119	0.302451	0.695585
C1orf123	chromosome 1 open reading frame 123	ENSG00000162384	242.272	0.14696	0.117444	1.25132	0.210819	0.613637
C1orf131	chromosome 1 open reading frame 131	ENSG00000143633	1007.56	-0.126147	0.0652693	-1.93271	0.0532721	0.347316
C1orf174	chromosome 1 open reading frame 174	ENSG00000198912	550.225	0.0090569	0.081158	0.111596	0.911144	0.976453
C1orf198	chromosome 1 open reading frame 198	ENSG00000119280	837.173	0.0778773	0.0671305	1.16009	0.246013	0.649117
C1orf21	chromosome 1 open reading frame 21	ENSG00000116667	346.728	0.306683	0.105927	2.89524	0.00378874	0.0915307
C1orf43	chromosome 1 open reading frame 43	ENSG00000143612	3244.48	0.00600107	0.0394923	0.151955	0.879222	0.972038
C1orf52	chromosome 1 open reading frame 52	ENSG00000162642	583.067	-0.103039	0.0904352	-1.13937	0.254549	0.656829
C1QBP	complement C1q binding protein	ENSG00000108561	3999.95	0.0664205	0.0362513	1.83223	0.0669178	0.380458
C1R	complement C1r	ENSG00000159403	480.802	-0.124576	0.077105	-1.61567	0.106167	0.471747
C1RL	complement C1r subcomponent like	ENSG00000139178	221.5	-0.0997264	0.117218	-0.850776	0.394894	0.763701
C1S	complement C1s	ENSG00000182326	1786.25	-0.0866966	0.0492152	-1.76158	0.07814	0.406149
C20orf27	chromosome 20 open reading frame 27	ENSG00000101220	301.78	0.127564	0.1014	1.25803	0.208381	0.610309
C21orf91	chromosome 21 open reading frame 91	ENSG00000154642	536.187	-0.0985211	0.0759991	-1.29635	0.194857	0.594687
C22orf39	chromosome 22 open reading frame 39	ENSG00000242259	258.079	0.059477	0.117456	0.506376	0.612593	0.880112
C22orf46	chromosome 22 open reading frame 46	ENSG00000184208	367.298	0.187757	0.107875	1.74051	0.0817703	0.416067
C2CD2	C2 calcium dependent domain containing 2	ENSG00000157617	221.499	0.0193029	0.111576	0.173003	0.862649	0.969399
C2CD3	C2 calcium dependent domain containing 3	ENSG00000168014	371.859	0.179079	0.0928485	1.92872	0.0537658	0.34799
C2CD5	C2 calcium dependent domain containing 5	ENSG00000111731	1387.7	0.0768685	0.0624167	1.23154	0.218122	0.619824
C2orf49	chromosome 2 open reading frame 49	ENSG00000135974	722.977	-0.0512192	0.0721699	-0.709703	0.477889	0.812793
C2orf68	chromosome 2 open reading frame 68	ENSG00000168887	524.293	-0.0752088	0.0796393	-0.944368	0.344982	0.723955
C2orf69	chromosome 2 open reading frame 69	ENSG00000178074	999.394	-0.0579175	0.0673983	-0.859332	0.390157	0.760753
C2orf72	chromosome 2 open reading frame 72	ENSG00000204128	1038.15	0.143031	0.0631085	2.26642	0.0234255	0.244234
C3	complement C3	ENSG00000125730	17238.8	0.0569123	0.0356278	1.59741	0.110174	0.476507
C3orf38	chromosome 3 open reading frame 38	ENSG00000179021	609.624	-0.164613	0.0900261	-1.8285	0.0674739	0.381246
C3orf58	chromosome 3 open reading frame 58	ENSG00000181744	1008.56	-0.110112	0.0657768	-1.67403	0.0941248	0.444429
C3orf70	chromosome 3 open reading frame 70	ENSG00000187068	233.101	-0.0800927	0.121123	-0.661249	0.508453	0.828002
C4BPA	complement component 4 binding protein alpha	ENSG00000123838	738.718	-0.182346	0.0641645	-2.84185	0.00448531	0.0970518
C4orf19	chromosome 4 open reading frame 19	ENSG00000154274	304.285	-0.0694985	0.104098	-0.667628	0.504371	0.826588
C4orf3	chromosome 4 open reading frame 3	ENSG00000164096	522.527	-0.174438	0.0824931	-2.11458	0.0344655	0.287313
C4orf46	chromosome 4 open reading frame 46	ENSG00000205208	755.584	0.00911557	0.0706737	0.128981	0.897373	0.974558
C5	complement C5	ENSG00000106804	11269.3	-0.104728	0.0295392	-3.54538	0.000392048	0.0201837
C5orf15	chromosome 5 open reading frame 15	ENSG00000113583	1626.57	-0.15863	0.047279	-3.35519	0.000793118	0.0336399
C5orf22	chromosome 5 open reading frame 22	ENSG00000082213	1223.64	-0.0326855	0.056754	-0.575916	0.564672	0.858521
C5orf24	chromosome 5 open reading frame 24	ENSG00000181904	1326.38	-0.0364943	0.0541473	-0.673982	0.500323	0.825309
C5orf30	chromosome 5 open reading frame 30	ENSG00000181751	514.41	-0.13052	0.0895389	-1.45769	0.144925	0.534249
C5orf34	chromosome 5 open reading frame 34	ENSG00000172244	310.612	-0.00312048	0.106695	-0.0292469	0.976668	0.995044
C5orf42	chromosome 5 open reading frame 42	ENSG00000197603	420.842	-0.023539	0.0978098	-0.240661	0.809818	0.952635
C5orf51	chromosome 5 open reading frame 51	ENSG00000205765	3158.08	-0.0847776	0.0495402	-1.71129	0.087028	0.429103
C6orf106	chromosome 6 open reading frame 106	ENSG00000196821	1497.46	0.0362894	0.0563852	0.643597	0.519837	0.834939
C6orf120	chromosome 6 open reading frame 120	ENSG00000185127	1272.62	-0.0933611	0.0579595	-1.6108	0.107223	0.473104
C6orf203	chromosome 6 open reading frame 203	ENSG00000130349	261.608	-0.133287	0.109099	-1.2217	0.221821	0.622048
C6orf62	chromosome 6 open reading frame 62	ENSG00000112308	3155.86	-0.0483089	0.0425085	-1.13645	0.255767	0.65739
C6orf89	chromosome 6 open reading frame 89	ENSG00000198663	763.121	0.0570146	0.0653048	0.873053	0.382634	0.754686
C8orf33	chromosome 8 open reading frame 33	ENSG00000182307	812.558	-0.000634408	0.0663247	-0.00956518	0.992368	0.998387
C8orf59	chromosome 8 open reading frame 59	ENSG00000176731	346.214	-0.0895566	0.0971955	-0.921407	0.356838	0.731611
C9orf3	chromosome 9 open reading frame 3	ENSG00000148120	520.848	0.022882	0.0924414	0.24753	0.804498	0.950178
C9orf40	chromosome 9 open reading frame 40	ENSG00000135045	299.669	-0.179982	0.103951	-1.7314	0.0833802	0.418865
C9orf64	chromosome 9 open reading frame 64	ENSG00000165118	1113.23	-0.0444962	0.0581093	-0.765734	0.443835	0.794265
C9orf78	chromosome 9 open reading frame 78	ENSG00000136819	1204.5	-0.0572627	0.0558755	-1.02483	0.305445	0.696382
C9orf85	chromosome 9 open reading frame 85	ENSG00000155621	261.714	-0.141603	0.124451	-1.13782	0.255194	0.657363
CA12	carbonic anhydrase 12	ENSG00000074410	292.341	-0.0415273	0.103604	-0.400826	0.688549	0.910208
CA2	carbonic anhydrase 2	ENSG00000104267	540.081	-0.0792226	0.0814683	-0.972435	0.330834	0.715356
CAAP1	caspase activity and apoptosis inhibitor 1	ENSG00000120159	670.242	-0.161186	0.0699922	-2.30291	0.021284	0.230813
CAB39	calcium binding protein 39	ENSG00000135932	2061.99	-0.0259657	0.0525037	-0.494551	0.620917	0.882731
CABIN1	calcineurin binding protein 1	ENSG00000099991	578.63	0.249856	0.0784969	3.18301	0.00145754	0.0520598
CACHD1	cache domain containing 1	ENSG00000158966	392.104	0.0503375	0.0892555	0.563971	0.572774	0.862626
CACUL1	CDK2 associated cullin domain 1	ENSG00000151893	1775.8	0.0688716	0.0489578	1.40675	0.159501	0.550982
CACYBP	calcyclin binding protein	ENSG00000116161	3673.36	-0.0522369	0.045788	-1.14084	0.253935	0.6557
CAD	carbamoyl-phosphate synthetase 2, aspartate transcarbamylase, and dihydroorotase	ENSG00000084774	587.406	0.31646	0.0835924	3.78575	0.000153247	0.0108951
CADM1	cell adhesion molecule 1	ENSG00000182985	1666.35	-0.0432352	0.0491298	-0.880021	0.378848	0.751932
CADPS2	calcium dependent secretion activator 2	ENSG00000081803	963.435	-0.115228	0.0630393	-1.82788	0.0675672	0.381246
CALCOCO2	calcium binding and coiled-coil domain 2	ENSG00000136436	1242.57	-0.0506868	0.0525686	-0.964203	0.334944	0.716346
CALD1	caldesmon 1	ENSG00000122786	12905.5	-0.122667	0.034728	-3.53223	0.000412074	0.0205427
CALM1	calmodulin 1	ENSG00000198668	3690.22	-0.00581128	0.0431719	-0.134608	0.892922	0.973649
CALM2	calmodulin 2	ENSG00000160014	4554.22	0.0669831	0.0533685	1.25511	0.20944	0.611447
CALM2	calmodulin 2	ENSG00000143933	9028.89	-0.102046	0.0385591	-2.64648	0.00813345	0.136135
CALR	calreticulin	ENSG00000179218	16370.3	0.0501397	0.069496	0.721476	0.470617	0.810079
CALU	calumenin	ENSG00000128595	12805	-0.0275004	0.0289835	-0.94883	0.342707	0.721952
CAMK2D	calcium/calmodulin dependent protein kinase II delta	ENSG00000145349	3065.42	-0.0384683	0.0420625	-0.914551	0.360428	0.735135
CAMK2G	calcium/calmodulin dependent protein kinase II gamma	ENSG00000148660	345.925	-0.0116031	0.0932618	-0.124414	0.900987	0.975188
CAMK2N1	calcium/calmodulin dependent protein kinase II inhibitor 1	ENSG00000162545	1803.36	-0.0358115	0.049218	-0.727609	0.466853	0.809161
CAMKK2	calcium/calmodulin dependent protein kinase kinase 2	ENSG00000110931	528.92	0.0734663	0.0762781	0.963138	0.335478	0.716346
CAMLG	calcium modulating ligand	ENSG00000164615	228.983	-0.0365817	0.119457	-0.306234	0.759426	0.935498
CAMSAP1	calmodulin regulated spectrin associated protein 1	ENSG00000130559	736.941	0.0926332	0.074352	1.24587	0.212811	0.614796
CAMSAP2	calmodulin regulated spectrin associated protein family member 2	ENSG00000118200	1572.29	-0.0495354	0.065251	-0.759152	0.447762	0.796215
CAMTA1	calmodulin binding transcription activator 1	ENSG00000171735	362.233	0.102301	0.0982634	1.04109	0.297833	0.693272
CAND1	cullin associated and neddylation dissociated 1	ENSG00000111530	7376.57	-0.0222784	0.0345896	-0.64408	0.519524	0.834749
CANT1	calcium activated nucleotidase 1	ENSG00000171302	792.901	0.0242441	0.0790354	0.30675	0.759033	0.935372
CANX	calnexin	ENSG00000127022	32269	0.00363217	0.0313744	0.115769	0.907836	0.976145
CAP1	cyclase associated actin cytoskeleton regulatory protein 1	ENSG00000131236	6678.16	-0.00770647	0.0333842	-0.230842	0.817438	0.955256
CAP2	cyclase associated actin cytoskeleton regulatory protein 2	ENSG00000112186	794.526	0.0129606	0.0702581	0.184471	0.853644	0.967214
CAPN1	calpain 1	ENSG00000014216	362.903	0.205402	0.106098	1.93596	0.052872	0.346051
CAPN7	calpain 7	ENSG00000131375	5570.57	-0.154901	0.0376537	-4.11384	3.89139e-05	0.00387323
CAPNS1	calpain small subunit 1	ENSG00000126247	2631.55	0.0980374	0.0475028	2.06383	0.0390343	0.305286
CAPRIN1	cell cycle associated protein 1	ENSG00000135387	10408.4	-0.0510328	0.0315005	-1.62006	0.105218	0.468649
CAPZA1	capping actin protein of muscle Z-line alpha subunit 1	ENSG00000116489	9111.59	-0.07837	0.031617	-2.47873	0.0131852	0.179612
CAPZA2	capping actin protein of muscle Z-line alpha subunit 2	ENSG00000198898	4297.01	-0.121878	0.0440811	-2.76485	0.00569492	0.111289
CAPZB	capping actin protein of muscle Z-line beta subunit	ENSG00000077549	3079.13	0.00534007	0.0444448	0.120151	0.904364	0.97605
CARD8	caspase recruitment domain family member 8	ENSG00000105483	759.319	-0.122737	0.0684202	-1.79388	0.0728329	0.393698
CARHSP1	calcium regulated heat stable protein 1	ENSG00000153048	239.889	0.206409	0.122471	1.68538	0.0919161	0.440643
CARM1	coactivator associated arginine methyltransferase 1	ENSG00000142453	365.89	0.218336	0.122297	1.78529	0.0742144	0.397059
CARNMT1	carnosine N-methyltransferase 1	ENSG00000156017	3379.02	-0.132518	0.0489447	-2.70751	0.0067791	0.123129
CARS	cysteinyl-tRNA synthetase	ENSG00000110619	496.596	0.0169155	0.0828834	0.204088	0.838285	0.96092
CARS2	cysteinyl-tRNA synthetase 2, mitochondrial	ENSG00000134905	226.4	0.122565	0.119273	1.02761	0.304135	0.695675
CASC3	cancer susceptibility 3	ENSG00000108349	1962.21	0.0258339	0.0445648	0.579694	0.562121	0.856035
CASC4	cancer susceptibility 4	ENSG00000166734	1441.75	-0.0536767	0.0514302	-1.04368	0.296633	0.692118
CASD1	CAS1 domain containing 1	ENSG00000127995	732.719	-0.032502	0.0740506	-0.438916	0.660722	0.898089
CASK	calcium/calmodulin dependent serine protein kinase	ENSG00000147044	1291.87	0.0728687	0.0557164	1.30785	0.190925	0.591146
CASP1	caspase 1	ENSG00000137752	233.193	-0.0863747	0.103304	-0.836125	0.403085	0.769391
CASP10	caspase 10	ENSG00000003400	317.552	-0.0277224	0.10113	-0.274125	0.783988	0.943085
CASP2	caspase 2	ENSG00000106144	1205.14	0.0421558	0.0570136	0.7394	0.459664	0.804547
CASP3	caspase 3	ENSG00000164305	942.193	-0.104911	0.0701135	-1.49631	0.134574	0.515705
CASP4	caspase 4	ENSG00000196954	1106.15	-0.167744	0.0618132	-2.71373	0.00665305	0.122733
CASP6	caspase 6	ENSG00000138794	443.066	-0.0066316	0.0987448	-0.067159	0.946455	0.985864
CASP7	caspase 7	ENSG00000165806	963.522	-0.0373594	0.059931	-0.623374	0.533039	0.841611
CASP8	caspase 8	ENSG00000064012	1008.83	-0.178886	0.0554437	-3.22644	0.0012534	0.0474393
CASP8AP2	caspase 8 associated protein 2	ENSG00000118412	1458.81	-0.0357146	0.0570481	-0.626042	0.531287	0.841543
CAST	calpastatin	ENSG00000153113	3753.18	-0.065968	0.0413958	-1.59359	0.111027	0.477981
CASTOR2	cytosolic arginine sensor for mTORC1 subunit 2	ENSG00000274070	490.074	0.167707	0.169141	0.991522	0.321431	0.709339
CAT	catalase	ENSG00000121691	1854.03	-0.0787006	0.0468963	-1.67818	0.0933114	0.442854
CAV1	caveolin 1	ENSG00000105974	286.184	-0.263429	0.115721	-2.27641	0.0228216	0.240287
CAV2	caveolin 2	ENSG00000105971	519.586	-0.11707	0.0844703	-1.38593	0.165767	0.559231
CAVIN1	caveolae associated protein 1	ENSG00000177469	762.629	-0.0811671	0.076823	-1.05655	0.290718	0.688812
CAVIN2	caveolae associated protein 2	ENSG00000168497	234.296	-0.499989	0.127028	-3.93604	8.2837e-05	0.00687087
CBFA2T2	CBFA2/RUNX1 translocation partner 2	ENSG00000078699	286.186	-0.0031409	0.110991	-0.0282987	0.977424	0.995092
CBFB	core-binding factor beta subunit	ENSG00000067955	1615.02	-0.0783766	0.0493052	-1.58962	0.11192	0.479998
CBL	Cbl proto-oncogene	ENSG00000110395	1025.45	0.172002	0.0718242	2.39477	0.0166309	0.202658
CBLB	Cbl proto-oncogene B	ENSG00000114423	456.65	0.092967	0.0910012	1.0216	0.306969	0.698423
CBLL1	Cbl proto-oncogene like 1	ENSG00000105879	1837.67	-0.0608596	0.0582299	-1.04516	0.295949	0.692118
CBR4	carbonyl reductase 4	ENSG00000145439	960.899	-0.0135261	0.0703713	-0.192211	0.847577	0.965935
CBWD1	COBW domain containing 1	ENSG00000172785	479.93	-0.146441	0.0849656	-1.72353	0.0847923	0.422828
CBWD2	COBW domain containing 2	ENSG00000136682	572.712	-0.0339048	0.0787472	-0.430553	0.666793	0.901009
CBX1	chromobox 1	ENSG00000108468	3313.53	0.00586344	0.0389262	0.15063	0.880268	0.972071
CBX2	chromobox 2	ENSG00000173894	395.491	0.167899	0.102969	1.63058	0.102979	0.463932
CBX3	chromobox 3	ENSG00000122565	7350.85	-0.0494534	0.0372248	-1.32851	0.18401	0.584401
CBX4	chromobox 4	ENSG00000141582	451.375	0.0307307	0.0901025	0.341064	0.733056	0.927659
CBX5	chromobox 5	ENSG00000094916	13258.4	0.0593244	0.0830426	0.714385	0.474989	0.810998
CBX6	chromobox 6	ENSG00000183741	538.826	0.0146361	0.0773241	0.189282	0.849871	0.966203
CC2D2A	coiled-coil and C2 domain containing 2A	ENSG00000048342	316.789	0.0215629	0.110024	0.195983	0.844624	0.964233
CCAR1	cell division cycle and apoptosis regulator 1	ENSG00000060339	3300.24	0.00984424	0.0509426	0.193242	0.84677	0.965649
CCAR2	cell cycle and apoptosis regulator 2	ENSG00000158941	685.837	0.168251	0.0792264	2.12367	0.0336978	0.284779
CCDC117	coiled-coil domain containing 117	ENSG00000159873	4065.68	-0.0882889	0.0398415	-2.216	0.0266912	0.257429
CCDC12	coiled-coil domain containing 12	ENSG00000160799	367.909	-0.0707571	0.0969145	-0.730099	0.46533	0.80821
CCDC124	coiled-coil domain containing 124	ENSG00000007080	221.488	0.169806	0.126987	1.33718	0.181162	0.580423
CCDC125	coiled-coil domain containing 125	ENSG00000183323	612.316	-0.119758	0.073249	-1.63495	0.10206	0.462305
CCDC134	coiled-coil domain containing 134	ENSG00000100147	498.77	0.0882067	0.110838	0.795813	0.426141	0.78235
CCDC137	coiled-coil domain containing 137	ENSG00000185298	297.37	-0.0370414	0.107549	-0.344413	0.730536	0.926891
CCDC138	coiled-coil domain containing 138	ENSG00000163006	890.961	0.0163842	0.0691254	0.237022	0.81264	0.953212
CCDC14	coiled-coil domain containing 14	ENSG00000175455	690.632	-0.0260425	0.0776802	-0.335253	0.737434	0.92989
CCDC174	coiled-coil domain containing 174	ENSG00000154781	797.332	-0.106233	0.0689806	-1.54005	0.123548	0.497904
CCDC18	coiled-coil domain containing 18	ENSG00000122483	521.152	-0.143716	0.081914	-1.75448	0.0793484	0.409638
CCDC186	coiled-coil domain containing 186	ENSG00000165813	591.057	0.0172354	0.0846553	0.203595	0.83867	0.961111
CCDC25	coiled-coil domain containing 25	ENSG00000147419	977.178	-0.0533987	0.0624501	-0.855063	0.392516	0.761866
CCDC34	coiled-coil domain containing 34	ENSG00000109881	1218.79	-0.0733793	0.056287	-1.30366	0.192348	0.592701
CCDC43	coiled-coil domain containing 43	ENSG00000180329	781.495	0.0321393	0.0709416	0.453039	0.650521	0.893899
CCDC47	coiled-coil domain containing 47	ENSG00000108588	4190.5	-0.017307	0.0420053	-0.412019	0.680326	0.906248
CCDC50	coiled-coil domain containing 50	ENSG00000152492	3200.14	-0.116003	0.0423622	-2.73836	0.00617457	0.116784
CCDC58	coiled-coil domain containing 58	ENSG00000160124	1275.63	-0.107912	0.0560269	-1.92607	0.0540957	0.349027
CCDC59	coiled-coil domain containing 59	ENSG00000133773	1062.58	-0.143894	0.0651379	-2.20906	0.0271702	0.259368
CCDC6	coiled-coil domain containing 6	ENSG00000108091	1612.02	-0.0149619	0.0555362	-0.269408	0.787616	0.944103
CCDC68	coiled-coil domain containing 68	ENSG00000166510	1120.48	-0.0892971	0.058069	-1.53778	0.124103	0.498033
CCDC69	coiled-coil domain containing 69	ENSG00000198624	262.983	0.0192172	0.110353	0.174142	0.861754	0.969399
CCDC77	coiled-coil domain containing 77	ENSG00000120647	617.291	-0.0107859	0.0752224	-0.143386	0.885985	0.973649
CCDC82	coiled-coil domain containing 82	ENSG00000149231	461.857	-0.0650842	0.0898941	-0.72401	0.46906	0.809525
CCDC86	coiled-coil domain containing 86	ENSG00000110104	1456.15	0.210405	0.0674941	3.11739	0.00182461	0.05935
CCDC88A	coiled-coil domain containing 88A	ENSG00000115355	3795.78	0.0331702	0.0518224	0.640074	0.522125	0.836228
CCDC88C	coiled-coil domain containing 88C	ENSG00000015133	463.76	0.0692873	0.0859989	0.805676	0.420429	0.781306
CCDC90B	coiled-coil domain containing 90B	ENSG00000137500	483.011	-0.132135	0.0912658	-1.44781	0.147671	0.535738
CCDC91	coiled-coil domain containing 91	ENSG00000123106	681.102	-0.0175946	0.0724105	-0.242984	0.808018	0.951697
CCDC92	coiled-coil domain containing 92	ENSG00000119242	309.326	-0.036147	0.105699	-0.341981	0.732365	0.927492
CCDC93	coiled-coil domain containing 93	ENSG00000125633	902.029	0.0707531	0.0647226	1.09318	0.274317	0.676503
CCDC97	coiled-coil domain containing 97	ENSG00000142039	330.853	0.0153058	0.0998456	0.153295	0.878166	0.971661
CCL20	C-C motif chemokine ligand 20	ENSG00000115009	1699.98	0.0250987	0.0584873	0.429131	0.667828	0.901051
CCNA2	cyclin A2	ENSG00000145386	1973.13	-0.0564363	0.0502302	-1.12355	0.261202	0.664806
CCNB1	cyclin B1	ENSG00000134057	4087.57	-0.0121408	0.0372471	-0.325953	0.74446	0.931544
CCNB1IP1	cyclin B1 interacting protein 1	ENSG00000100814	814.129	-0.0271069	0.0703254	-0.38545	0.699904	0.916147
CCNB2	cyclin B2	ENSG00000157456	1160.79	-0.0459051	0.0563564	-0.81455	0.41533	0.779005
CCNB3	cyclin B3	ENSG00000147082	929.318	-0.00775063	0.0667292	-0.116151	0.907533	0.976145
CCNC	cyclin C	ENSG00000112237	4688.59	-0.0477148	0.0390865	-1.22075	0.222181	0.622423
CCND1	cyclin D1	ENSG00000110092	5376.55	-0.0505569	0.0392962	-1.28656	0.198248	0.597482
CCNE1	cyclin E1	ENSG00000105173	251.748	0.0969105	0.121973	0.794525	0.42689	0.78235
CCNF	cyclin F	ENSG00000162063	467.418	0.0312131	0.0840487	0.371368	0.710363	0.919503
CCNG1	cyclin G1	ENSG00000113328	4764.14	-0.000185896	0.0505433	-0.00367795	0.997065	0.999596
CCNG2	cyclin G2	ENSG00000138764	361.66	0.0184583	0.103534	0.178284	0.8585	0.968507
CCNH	cyclin H	ENSG00000134480	591.458	0.0358471	0.0740284	0.484234	0.628219	0.884603
CCNI	cyclin I	ENSG00000118816	3058.3	0.0405832	0.0446683	0.908546	0.36359	0.737255
CCNJ	cyclin J	ENSG00000107443	1170.43	-0.0328113	0.0540806	-0.606711	0.544043	0.84893
CCNK	cyclin K	ENSG00000090061	523.159	-0.165665	0.0790653	-2.0953	0.0361448	0.293603
CCNL1	cyclin L1	ENSG00000163660	731.797	-0.153331	0.0713092	-2.15023	0.0315369	0.278607
CCNL2	cyclin L2	ENSG00000221978	487.095	-0.0568192	0.0868456	-0.654255	0.512948	0.83134
CCNT1	cyclin T1	ENSG00000129315	1799.62	-0.0229622	0.049337	-0.465415	0.641634	0.889471
CCNT2	cyclin T2	ENSG00000082258	1400.06	-0.173019	0.0584319	-2.96103	0.00306615	0.0820388
CCNY	cyclin Y	ENSG00000108100	483.472	-0.0603901	0.0893121	-0.676169	0.498933	0.824323
CCNYL1	cyclin Y like 1	ENSG00000163249	650.014	-0.0392011	0.0721032	-0.543681	0.586661	0.869447
CCP110	centriolar coiled-coil protein 110	ENSG00000103540	320.701	-0.116876	0.101421	-1.15238	0.249165	0.651288
CCSAP	centriole, cilia and spindle associated protein	ENSG00000154429	1010.42	-0.051771	0.0598762	-0.864633	0.38724	0.759125
CCSER2	coiled-coil serine rich protein 2	ENSG00000107771	1185.94	0.0948674	0.0577643	1.64232	0.100524	0.457984
CCT2	chaperonin containing TCP1 subunit 2	ENSG00000166226	8723.47	-0.0978389	0.0354816	-2.75745	0.00582535	0.112544
CCT3	chaperonin containing TCP1 subunit 3	ENSG00000163468	10763.8	0.0390963	0.0398598	0.980845	0.326669	0.713036
CCT4	chaperonin containing TCP1 subunit 4	ENSG00000115484	8035.58	-0.0190949	0.0351096	-0.543866	0.586534	0.869447
CCT5	chaperonin containing TCP1 subunit 5	ENSG00000150753	7422.99	0.0584169	0.0356192	1.64004	0.100997	0.458882
CCT6A	chaperonin containing TCP1 subunit 6A	ENSG00000146731	17624.4	-0.025052	0.0363169	-0.689816	0.49031	0.819409
CCT7	chaperonin containing TCP1 subunit 7	ENSG00000135624	5688.81	0.0370188	0.0419192	0.8831	0.377182	0.751364
CCT8	chaperonin containing TCP1 subunit 8	ENSG00000156261	8097.36	-0.000940773	0.0358295	-0.026257	0.979052	0.99544
CCZ1B	CCZ1 homolog B, vacuolar protein trafficking and biogenesis associated	ENSG00000146574	418.011	-0.0717641	0.0902814	-0.794894	0.426675	0.78235
CD164	CD164 molecule	ENSG00000135535	10690.2	-0.13207	0.0371931	-3.55093	0.000383868	0.0198998
CD24	CD24 molecule	ENSG00000272398	15706.5	-0.0935396	0.0293607	-3.18588	0.00144316	0.0517941
CD276	CD276 molecule	ENSG00000103855	825.395	0.0895162	0.0683179	1.31029	0.190098	0.590545
CD2AP	CD2 associated protein	ENSG00000198087	2549.16	-0.0745586	0.0454604	-1.64008	0.100989	0.458882
CD2BP2	CD2 cytoplasmic tail binding protein 2	ENSG00000169217	388.224	0.0680199	0.0909508	0.747876	0.454535	0.800369
CD302	CD302 molecule	ENSG00000241399	680.216	-0.102468	0.0708381	-1.44651	0.148034	0.536442
CD38	CD38 molecule	ENSG00000004468	373.622	0.285701	0.0925889	3.08569	0.00203079	0.0629038
CD46	CD46 molecule	ENSG00000117335	4414.52	-0.111872	0.0427241	-2.61848	0.00883217	0.142095
CD47	CD47 molecule	ENSG00000196776	650.266	-0.155694	0.0736075	-2.11519	0.0344138	0.287313
CD55	CD55 molecule (Cromer blood group)	ENSG00000196352	260.099	-0.146265	0.106284	-1.37617	0.168769	0.564548
CD59	CD59 molecule (CD59 blood group)	ENSG00000085063	739.765	-0.162662	0.0712377	-2.28337	0.0224084	0.237612
CD63	CD63 molecule	ENSG00000135404	2359.84	0.0694672	0.0469676	1.47904	0.139129	0.525074
CD81	CD81 molecule	ENSG00000110651	442.555	0.221073	0.093176	2.37264	0.0176614	0.208611
CDC123	cell division cycle 123	ENSG00000151465	1928.92	0.00947404	0.0492856	0.192227	0.847564	0.965935
CDC14B	cell division cycle 14B	ENSG00000081377	656.037	-0.0677239	0.0774626	-0.874279	0.381967	0.753989
CDC16	cell division cycle 16	ENSG00000130177	827.053	0.0452876	0.066013	0.686041	0.492687	0.821512
CDC20	cell division cycle 20	ENSG00000117399	2387.14	-0.00597573	0.0663118	-0.0901157	0.928195	0.980715
CDC23	cell division cycle 23	ENSG00000094880	1714.25	0.00906374	0.050504	0.179466	0.857572	0.968507
CDC25A	cell division cycle 25A	ENSG00000164045	2315.77	-0.0294713	0.0440381	-0.669222	0.503354	0.82627
CDC25B	cell division cycle 25B	ENSG00000101224	1565.57	0.0371603	0.0581745	0.638773	0.522971	0.836842
CDC25C	cell division cycle 25C	ENSG00000158402	405.874	-0.0979353	0.0900103	-1.08804	0.276575	0.678948
CDC26	cell division cycle 26	ENSG00000176386	315.796	-0.084354	0.0980926	-0.859942	0.389821	0.760753
CDC27	cell division cycle 27	ENSG00000004897	5254.9	-0.0803908	0.0403911	-1.99031	0.0465567	0.325573
CDC34	cell division cycle 34	ENSG00000099804	549.016	-0.00411151	0.0904104	-0.0454761	0.963728	0.992992
CDC37	cell division cycle 37	ENSG00000105401	891.037	0.160451	0.0738914	2.17144	0.0298977	0.271724
CDC37L1	cell division cycle 37 like 1	ENSG00000106993	366.502	-0.115225	0.0952869	-1.20925	0.226569	0.627583
CDC40	cell division cycle 40	ENSG00000168438	1221.18	-0.0193744	0.0579741	-0.334191	0.738235	0.930173
CDC42	cell division cycle 42	ENSG00000070831	8193.7	-0.0396777	0.034707	-1.14322	0.252948	0.655418
CDC42BPA	CDC42 binding protein kinase alpha	ENSG00000143776	2173.06	0.0469192	0.0607037	0.77292	0.43957	0.792403
CDC42BPB	CDC42 binding protein kinase beta	ENSG00000198752	945.951	0.0305176	0.0684406	0.445899	0.65567	0.89618
CDC42EP1	CDC42 effector protein 1	ENSG00000128283	694.241	0.0283895	0.0930745	0.305019	0.760352	0.936272
CDC42EP4	CDC42 effector protein 4	ENSG00000179604	694.608	0.0698455	0.0787599	0.886816	0.375178	0.749903
CDC42SE1	CDC42 small effector 1	ENSG00000197622	879.392	0.0161113	0.0619916	0.259895	0.794945	0.947057
CDC42SE2	CDC42 small effector 2	ENSG00000158985	1206.29	-0.0711839	0.0556349	-1.27948	0.200727	0.599536
CDC45	cell division cycle 45	ENSG00000093009	588.081	-0.0542073	0.0760169	-0.713096	0.475786	0.810998
CDC5L	cell division cycle 5 like	ENSG00000096401	2696.65	-0.0355339	0.042408	-0.837906	0.402084	0.768841
CDC6	cell division cycle 6	ENSG00000094804	3527.02	-0.0112939	0.0377405	-0.299252	0.764748	0.938638
CDC7	cell division cycle 7	ENSG00000097046	1188.76	-0.0302794	0.0599727	-0.504887	0.613638	0.880112
CDC73	cell division cycle 73	ENSG00000134371	2204.11	-0.0607251	0.0474356	-1.28016	0.200489	0.599422
CDCA2	cell division cycle associated 2	ENSG00000184661	1483.39	-0.0441922	0.0521423	-0.84753	0.3967	0.764618
CDCA3	cell division cycle associated 3	ENSG00000111665	357.046	0.0414158	0.100884	0.410529	0.681418	0.906686
CDCA4	cell division cycle associated 4	ENSG00000170779	271.561	-0.0345613	0.107737	-0.320794	0.748366	0.932813
CDCA5	cell division cycle associated 5	ENSG00000146670	614.451	0.0377238	0.077654	0.485793	0.627114	0.884285
CDCA7	cell division cycle associated 7	ENSG00000144354	1476.9	-0.0563078	0.0550573	-1.02271	0.306444	0.697866
CDCA7L	cell division cycle associated 7 like	ENSG00000164649	839.123	0.00454394	0.0698995	0.0650068	0.948169	0.986887
CDCA8	cell division cycle associated 8	ENSG00000134690	1629.19	0.00388963	0.0538213	0.0722694	0.942388	0.983785
CDH1	cadherin 1	ENSG00000039068	772.179	-0.0716996	0.068733	-1.04316	0.296874	0.692118
CDH17	cadherin 17	ENSG00000079112	1378.38	0.235173	0.0537967	4.37151	1.23389e-05	0.00143922
CDH19	cadherin 19	ENSG00000071991	256.023	-0.256507	0.127281	-2.01529	0.0438741	0.318779
CDH2	cadherin 2	ENSG00000170558	1983.03	-0.165336	0.0466626	-3.54322	0.000395272	0.0202103
CDIP1	cell death inducing p53 target 1	ENSG00000089486	301.63	0.0356662	0.109481	0.325776	0.744594	0.931544
CDK1	cyclin dependent kinase 1	ENSG00000170312	3405.92	-0.0862612	0.0411491	-2.09631	0.036055	0.293603
CDK11B	cyclin dependent kinase 11B	ENSG00000248333	612.825	-0.00962158	0.0734863	-0.13093	0.89583	0.974558
CDK12	cyclin dependent kinase 12	ENSG00000167258	4125.58	0.059713	0.0382782	1.55997	0.118766	0.493062
CDK13	cyclin dependent kinase 13	ENSG00000065883	1389.19	0.0102559	0.0549266	0.18672	0.85188	0.966723
CDK14	cyclin dependent kinase 14	ENSG00000058091	832.665	-0.0938229	0.065781	-1.42629	0.153784	0.543131
CDK16	cyclin dependent kinase 16	ENSG00000102225	665.264	-0.00244137	0.0795911	-0.0306739	0.97553	0.994703
CDK17	cyclin dependent kinase 17	ENSG00000059758	1116.77	0.102185	0.0617832	1.65393	0.0981412	0.452735
CDK19	cyclin dependent kinase 19	ENSG00000155111	569.49	-0.178535	0.078769	-2.26657	0.0234165	0.244234
CDK2	cyclin dependent kinase 2	ENSG00000123374	1003.08	0.0290851	0.0601548	0.483504	0.628738	0.884603
CDK2AP1	cyclin dependent kinase 2 associated protein 1	ENSG00000111328	1068	0.0316587	0.058496	0.54121	0.588363	0.869475
CDK2AP2	cyclin dependent kinase 2 associated protein 2	ENSG00000167797	550.305	0.0256743	0.0832501	0.3084	0.757778	0.935372
CDK4	cyclin dependent kinase 4	ENSG00000135446	1252.4	0.0636892	0.072207	0.882037	0.377757	0.751364
CDK5RAP1	CDK5 regulatory subunit associated protein 1	ENSG00000101391	564.515	0.0579581	0.0747874	0.774972	0.438356	0.791378
CDK5RAP2	CDK5 regulatory subunit associated protein 2	ENSG00000136861	3339.84	-0.041235	0.0450415	-0.915488	0.359935	0.734987
CDK6	cyclin dependent kinase 6	ENSG00000105810	2825.07	0.0354624	0.0590552	0.600496	0.548176	0.851187
CDK7	cyclin dependent kinase 7	ENSG00000134058	432.985	0.0159428	0.0893949	0.178342	0.858455	0.968507
CDK8	cyclin dependent kinase 8	ENSG00000132964	343.243	-0.0321684	0.0977618	-0.329049	0.742119	0.931141
CDK9	cyclin dependent kinase 9	ENSG00000136807	426.184	0.0326888	0.0915769	0.356954	0.721126	0.923058
CDKAL1	CDK5 regulatory subunit associated protein 1 like 1	ENSG00000145996	497.41	-0.1058	0.0821473	-1.28793	0.197772	0.597278
CDKL5	cyclin dependent kinase like 5	ENSG00000008086	427.278	0.0495539	0.104998	0.471952	0.636961	0.887385
CDKN1B	cyclin dependent kinase inhibitor 1B	ENSG00000111276	1557.17	-0.0375585	0.0497079	-0.755584	0.449899	0.79855
CDKN2A	cyclin dependent kinase inhibitor 2A	ENSG00000147889	311.826	0.0966589	0.103561	0.933352	0.350638	0.727537
CDKN2AIP	CDKN2A interacting protein	ENSG00000168564	309.807	-0.0926868	0.107594	-0.861453	0.388989	0.760475
CDKN2AIPNL	CDKN2A interacting protein N-terminal like	ENSG00000237190	557.185	0.0470904	0.0861984	0.546302	0.584858	0.869447
CDKN2B	cyclin dependent kinase inhibitor 2B	ENSG00000147883	256.819	-0.109679	0.115766	-0.947419	0.343425	0.72211
CDKN2C	cyclin dependent kinase inhibitor 2C	ENSG00000123080	247.455	-0.0848456	0.112603	-0.753492	0.451155	0.799007
CDKN3	cyclin dependent kinase inhibitor 3	ENSG00000100526	919.899	-0.0716899	0.061302	-1.16945	0.24222	0.646239
CDO1	cysteine dioxygenase type 1	ENSG00000129596	223.267	0.164171	0.12938	1.26891	0.204474	0.604275
CDR2	cerebellar degeneration related protein 2	ENSG00000140743	839.6	0.00344987	0.0749957	0.0460009	0.963309	0.992992
CDS2	CDP-diacylglycerol synthase 2	ENSG00000101290	1075.13	0.151809	0.0589412	2.5756	0.0100067	0.152138
CDT1	chromatin licensing and DNA replication factor 1	ENSG00000167513	319.766	0.0982783	0.11449	0.858404	0.390669	0.760753
CDV3	CDV3 homolog	ENSG00000091527	7971.74	-0.0375907	0.0339831	-1.10616	0.268658	0.67172
CDX2	caudal type homeobox 2	ENSG00000165556	481.878	0.118308	0.0838755	1.41052	0.158386	0.54942
CDYL	chromodomain Y like	ENSG00000153046	332.367	-0.00160823	0.0982116	-0.0163751	0.986935	0.997005
CDYL2	chromodomain Y like 2	ENSG00000166446	281.601	0.212628	0.107404	1.9797	0.0477373	0.327572
CEACAM1	carcinoembryonic antigen related cell adhesion molecule 1	ENSG00000079385	782.427	0.151055	0.0637322	2.37015	0.017781	0.209449
CEBPA	CCAAT/enhancer binding protein alpha	ENSG00000245848	920.873	0.159334	0.0803759	1.98236	0.0474386	0.327291
CEBPB	CCAAT/enhancer binding protein beta	ENSG00000172216	400.005	-0.0393134	0.0941498	-0.417562	0.676267	0.905001
CEBPG	CCAAT/enhancer binding protein gamma	ENSG00000153879	2915.72	-0.0412083	0.041124	-1.00205	0.31632	0.706285
CEBPZ	CCAAT/enhancer binding protein zeta	ENSG00000115816	1533.68	-0.035102	0.0541006	-0.648827	0.51645	0.833398
CEBPZOS	CEBPZ opposite strand	ENSG00000218739	671.3	0.0789813	0.0757081	1.04323	0.29684	0.692118
CECR2	CECR2, histone acetyl-lysine reader	ENSG00000099954	865.256	0.184045	0.0717686	2.56442	0.0103349	0.15492
CELF1	CUGBP Elav-like family member 1	ENSG00000149187	2342.41	0.0332931	0.0421754	0.789396	0.42988	0.785187
CELSR1	cadherin EGF LAG seven-pass G-type receptor 1	ENSG00000075275	259.217	0.21177	0.119446	1.77293	0.0762403	0.402494
CENPA	centromere protein A	ENSG00000115163	252.915	0.00229726	0.121665	0.0188818	0.984935	0.996387
CENPB	centromere protein B	ENSG00000125817	669.676	0.0832717	0.0826594	1.00741	0.313739	0.704592
CENPBD1	CENPB DNA-binding domain containing 1	ENSG00000177946	421.717	0.0616414	0.0918645	0.671003	0.502219	0.82627
CENPC	centromere protein C	ENSG00000145241	476.284	-0.146539	0.0806123	-1.81783	0.0690906	0.386067
CENPE	centromere protein E	ENSG00000138778	2311.3	-0.0487837	0.0567247	-0.860008	0.389785	0.760753
CENPF	centromere protein F	ENSG00000117724	9456.27	0.0142692	0.0765247	0.186465	0.85208	0.966723
CENPH	centromere protein H	ENSG00000153044	630.228	-0.0767659	0.0730211	-1.05128	0.293128	0.69064
CENPI	centromere protein I	ENSG00000102384	967.788	0.0127164	0.0661954	0.192104	0.847661	0.965935
CENPJ	centromere protein J	ENSG00000151849	576.709	-0.00865064	0.0796111	-0.108661	0.913471	0.976713
CENPK	centromere protein K	ENSG00000123219	895.24	0.0609736	0.0635532	0.95941	0.337352	0.718763
CENPL	centromere protein L	ENSG00000120334	363.899	-0.048081	0.100046	-0.480588	0.630809	0.884982
CENPN	centromere protein N	ENSG00000166451	1602.06	-0.0383935	0.0513057	-0.748328	0.454262	0.800283
CENPO	centromere protein O	ENSG00000138092	402.264	0.0297584	0.0906614	0.328237	0.742733	0.931141
CENPQ	centromere protein Q	ENSG00000031691	422.452	-0.184437	0.0932756	-1.97734	0.0480035	0.328153
CENPU	centromere protein U	ENSG00000151725	807.223	-0.0433268	0.07216	-0.600427	0.548222	0.851187
CENPV	centromere protein V	ENSG00000166582	440.14	0.12343	0.0904608	1.36446	0.172423	0.568055
CENPW	centromere protein W	ENSG00000203760	275.712	-0.098122	0.112866	-0.869366	0.384647	0.757023
CEP104	centrosomal protein 104	ENSG00000116198	599.41	0.0885827	0.0729351	1.21454	0.224541	0.626969
CEP120	centrosomal protein 120	ENSG00000168944	496.018	0.0743392	0.0838024	0.887077	0.375037	0.749903
CEP128	centrosomal protein 128	ENSG00000100629	233.59	-0.00498964	0.120998	-0.0412373	0.967107	0.994141
CEP135	centrosomal protein 135	ENSG00000174799	389.029	-0.101727	0.0950103	-1.07069	0.284308	0.684756
CEP152	centrosomal protein 152	ENSG00000103995	282.294	0.189613	0.110384	1.71775	0.0858422	0.425506
CEP162	centrosomal protein 162	ENSG00000135315	419.538	-0.040611	0.0897571	-0.452455	0.650941	0.89405
CEP164	centrosomal protein 164	ENSG00000110274	232.696	0.00953301	0.112688	0.0845965	0.932582	0.981154
CEP170	centrosomal protein 170	ENSG00000143702	2630.24	0.0153271	0.0464372	0.33006	0.741354	0.931141
CEP192	centrosomal protein 192	ENSG00000101639	2071.04	0.0904971	0.0581552	1.55613	0.119677	0.494404
CEP250	centrosomal protein 250	ENSG00000126001	518.225	0.313152	0.0943452	3.31922	0.000902704	0.0374371
CEP290	centrosomal protein 290	ENSG00000198707	504.359	0.0568144	0.0962542	0.590254	0.555021	0.851682
CEP295	centrosomal protein 295	ENSG00000166004	433.876	0.00541596	0.0889316	0.0609003	0.951439	0.988329
CEP350	centrosomal protein 350	ENSG00000135837	2436.06	0.0940301	0.0611677	1.53725	0.124232	0.498061
CEP41	centrosomal protein 41	ENSG00000106477	513.903	-0.0214537	0.0808932	-0.26521	0.790847	0.944895
CEP44	centrosomal protein 44	ENSG00000164118	359.988	-0.216368	0.0968926	-2.23308	0.025544	0.252455
CEP55	centrosomal protein 55	ENSG00000138180	1395.59	0.0176936	0.0515434	0.343275	0.731391	0.927282
CEP57	centrosomal protein 57	ENSG00000166037	900.288	-0.00314286	0.0689737	-0.0455661	0.963656	0.992992
CEP57L1	centrosomal protein 57 like 1	ENSG00000183137	909.504	-0.171034	0.0662527	-2.58154	0.00983617	0.150774
CEP68	centrosomal protein 68	ENSG00000011523	236.079	0.00386518	0.111986	0.034515	0.972466	0.994653
CEP70	centrosomal protein 70	ENSG00000114107	666.919	-0.0169275	0.0752563	-0.224931	0.822033	0.957101
CEP76	centrosomal protein 76	ENSG00000101624	888.806	-0.119622	0.0606783	-1.97141	0.0486768	0.330524
CEP78	centrosomal protein 78	ENSG00000148019	4705.31	-0.080944	0.0466022	-1.73691	0.0824023	0.417152
CEP83	centrosomal protein 83	ENSG00000173588	417.548	-0.0360824	0.101075	-0.356987	0.721102	0.923058
CEP85	centrosomal protein 85	ENSG00000130695	680.744	0.0930493	0.0713419	1.30427	0.19214	0.592701
CEP89	centrosomal protein 89	ENSG00000121289	300.897	-0.17689	0.101713	-1.73911	0.0820162	0.416067
CEP95	centrosomal protein 95	ENSG00000258890	681.119	-0.0121986	0.0726654	-0.167874	0.866682	0.971318
CEP97	centrosomal protein 97	ENSG00000182504	416.131	0.0690295	0.0950045	0.726592	0.467476	0.809525
CEPT1	choline/ethanolamine phosphotransferase 1	ENSG00000134255	474.865	-0.0490992	0.084762	-0.57926	0.562414	0.856035
CERK	ceramide kinase	ENSG00000100422	1238.62	0.0830178	0.0592083	1.40213	0.160876	0.552917
CERS2	ceramide synthase 2	ENSG00000143418	1880.94	0.017641	0.0563038	0.313319	0.754038	0.934223
CERS4	ceramide synthase 4	ENSG00000090661	256.368	-0.0371563	0.113114	-0.328484	0.742546	0.931141
CERS6	ceramide synthase 6	ENSG00000172292	2861.08	0.033607	0.0463683	0.724785	0.468584	0.809525
CETN2	centrin 2	ENSG00000147400	821.346	-0.00743492	0.0677567	-0.10973	0.912624	0.976713
CETN3	centrin 3	ENSG00000153140	551.074	-0.0907786	0.0789161	-1.15032	0.250013	0.651884
CFAP20	cilia and flagella associated protein 20	ENSG00000070761	315.825	0.0792788	0.103595	0.765275	0.444108	0.794265
CFAP97	cilia and flagella associated protein 97	ENSG00000164323	882.234	0.0573169	0.0632293	0.906492	0.364675	0.738351
CFDP1	craniofacial development protein 1	ENSG00000153774	1051.82	0.0430852	0.0686631	0.627488	0.53034	0.841543
CFH	complement factor H	ENSG00000000971	2138.48	-0.151195	0.0435656	-3.47052	0.000519444	0.0251796
CFI	complement factor I	ENSG00000205403	354.725	-0.143927	0.095685	-1.50417	0.132538	0.513076
CFL1	cofilin 1	ENSG00000172757	4739.57	0.0709027	0.0587933	1.20597	0.227831	0.629322
CFL2	cofilin 2	ENSG00000165410	2775.97	-0.147887	0.0463499	-3.19068	0.00141939	0.0514357
CFLAR	CASP8 and FADD like apoptosis regulator	ENSG00000003402	941.519	0.0676818	0.0713166	0.949032	0.342604	0.721952
CGGBP1	CGG triplet repeat binding protein 1	ENSG00000163320	1760.75	-0.0914886	0.0531359	-1.72179	0.0851082	0.422991
CGN	cingulin	ENSG00000143375	621.569	0.297985	0.0815835	3.65251	0.000259689	0.0154127
CGNL1	cingulin like 1	ENSG00000128849	866.698	0.0962575	0.0736397	1.30714	0.191165	0.591153
CHAC2	ChaC cation transport regulator homolog 2	ENSG00000143942	384.951	-0.0548766	0.0929019	-0.590694	0.554725	0.851682
CHAF1A	chromatin assembly factor 1 subunit A	ENSG00000167670	1103.54	0.124083	0.059093	2.09979	0.0357477	0.29308
CHAF1B	chromatin assembly factor 1 subunit B	ENSG00000159259	396.977	0.113097	0.0874372	1.29347	0.195849	0.596277
CHAMP1	chromosome alignment maintaining phosphoprotein 1	ENSG00000198824	1243.01	-0.0327457	0.0593707	-0.551547	0.581259	0.867017
CHCHD1	coiled-coil-helix-coiled-coil-helix domain containing 1	ENSG00000172586	376.639	0.0995323	0.0964238	1.03224	0.301961	0.695077
CHCHD2	coiled-coil-helix-coiled-coil-helix domain containing 2	ENSG00000106153	4307.14	0.00539552	0.0492463	0.109562	0.912757	0.976713
CHCHD3	coiled-coil-helix-coiled-coil-helix domain containing 3	ENSG00000106554	1521.89	-0.0259195	0.0535689	-0.483853	0.62849	0.884603
CHCHD4	coiled-coil-helix-coiled-coil-helix domain containing 4	ENSG00000163528	781.369	-0.0549314	0.0668939	-0.821173	0.411548	0.776737
CHCHD7	coiled-coil-helix-coiled-coil-helix domain containing 7	ENSG00000170791	369.075	-0.0830038	0.0909513	-0.912618	0.361444	0.735854
CHD1	chromodomain helicase DNA binding protein 1	ENSG00000153922	2515.16	0.0104898	0.0505154	0.207655	0.835498	0.960024
CHD2	chromodomain helicase DNA binding protein 2	ENSG00000173575	1291.43	0.146654	0.0712435	2.05849	0.0395434	0.30683
CHD3	chromodomain helicase DNA binding protein 3	ENSG00000170004	713.972	0.266307	0.0739271	3.60229	0.000315426	0.0181127
CHD4	chromodomain helicase DNA binding protein 4	ENSG00000111642	298.594	0.153264	0.114798	1.33508	0.181851	0.580881
CHD6	chromodomain helicase DNA binding protein 6	ENSG00000124177	1263.77	0.179006	0.0605154	2.95802	0.00309619	0.0825466
CHD7	chromodomain helicase DNA binding protein 7	ENSG00000171316	4281.03	0.136053	0.0814011	1.67139	0.0946452	0.446039
CHD8	chromodomain helicase DNA binding protein 8	ENSG00000100888	3229.92	0.113365	0.0456839	2.4815	0.0130829	0.179335
CHD9	chromodomain helicase DNA binding protein 9	ENSG00000177200	625.341	0.0522665	0.0797551	0.655337	0.512251	0.830867
CHDH	choline dehydrogenase	ENSG00000016391	225.494	-0.00444474	0.124307	-0.0357561	0.971477	0.994653
CHEK1	checkpoint kinase 1	ENSG00000149554	1384.11	-0.0973194	0.0563394	-1.72738	0.0841003	0.420745
CHEK2	checkpoint kinase 2	ENSG00000183765	578.25	-0.0857678	0.0744186	-1.15251	0.249113	0.651288
CHERP	calcium homeostasis endoplasmic reticulum protein	ENSG00000085872	449.632	0.0270545	0.0999208	0.27076	0.786576	0.943562
CHFR	checkpoint with forkhead and ring finger domains	ENSG00000072609	321.196	-0.101068	0.105383	-0.959049	0.337534	0.718763
CHIC2	cysteine rich hydrophobic domain 2	ENSG00000109220	260.848	-0.192338	0.107924	-1.78216	0.0747232	0.399005
CHKA	choline kinase alpha	ENSG00000110721	3796.49	0.0890168	0.0378075	2.35447	0.018549	0.214016
CHML	CHM like, Rab escort protein 2	ENSG00000203668	2627.96	-0.140904	0.0612714	-2.29967	0.0214669	0.231576
CHMP1A	charged multivesicular body protein 1A	ENSG00000131165	563.736	0.104256	0.0844377	1.23471	0.216939	0.618591
CHMP1B	charged multivesicular body protein 1B	ENSG00000255112	729.666	-0.138889	0.0742851	-1.86967	0.0615296	0.368339
CHMP2A	charged multivesicular body protein 2A	ENSG00000130724	542.857	0.0853027	0.0819052	1.04148	0.297652	0.693068
CHMP2B	charged multivesicular body protein 2B	ENSG00000083937	1259.46	-0.0926163	0.0560618	-1.65204	0.0985269	0.452896
CHMP3	charged multivesicular body protein 3	ENSG00000115561	1123.29	-0.0117575	0.0584105	-0.20129	0.840472	0.962255
CHMP4B	charged multivesicular body protein 4B	ENSG00000101421	1137.83	-0.00774072	0.0565157	-0.136966	0.891058	0.973649
CHMP5	charged multivesicular body protein 5	ENSG00000086065	1058.22	-0.0797549	0.0594933	-1.34057	0.180061	0.579626
CHMP7	charged multivesicular body protein 7	ENSG00000147457	424.887	0.0153134	0.0876933	0.174625	0.861374	0.969399
CHN1	chimerin 1	ENSG00000128656	529.542	-0.110768	0.0814737	-1.35955	0.173973	0.570052
CHORDC1	cysteine and histidine rich domain containing 1	ENSG00000110172	2994.44	-0.0417043	0.0515843	-0.808469	0.41882	0.781306
CHP1	calcineurin like EF-hand protein 1	ENSG00000187446	2307.04	0.043143	0.0455228	0.947723	0.343271	0.72211
CHPT1	choline phosphotransferase 1	ENSG00000111666	1766.95	-0.0171131	0.0582698	-0.293687	0.768997	0.939997
CHRAC1	chromatin accessibility complex 1	ENSG00000104472	591.983	0.0179936	0.079759	0.225599	0.821513	0.957101
CHRM3	cholinergic receptor muscarinic 3	ENSG00000133019	304.923	0.0258785	0.116251	0.222608	0.823841	0.957397
CHST3	carbohydrate sulfotransferase 3	ENSG00000122863	507.427	-0.0357487	0.0820193	-0.435858	0.66294	0.898728
CHST9	carbohydrate sulfotransferase 9	ENSG00000154080	1369.5	-0.251608	0.0609543	-4.12781	3.66228e-05	0.00374506
CHTOP	chromatin target of PRMT1	ENSG00000160679	1306.43	0.0142657	0.0604166	0.236122	0.813338	0.953212
CHUK	conserved helix-loop-helix ubiquitous kinase	ENSG00000213341	1800.56	0.0551612	0.0497038	1.1098	0.267085	0.669732
CHURC1	churchill domain containing 1	ENSG00000258289	342.36	-0.327948	0.0966957	-3.39155	0.000694997	0.0310668
CIAO1	cytosolic iron-sulfur assembly component 1	ENSG00000144021	1766.62	0.0207451	0.0457494	0.45345	0.650224	0.893899
CIAPIN1	cytokine induced apoptosis inhibitor 1	ENSG00000005194	594.187	-0.016346	0.0771022	-0.212004	0.832104	0.959049
CIB1	calcium and integrin binding 1	ENSG00000185043	227.534	0.211863	0.126358	1.67669	0.0936035	0.443718
CIC	capicua transcriptional repressor	ENSG00000079432	238.258	0.177526	0.143352	1.23839	0.215572	0.618016
CINP	cyclin dependent kinase 2 interacting protein	ENSG00000100865	239.236	-0.175611	0.11458	-1.53266	0.12536	0.4991
CIP2A	cell proliferation regulating inhibitor of protein phosphatase 2A	ENSG00000163507	3178.28	-0.114122	0.0428951	-2.66049	0.00780273	0.13309
CIPC	CLOCK interacting pacemaker	ENSG00000198894	237.977	-0.0443139	0.116999	-0.378755	0.70487	0.917243
CIR1	corepressor interacting with RBPJ, 1	ENSG00000138433	1055.59	-0.0880099	0.0584429	-1.50591	0.132089	0.512232
CIRBP	cold inducible RNA binding protein	ENSG00000099622	778.862	-0.0986188	0.0792998	-1.24362	0.21364	0.616236
CISD1	CDGSH iron sulfur domain 1	ENSG00000122873	1259.13	-0.00128674	0.0586718	-0.0219312	0.982503	0.996262
CISD2	CDGSH iron sulfur domain 2	ENSG00000145354	932.135	-0.116515	0.071414	-1.63154	0.102777	0.463581
CIT	citron rho-interacting serine/threonine kinase	ENSG00000122966	713.438	0.129801	0.078921	1.64469	0.100034	0.45645
CITED2	Cbp/p300 interacting transactivator with Glu/Asp rich carboxy-terminal domain 2	ENSG00000164442	2153.78	0.0169807	0.0541184	0.31377	0.753696	0.934223
CIZ1	CDKN1A interacting zinc finger protein 1	ENSG00000148337	802.611	-0.0091972	0.0808467	-0.113761	0.909427	0.976145
CKAP2	cytoskeleton associated protein 2	ENSG00000136108	4284.49	-0.112815	0.0428297	-2.63404	0.00843747	0.139589
CKAP2L	cytoskeleton associated protein 2 like	ENSG00000169607	1491.79	-0.15553	0.0535418	-2.90484	0.00367441	0.0908316
CKAP4	cytoskeleton associated protein 4	ENSG00000136026	3271.78	0.0656163	0.045773	1.43352	0.151711	0.54084
CKAP5	cytoskeleton associated protein 5	ENSG00000175216	4907.9	0.0257345	0.0369722	0.696049	0.486398	0.817784
CKB	creatine kinase B	ENSG00000166165	1132.34	0.241502	0.078634	3.07122	0.00213186	0.0641706
CKS1B	CDC28 protein kinase regulatory subunit 1B	ENSG00000173207	1859.08	0.00401815	0.0471213	0.0852726	0.932045	0.981154
CKS2	CDC28 protein kinase regulatory subunit 2	ENSG00000123975	1966.9	-0.162008	0.0557836	-2.90421	0.00368176	0.0908316
CLASP1	cytoplasmic linker associated protein 1	ENSG00000074054	1891.32	0.0767901	0.0579978	1.32402	0.185498	0.585267
CLASP2	cytoplasmic linker associated protein 2	ENSG00000163539	1858.36	-0.0960676	0.0533919	-1.79929	0.0719726	0.3916
CLCC1	chloride channel CLIC like 1	ENSG00000121940	1089.34	-0.0185094	0.0657917	-0.281334	0.778454	0.942635
CLCN3	chloride voltage-gated channel 3	ENSG00000109572	2061.03	-0.00658401	0.0472824	-0.139249	0.889254	0.973649
CLCN5	chloride voltage-gated channel 5	ENSG00000171365	1466.59	0.111356	0.0601559	1.85112	0.0641523	0.373264
CLCN6	chloride voltage-gated channel 6	ENSG00000011021	259.751	-0.143309	0.11101	-1.29095	0.19672	0.596472
CLDN1	claudin 1	ENSG00000163347	12711.4	-0.255394	0.0339927	-7.5132	5.76987e-14	6.15316e-11
CLDN12	claudin 12	ENSG00000157224	1046.89	-0.0757513	0.0683815	-1.10777	0.267959	0.671021
CLDN6	claudin 6	ENSG00000184697	386.341	-0.0740013	0.102645	-0.720941	0.470946	0.810079
CLDND1	claudin domain containing 1	ENSG00000080822	1237.19	-0.17352	0.0626533	-2.76953	0.0056138	0.110402
CLEC16A	C-type lectin domain containing 16A	ENSG00000038532	250.78	0.0554535	0.109743	0.505302	0.613347	0.880112
CLGN	calmegin	ENSG00000153132	1481.7	0.00860208	0.0508505	0.169164	0.865667	0.970924
CLIC1	chloride intracellular channel 1	ENSG00000213719	3527.21	0.136383	0.043811	3.11299	0.00185201	0.05935
CLIC2	chloride intracellular channel 2	ENSG00000155962	249.321	-0.0785425	0.114131	-0.688179	0.49134	0.819815
CLIC4	chloride intracellular channel 4	ENSG00000169504	7156.45	-0.0199578	0.0394986	-0.505279	0.613363	0.880112
CLINT1	clathrin interactor 1	ENSG00000113282	2595.13	-0.0269703	0.0422322	-0.638621	0.52307	0.836842
CLIP1	CAP-Gly domain containing linker protein 1	ENSG00000130779	1833.2	-0.0671445	0.0475498	-1.41209	0.157924	0.548327
CLIP2	CAP-Gly domain containing linker protein 2	ENSG00000106665	271.592	0.214991	0.118987	1.80685	0.070786	0.389688
CLK1	CDC like kinase 1	ENSG00000013441	468.496	-0.141542	0.0944998	-1.4978	0.134185	0.515008
CLK2	CDC like kinase 2	ENSG00000176444	248.537	-0.0584045	0.123914	-0.471332	0.637404	0.887562
CLK3	CDC like kinase 3	ENSG00000179335	402.998	-0.016699	0.0913752	-0.182752	0.854993	0.967666
CLN6	CLN6, transmembrane ER protein	ENSG00000128973	314.99	0.104469	0.115048	0.908044	0.363855	0.73749
CLNS1A	chloride nucleotide-sensitive channel 1A	ENSG00000074201	1357.86	-0.0499897	0.0530336	-0.942605	0.345883	0.724675
CLOCK	clock circadian regulator	ENSG00000134852	816.567	0.000501172	0.0668603	0.00749581	0.994019	0.99878
CLP1	cleavage and polyadenylation factor I subunit 1	ENSG00000172409	997.628	-0.0761181	0.0632376	-1.20368	0.228712	0.629634
CLPB	ClpB homolog, mitochondrial AAA ATPase chaperonin	ENSG00000162129	461.791	0.0181978	0.0890652	0.20432	0.838104	0.960904
CLPTM1	CLPTM1, transmembrane protein	ENSG00000104853	1509.6	-0.0453494	0.0547792	-0.827859	0.40775	0.773629
CLPTM1L	CLPTM1 like	ENSG00000049656	1081.82	0.0512535	0.065991	0.776673	0.437352	0.790516
CLPX	caseinolytic mitochondrial matrix peptidase chaperone subunit	ENSG00000166855	1788.19	-0.0455747	0.0460701	-0.989247	0.322542	0.709414
CLSPN	claspin	ENSG00000092853	2452.32	-0.0346809	0.0557786	-0.621759	0.5341	0.84204
CLSTN1	calsyntenin 1	ENSG00000171603	2592.61	0.0989891	0.0444057	2.2292	0.0258007	0.254093
CLSTN3	calsyntenin 3	ENSG00000139182	303.15	-0.018706	0.116879	-0.160045	0.872845	0.971648
CLTA	clathrin light chain A	ENSG00000122705	1819.54	0.0287295	0.0498981	0.575763	0.564775	0.858521
CLTC	clathrin heavy chain	ENSG00000141367	25054.5	0.0187884	0.0349405	0.537727	0.590766	0.869475
CLU	clusterin	ENSG00000120885	7978.19	-0.0283252	0.0352148	-0.804355	0.421192	0.781555
CLUH	clustered mitochondria homolog	ENSG00000132361	700.855	0.0936056	0.0848455	1.10325	0.26992	0.672098
CMAS	cytidine monophosphate N-acetylneuraminic acid synthetase	ENSG00000111726	1381.98	-0.0505182	0.054799	-0.921882	0.35659	0.731505
CMC1	C-X9-C motif containing 1	ENSG00000187118	655.162	-0.118917	0.0762239	-1.5601	0.118735	0.493062
CMC2	C-X9-C motif containing 2	ENSG00000103121	706.797	-0.0997886	0.0684791	-1.45721	0.145058	0.534249
CMIP	c-Maf inducing protein	ENSG00000153815	1475.28	-0.00482492	0.0638265	-0.0755943	0.939742	0.982677
CMPK1	cytidine/uridine monophosphate kinase 1	ENSG00000162368	12110.6	-0.0646122	0.0384598	-1.67999	0.0929588	0.442339
CMSS1	cms1 ribosomal small subunit homolog (yeast)	ENSG00000184220	765.889	0.024602	0.07163	0.34346	0.731252	0.927263
CMTM4	CKLF like MARVEL transmembrane domain containing 4	ENSG00000183723	355.437	0.109463	0.0971097	1.12721	0.259652	0.661824
CMTM6	CKLF like MARVEL transmembrane domain containing 6	ENSG00000091317	6608.77	-0.120715	0.0384795	-3.13713	0.00170608	0.0568565
CMTM7	CKLF like MARVEL transmembrane domain containing 7	ENSG00000153551	234.433	0.0304505	0.115322	0.264046	0.791744	0.945021
CMTM8	CKLF like MARVEL transmembrane domain containing 8	ENSG00000170293	335.287	-0.205637	0.116853	-1.75979	0.0784427	0.406649
CMTR1	cap methyltransferase 1	ENSG00000137200	467.897	-0.0349519	0.08507	-0.41086	0.681175	0.906592
CMTR2	cap methyltransferase 2	ENSG00000180917	381.465	-0.0900967	0.100562	-0.895928	0.370291	0.74367
CNBP	CCHC-type zinc finger nucleic acid binding protein	ENSG00000169714	7760.37	-0.075734	0.0362552	-2.08891	0.0367156	0.295985
CNDP2	carnosine dipeptidase 2	ENSG00000133313	755.546	0.0424736	0.0673506	0.630634	0.52828	0.840636
CNIH1	cornichon family AMPA receptor auxiliary protein 1	ENSG00000100528	3803.09	-0.0829083	0.0430055	-1.92786	0.0538732	0.34799
CNIH4	cornichon family AMPA receptor auxiliary protein 4	ENSG00000143771	817.64	0.000305072	0.0629256	0.00484814	0.996132	0.999174
CNKSR3	CNKSR family member 3	ENSG00000153721	936.748	0.114097	0.0875892	1.30264	0.192697	0.592701
CNN2	calponin 2	ENSG00000064666	2022.59	0.009628	0.056185	0.171363	0.863939	0.969966
CNN3	calponin 3	ENSG00000117519	9426.98	-0.0161739	0.0316445	-0.51111	0.609274	0.879069
CNNM1	cyclin and CBS domain divalent metal cation transport mediator 1	ENSG00000119946	591.963	0.144209	0.0759271	1.89931	0.0575236	0.359576
CNNM2	cyclin and CBS domain divalent metal cation transport mediator 2	ENSG00000148842	273.206	0.116442	0.114196	1.01966	0.307888	0.699431
CNNM3	cyclin and CBS domain divalent metal cation transport mediator 3	ENSG00000168763	568.793	0.0374772	0.082006	0.457006	0.647667	0.892694
CNOT1	CCR4-NOT transcription complex subunit 1	ENSG00000125107	6596.99	0.0793268	0.0356358	2.22604	0.0260112	0.254821
CNOT10	CCR4-NOT transcription complex subunit 10	ENSG00000182973	1770.82	-0.11343	0.0534341	-2.12279	0.0337713	0.284779
CNOT11	CCR4-NOT transcription complex subunit 11	ENSG00000158435	2933.63	0.0219333	0.0445788	0.492013	0.62271	0.883169
CNOT2	CCR4-NOT transcription complex subunit 2	ENSG00000111596	2342.48	-0.0250824	0.0415846	-0.603165	0.546399	0.850236
CNOT3	CCR4-NOT transcription complex subunit 3	ENSG00000088038	815.675	0.160708	0.068657	2.34074	0.0192457	0.218911
CNOT4	CCR4-NOT transcription complex subunit 4	ENSG00000080802	709.786	-0.0302428	0.0777743	-0.388853	0.697385	0.914292
CNOT6	CCR4-NOT transcription complex subunit 6	ENSG00000113300	3243.05	0.0472799	0.0446679	1.05848	0.289838	0.688088
CNOT6L	CCR4-NOT transcription complex subunit 6 like	ENSG00000138767	510.26	-0.0387996	0.0846324	-0.458448	0.64663	0.89209
CNOT7	CCR4-NOT transcription complex subunit 7	ENSG00000198791	3479.94	-0.0206469	0.0383585	-0.53826	0.590397	0.869475
CNOT8	CCR4-NOT transcription complex subunit 8	ENSG00000155508	892.293	-0.0262039	0.0688	-0.38087	0.7033	0.91723
CNOT9	CCR4-NOT transcription complex subunit 9	ENSG00000144580	2411.63	-0.00214738	0.0444546	-0.0483051	0.961473	0.992313
CNP	2',3'-cyclic nucleotide 3' phosphodiesterase	ENSG00000173786	717.335	0.0215105	0.0769709	0.279463	0.77989	0.943085
CNPY2	canopy FGF signaling regulator 2	ENSG00000257727	284.698	0.0548063	0.117929	0.464741	0.642117	0.889729
CNPY3	canopy FGF signaling regulator 3	ENSG00000137161	232.121	-0.0188856	0.125048	-0.151027	0.879954	0.972038
CNST	consortin, connexin sorting protein	ENSG00000162852	864.912	-0.0363416	0.0724994	-0.501267	0.616183	0.881358
CNTLN	centlein	ENSG00000044459	1073.05	-0.0999035	0.0605812	-1.64908	0.0991304	0.45483
CNTNAP2	contactin associated protein like 2	ENSG00000174469	298.55	-0.0158626	0.111331	-0.142481	0.8867	0.973649
CNTRL	centriolin	ENSG00000119397	818.762	-0.0145348	0.0684824	-0.212242	0.831918	0.959049
CNTROB	centrobin, centriole duplication and spindle assembly protein	ENSG00000170037	247.316	0.0255974	0.113936	0.224664	0.82224	0.957101
COA1	cytochrome c oxidase assembly factor 1 homolog	ENSG00000106603	684.288	0.0572122	0.0728727	0.785098	0.432396	0.786208
COA3	cytochrome c oxidase assembly factor 3	ENSG00000183978	356.2	0.164221	0.10116	1.62338	0.104508	0.466876
COA4	cytochrome c oxidase assembly factor 4 homolog	ENSG00000181924	593.972	-0.0699125	0.0774457	-0.902728	0.36667	0.740844
COA5	cytochrome c oxidase assembly factor 5	ENSG00000183513	732.571	-0.105853	0.0673817	-1.57095	0.116194	0.488943
COA6	cytochrome c oxidase assembly factor 6	ENSG00000168275	657.78	-0.070827	0.0721357	-0.981857	0.32617	0.712572
COA7	cytochrome c oxidase assembly factor 7 (putative)	ENSG00000162377	1355.18	0.0680775	0.0516474	1.31812	0.187464	0.588484
COASY	Coenzyme A synthase	ENSG00000068120	704.457	0.132758	0.0692059	1.9183	0.0550728	0.352244
COBL	cordon-bleu WH2 repeat protein	ENSG00000106078	376.503	-0.178841	0.0961169	-1.86066	0.0627915	0.372536
COBLL1	cordon-bleu WH2 repeat protein like 1	ENSG00000082438	2964.93	0.0368774	0.0455716	0.809218	0.41839	0.781306
COCH	cochlin	ENSG00000100473	1202.15	0.0540216	0.0605447	0.89226	0.372254	0.746562
COG1	component of oligomeric golgi complex 1	ENSG00000166685	230.526	0.0696201	0.116966	0.595217	0.551698	0.851187
COG2	component of oligomeric golgi complex 2	ENSG00000135775	863.924	0.0605793	0.0661195	0.91621	0.359557	0.734769
COG3	component of oligomeric golgi complex 3	ENSG00000136152	582.935	-0.0455558	0.0848466	-0.536919	0.591323	0.869475
COG4	component of oligomeric golgi complex 4	ENSG00000103051	787.928	-0.00486772	0.0860553	-0.056565	0.954892	0.989598
COG5	component of oligomeric golgi complex 5	ENSG00000164597	915.101	-0.0198042	0.0614131	-0.322475	0.747093	0.932767
COG6	component of oligomeric golgi complex 6	ENSG00000133103	487.416	0.00453301	0.0868534	0.0521915	0.958376	0.990823
COIL	coilin	ENSG00000121058	1078.89	-0.105639	0.0603145	-1.75148	0.0798637	0.410311
COL12A1	collagen type XII alpha 1 chain	ENSG00000111799	503.838	0.0764537	0.0973353	0.785468	0.432179	0.786208
COL14A1	collagen type XIV alpha 1 chain	ENSG00000187955	2461.26	0.272949	0.0506288	5.39119	6.99933e-08	2.09e-05
COL18A1	collagen type XVIII alpha 1 chain	ENSG00000182871	838.345	0.013945	0.0878941	0.158657	0.873939	0.971648
COL26A1	collagen type XXVI alpha 1 chain	ENSG00000160963	232.064	0.203068	0.136477	1.48792	0.136772	0.520388
COL27A1	collagen type XXVII alpha 1 chain	ENSG00000196739	309.77	0.0911561	0.111704	0.816048	0.414473	0.778323
COL2A1	collagen type II alpha 1 chain	ENSG00000139219	6870.53	0.473446	0.0479592	9.87186	5.51306e-23	1.02887e-19
COL4A3BP	collagen type IV alpha 3 binding protein	ENSG00000113163	1142.55	-0.0854478	0.0615092	-1.38919	0.164776	0.558716
COL4A5	collagen type IV alpha 5 chain	ENSG00000188153	355.23	-0.122564	0.0948363	-1.29238	0.196227	0.596408
COL5A2	collagen type V alpha 2 chain	ENSG00000204262	11829	0.0131361	0.0314091	0.418224	0.675783	0.905001
COLGALT1	collagen beta(1-O)galactosyltransferase 1	ENSG00000130309	1026.55	-0.00584804	0.063621	-0.09192	0.926762	0.980468
COMMD10	COMM domain containing 10	ENSG00000145781	298.077	-0.117147	0.108581	-1.0789	0.280633	0.679984
COMMD2	COMM domain containing 2	ENSG00000114744	1071.91	-0.0915839	0.0587429	-1.55906	0.118981	0.493062
COMMD3	COMM domain containing 3	ENSG00000148444	272.941	-0.333616	0.116335	-2.8677	0.00413463	0.0943739
COMMD6	COMM domain containing 6	ENSG00000188243	478.618	-0.0702028	0.0869983	-0.806945	0.419698	0.781306
COMMD7	COMM domain containing 7	ENSG00000149600	355.995	-0.0665379	0.104969	-0.63388	0.526159	0.840142
COMMD8	COMM domain containing 8	ENSG00000169019	605.501	-0.0722578	0.0795084	-0.908808	0.363452	0.737255
COPA	coatomer protein complex subunit alpha	ENSG00000122218	5161.72	0.0802958	0.0401495	1.99992	0.0455089	0.323272
COPB1	coatomer protein complex subunit beta 1	ENSG00000129083	3193.87	-0.0297107	0.0471823	-0.6297	0.528891	0.840751
COPB2	coatomer protein complex subunit beta 2	ENSG00000184432	3514.96	0.0468137	0.0436992	1.07127	0.284047	0.684667
COPE	coatomer protein complex subunit epsilon	ENSG00000105669	411.88	0.0672372	0.189759	0.35433	0.723092	0.92382
COPG1	coatomer protein complex subunit gamma 1	ENSG00000181789	2758.26	0.0263977	0.047306	0.55802	0.576831	0.8647
COPG2	coatomer protein complex subunit gamma 2	ENSG00000158623	343.715	0.00791323	0.100966	0.0783753	0.93753	0.981819
COPRS	coordinator of PRMT5 and differentiation stimulator	ENSG00000172301	334.089	-0.0150739	0.0962465	-0.156618	0.875546	0.971648
COPS2	COP9 signalosome subunit 2	ENSG00000166200	3227.61	-0.067613	0.0453209	-1.49187	0.135732	0.517488
COPS3	COP9 signalosome subunit 3	ENSG00000141030	1927.14	-0.0413752	0.0474031	-0.872837	0.382752	0.754686
COPS4	COP9 signalosome subunit 4	ENSG00000138663	762.231	0.027426	0.0667556	0.410842	0.681189	0.906592
COPS5	COP9 signalosome subunit 5	ENSG00000121022	973.738	0.0439856	0.0629661	0.698561	0.484827	0.817081
COPS6	COP9 signalosome subunit 6	ENSG00000168090	856.211	0.0598632	0.0739247	0.809786	0.418063	0.781306
COPS7A	COP9 signalosome subunit 7A	ENSG00000111652	407.688	0.0740612	0.0988892	0.748932	0.453898	0.800283
COPS7B	COP9 signalosome subunit 7B	ENSG00000144524	434.309	0.00399754	0.08724	0.0458223	0.963452	0.992992
COPS8	COP9 signalosome subunit 8	ENSG00000198612	1494.81	0.00668428	0.0560351	0.119287	0.905048	0.976074
COPS9	COP9 signalosome subunit 9	ENSG00000172428	223.094	-0.0670185	0.122152	-0.548647	0.583248	0.868349
COPZ1	coatomer protein complex subunit zeta 1	ENSG00000111481	2168.26	0.0286328	0.0456625	0.627053	0.530624	0.841543
COQ10B	coenzyme Q10B	ENSG00000115520	621.608	-0.0365555	0.0707788	-0.516475	0.605523	0.877373
COQ2	coenzyme Q2, polyprenyltransferase	ENSG00000173085	224.493	-0.0285323	0.119079	-0.239608	0.810634	0.952974
COQ3	coenzyme Q3, methyltransferase	ENSG00000132423	253.376	0.00352842	0.109953	0.0320903	0.9744	0.994653
COQ5	coenzyme Q5, methyltransferase	ENSG00000110871	318.567	-0.0559009	0.102774	-0.543921	0.586496	0.869447
CORO1B	coronin 1B	ENSG00000172725	804.339	0.0498025	0.0938345	0.530748	0.595593	0.871785
CORO1C	coronin 1C	ENSG00000110880	6233.92	0.0313555	0.0330049	0.950026	0.342099	0.721404
CORO2A	coronin 2A	ENSG00000106789	785.779	0.224734	0.0716735	3.13553	0.00171544	0.0569143
COX1	cytochrome c oxidase subunit I	ENSG00000198804	65418.3	-0.118337	0.091022	-1.3001	0.193568	0.593512
COX10	COX10, heme A:farnesyltransferase cytochrome c oxidase assembly factor	ENSG00000006695	259.115	0.141626	0.118512	1.19503	0.232074	0.633429
COX11	COX11, cytochrome c oxidase copper chaperone	ENSG00000166260	1807.01	-0.0727776	0.0562038	-1.29489	0.195359	0.595407
COX15	COX15, cytochrome c oxidase assembly homolog	ENSG00000014919	1025.73	0.0194834	0.0665713	0.29267	0.769774	0.940483
COX17	COX17, cytochrome c oxidase copper chaperone	ENSG00000138495	377.059	-0.174067	0.106601	-1.63288	0.102494	0.463145
COX18	COX18, cytochrome c oxidase assembly factor	ENSG00000163626	423.3	-0.077	0.0930519	-0.827495	0.407957	0.77364
COX19	COX19, cytochrome c oxidase assembly factor	ENSG00000240230	380.159	-0.105023	0.104457	-1.00542	0.314695	0.705677
COX2	cytochrome c oxidase subunit II	ENSG00000198712	32311.6	-0.213214	0.0495872	-4.29978	1.70969e-05	0.00187689
COX3	cytochrome c oxidase III	ENSG00000198938	36196	-0.146085	0.0675535	-2.1625	0.0305796	0.274371
COX4I1	cytochrome c oxidase subunit 4I1	ENSG00000131143	2815.87	0.06594	0.060267	1.09413	0.273897	0.675916
COX5A	cytochrome c oxidase subunit 5A	ENSG00000178741	4395.73	0.0438206	0.0415569	1.05447	0.291667	0.68989
COX5B	cytochrome c oxidase subunit 5B	ENSG00000135940	855.896	-0.00365127	0.0722134	-0.0505622	0.959674	0.991553
COX6A1	cytochrome c oxidase subunit 6A1	ENSG00000111775	876.788	0.0403956	0.0800253	0.504786	0.613709	0.880112
COX6B1	cytochrome c oxidase subunit 6B1	ENSG00000126267	1307.96	0.140083	0.0608378	2.30256	0.0213034	0.230813
COX6C	cytochrome c oxidase subunit 6C	ENSG00000164919	927.155	0.0091927	0.0703447	0.130681	0.896028	0.974558
COX7A2	cytochrome c oxidase subunit 7A2	ENSG00000112695	1397.38	0.0673942	0.0673415	1.00078	0.316932	0.706285
COX7A2L	cytochrome c oxidase subunit 7A2 like	ENSG00000115944	1103.26	-0.00095089	0.0628111	-0.0151389	0.987921	0.997299
COX7B	cytochrome c oxidase subunit 7B	ENSG00000131174	1052.84	-0.0194768	0.0635909	-0.306283	0.759389	0.935498
COX7C	cytochrome c oxidase subunit 7C	ENSG00000127184	1718.69	0.0913207	0.0569529	1.60344	0.108837	0.473294
COX8A	cytochrome c oxidase subunit 8A	ENSG00000176340	269.714	0.226878	0.119906	1.89213	0.0584736	0.361748
CP	ceruloplasmin	ENSG00000047457	234.397	-0.0530258	0.109724	-0.483267	0.628906	0.884603
CPB2	carboxypeptidase B2	ENSG00000080618	1842.99	-0.00717765	0.0481323	-0.149123	0.881456	0.97252
CPD	carboxypeptidase D	ENSG00000108582	11488.2	-0.0173241	0.0343347	-0.504566	0.613864	0.880112
CPE	carboxypeptidase E	ENSG00000109472	801.124	0.158278	0.0720489	2.19682	0.0280332	0.262899
CPEB4	cytoplasmic polyadenylation element binding protein 4	ENSG00000113742	735.755	-0.169021	0.0753759	-2.24238	0.0249371	0.250209
CPM	carboxypeptidase M	ENSG00000135678	1224.26	-0.0783558	0.0665776	-1.17691	0.239231	0.641934
CPNE1	copine 1	ENSG00000214078	1471.38	0.0842068	0.0632906	1.33048	0.18336	0.583953
CPNE3	copine 3	ENSG00000085719	1507.85	0.0276522	0.0585282	0.472459	0.636599	0.887385
CPNE8	copine 8	ENSG00000139117	304.592	-0.0248782	0.108616	-0.229047	0.818832	0.956137
CPOX	coproporphyrinogen oxidase	ENSG00000080819	1122.42	0.134065	0.0757403	1.77005	0.0767181	0.403879
CPPED1	calcineurin like phosphoesterase domain containing 1	ENSG00000103381	716.976	-0.0435253	0.0699345	-0.622372	0.533697	0.841951
CPS1	carbamoyl-phosphate synthase 1	ENSG00000021826	248.267	0.113737	0.114919	0.989713	0.322314	0.709339
CPSF1	cleavage and polyadenylation specific factor 1	ENSG00000071894	373.513	0.147712	0.113134	1.30564	0.191676	0.592245
CPSF2	cleavage and polyadenylation specific factor 2	ENSG00000165934	3626.79	-0.0751359	0.0423377	-1.77468	0.075951	0.402109
CPSF3	cleavage and polyadenylation specific factor 3	ENSG00000119203	1893.28	-0.0282594	0.049524	-0.570621	0.568257	0.860401
CPSF4	cleavage and polyadenylation specific factor 4	ENSG00000160917	269.264	0.137234	0.126552	1.08441	0.278184	0.679974
CPSF6	cleavage and polyadenylation specific factor 6	ENSG00000111605	3726.19	0.0359237	0.048761	0.73673	0.461287	0.805327
CPSF7	cleavage and polyadenylation specific factor 7	ENSG00000149532	3399.51	0.0119513	0.0403409	0.296258	0.767033	0.939597
CPT1A	carnitine palmitoyltransferase 1A	ENSG00000110090	1479.54	-0.281525	0.0770866	-3.65206	0.000260148	0.0154127
CPT2	carnitine palmitoyltransferase 2	ENSG00000157184	253.566	0.143591	0.116973	1.22756	0.219613	0.62122
CPVL	carboxypeptidase, vitellogenic like	ENSG00000106066	1314.95	0.0454798	0.0571673	0.795557	0.42629	0.78235
CRBN	cereblon	ENSG00000113851	1073.52	-0.084294	0.0617189	-1.36577	0.172011	0.567665
CRCP	CGRP receptor component	ENSG00000241258	655.422	-0.0150472	0.0730346	-0.206028	0.836769	0.960204
CREB1	cAMP responsive element binding protein 1	ENSG00000118260	1798.93	-0.0806116	0.0506656	-1.59105	0.111598	0.479885
CREB3L2	cAMP responsive element binding protein 3 like 2	ENSG00000182158	2655.66	0.121251	0.0422391	2.87058	0.00409723	0.09411
CREBBP	CREB binding protein	ENSG00000005339	1228.64	0.159963	0.0615473	2.59902	0.00934893	0.146617
CREBL2	cAMP responsive element binding protein like 2	ENSG00000111269	512.895	0.000515396	0.0870537	0.00592044	0.995276	0.999174
CREBRF	CREB3 regulatory factor	ENSG00000164463	245.685	-0.110551	0.13219	-0.836304	0.402984	0.769391
CREBZF	CREB/ATF bZIP transcription factor	ENSG00000137504	707.215	-0.00803434	0.0773687	-0.103845	0.917293	0.977836
CREG1	cellular repressor of E1A stimulated genes 1	ENSG00000143162	241.963	-0.0825786	0.117534	-0.702595	0.482308	0.815679
CRELD2	cysteine rich with EGF like domains 2	ENSG00000184164	290.489	0.0342839	0.10858	0.315749	0.752193	0.933699
CREM	cAMP responsive element modulator	ENSG00000095794	426.354	-0.198609	0.0984839	-2.01667	0.0437302	0.318173
CRIM1	cysteine rich transmembrane BMP regulator 1	ENSG00000150938	1087.51	-0.171908	0.0642116	-2.67721	0.00742377	0.130704
CRIPT	CXXC repeat containing interactor of PDZ3 domain	ENSG00000119878	268.432	-0.088919	0.128035	-0.694492	0.487374	0.818395
CRK	CRK proto-oncogene, adaptor protein	ENSG00000167193	1677.17	-0.00580582	0.0483389	-0.120107	0.904399	0.97605
CRKL	CRK like proto-oncogene, adaptor protein	ENSG00000099942	3735.38	-0.00383491	0.0404661	-0.0947683	0.924499	0.980281
CRLF3	cytokine receptor like factor 3	ENSG00000176390	688.291	0.0232073	0.0799798	0.290164	0.771691	0.940483
CRNKL1	crooked neck pre-mRNA splicing factor 1	ENSG00000101343	2040.52	-0.0490574	0.0454231	-1.08001	0.280138	0.679984
CRTAP	cartilage associated protein	ENSG00000170275	523.731	0.060482	0.0830246	0.728483	0.466318	0.808985
CRTC2	CREB regulated transcription coactivator 2	ENSG00000160741	244.323	-0.0151764	0.12304	-0.123345	0.901834	0.97527
CRY1	cryptochrome circadian regulator 1	ENSG00000008405	905.834	-0.120192	0.0661016	-1.81829	0.0690192	0.386067
CRY2	cryptochrome circadian regulator 2	ENSG00000121671	254.981	0.0651077	0.109801	0.59296	0.553208	0.851682
CRYBG1	crystallin beta-gamma domain containing 1	ENSG00000112297	1169.36	-0.192388	0.0565449	-3.40239	0.000667997	0.0302218
CRYBG3	crystallin beta-gamma domain containing 3	ENSG00000080200	652.261	0.168201	0.0846641	1.98669	0.0469571	0.326079
CRYZ	crystallin zeta	ENSG00000116791	3472.78	-0.104916	0.0499716	-2.09952	0.0357712	0.29308
CRYZL1	crystallin zeta like 1	ENSG00000205758	228.888	-0.136344	0.126327	-1.0793	0.280456	0.679984
CS	citrate synthase	ENSG00000062485	4287.53	0.0701562	0.0427216	1.64217	0.100554	0.457984
CSDE1	cold shock domain containing E1	ENSG00000009307	29465.4	-0.000574217	0.0275657	-0.0208309	0.983381	0.996387
CSE1L	chromosome segregation 1 like	ENSG00000124207	9809.83	-0.0362258	0.0316525	-1.14448	0.252424	0.654432
CSF1	colony stimulating factor 1	ENSG00000184371	506.797	0.0144586	0.0751775	0.192326	0.847487	0.965935
CSGALNACT2	chondroitin sulfate N-acetylgalactosaminyltransferase 2	ENSG00000169826	232.858	-0.200261	0.122466	-1.63524	0.101999	0.462305
CSK	C-terminal Src kinase	ENSG00000103653	728.32	0.0463083	0.0791258	0.585249	0.558381	0.854162
CSNK1A1	casein kinase 1 alpha 1	ENSG00000113712	1568.33	-0.029602	0.0550466	-0.537762	0.590742	0.869475
CSNK1D	casein kinase 1 delta	ENSG00000141551	1037.73	0.0604068	0.0734946	0.821921	0.411122	0.776575
CSNK1E	casein kinase 1 epsilon	ENSG00000213923	501.587	0.0436575	0.0852963	0.511834	0.608767	0.879069
CSNK1G1	casein kinase 1 gamma 1	ENSG00000169118	322.377	-0.037594	0.0946523	-0.39718	0.691235	0.911351
CSNK1G2	casein kinase 1 gamma 2	ENSG00000133275	406.257	0.0606161	0.0987711	0.613703	0.539411	0.845074
CSNK1G3	casein kinase 1 gamma 3	ENSG00000151292	955.165	-0.0715234	0.0655487	-1.09115	0.275207	0.677355
CSNK2A1	casein kinase 2 alpha 1	ENSG00000101266	5352.37	0.0390207	0.0356209	1.09545	0.273321	0.675413
CSNK2A2	casein kinase 2 alpha 2	ENSG00000070770	960.938	0.00673402	0.0658665	0.102237	0.918568	0.97827
CSPP1	centrosome and spindle pole associated protein 1	ENSG00000104218	1099.07	-0.0561883	0.0625923	-0.897687	0.369352	0.742384
CSRNP2	cysteine and serine rich nuclear protein 2	ENSG00000110925	418.999	-0.0119031	0.0894861	-0.133017	0.89418	0.973649
CSRNP3	cysteine and serine rich nuclear protein 3	ENSG00000178662	530.959	-0.0833925	0.0853571	-0.976984	0.328577	0.714704
CSRP1	cysteine and glycine rich protein 1	ENSG00000159176	826.33	-0.0739366	0.0669462	-1.10442	0.269412	0.671731
CSRP2	cysteine and glycine rich protein 2	ENSG00000175183	966.68	-0.204842	0.0702265	-2.91688	0.00353557	0.0891657
CST3	cystatin C	ENSG00000101439	683.186	0.157886	0.0902826	1.7488	0.0803262	0.411226
CSTB	cystatin B	ENSG00000160213	530.093	0.122622	0.0863755	1.41964	0.155714	0.545569
CSTF1	cleavage stimulation factor subunit 1	ENSG00000101138	735.937	0.0358054	0.0698047	0.512937	0.607995	0.879069
CSTF2	cleavage stimulation factor subunit 2	ENSG00000101811	460.846	-0.0103238	0.0837103	-0.123328	0.901848	0.97527
CSTF2T	cleavage stimulation factor subunit 2 tau variant	ENSG00000177613	792.865	0.00644824	0.068796	0.0937299	0.925324	0.980432
CSTF3	cleavage stimulation factor subunit 3	ENSG00000176102	1862.39	-0.0285366	0.0459918	-0.620473	0.534947	0.842691
CTBP1	C-terminal binding protein 1	ENSG00000159692	1254.04	-0.0708512	0.0609812	-1.16185	0.245295	0.649117
CTCF	CCCTC-binding factor	ENSG00000102974	2517.79	0.0384135	0.0416684	0.921886	0.356588	0.731505
CTDNEP1	CTD nuclear envelope phosphatase 1	ENSG00000175826	259.875	0.19786	0.125742	1.57354	0.115595	0.487798
CTDSP1	CTD small phosphatase 1	ENSG00000144579	399.48	0.0262628	0.0892653	0.294211	0.768597	0.939687
CTDSP2	CTD small phosphatase 2	ENSG00000175215	1711.23	0.0851444	0.0489544	1.73926	0.0819891	0.416067
CTDSPL	CTD small phosphatase like	ENSG00000144677	497.428	0.022834	0.083428	0.273697	0.784318	0.943085
CTDSPL2	CTD small phosphatase like 2	ENSG00000137770	2007.62	-0.0778442	0.0547775	-1.4211	0.155288	0.545146
CTGF	connective tissue growth factor	ENSG00000118523	1899.87	-0.144449	0.0500132	-2.88821	0.00387444	0.0924866
CTH	cystathionine gamma-lyase	ENSG00000116761	234.631	0.0953103	0.128276	0.743008	0.457477	0.802789
CTNNA1	catenin alpha 1	ENSG00000044115	4663.7	0.00349416	0.0405079	0.0862588	0.931261	0.981154
CTNNAL1	catenin alpha like 1	ENSG00000119326	4585.27	-0.0626103	0.0405163	-1.54531	0.122271	0.497207
CTNNB1	catenin beta 1	ENSG00000168036	12992	-0.02276	0.0322914	-0.704831	0.480916	0.814806
CTNNBIP1	catenin beta interacting protein 1	ENSG00000178585	426.668	-0.00602241	0.0967108	-0.0622723	0.950346	0.98793
CTNNBL1	catenin beta like 1	ENSG00000132792	722.358	0.116326	0.0721227	1.61288	0.10677	0.472178
CTNND1	catenin delta 1	ENSG00000198561	470.314	-0.00268492	0.0847957	-0.0316634	0.97474	0.994658
CTNND2	catenin delta 2	ENSG00000169862	342.581	0.0534218	0.102637	0.520495	0.602719	0.876247
CTPS1	CTP synthase 1	ENSG00000171793	2689.77	-0.0111241	0.0406224	-0.273841	0.784207	0.943085
CTPS2	CTP synthase 2	ENSG00000047230	512.966	0.00648246	0.0857839	0.0755673	0.939763	0.982677
CTR9	CTR9 homolog, Paf1/RNA polymerase II complex component	ENSG00000198730	2112.23	0.019021	0.0475749	0.399811	0.689296	0.910598
CTSA	cathepsin A	ENSG00000064601	730.478	-0.0357427	0.0770627	-0.463813	0.642782	0.889739
CTSB	cathepsin B	ENSG00000164733	1651.83	0.0483493	0.0577339	0.83745	0.40234	0.769134
CTSC	cathepsin C	ENSG00000109861	4890.4	-0.0257179	0.0383744	-0.670184	0.50274	0.82627
CTSD	cathepsin D	ENSG00000117984	503.892	-0.0647869	0.0967986	-0.669296	0.503307	0.82627
CTSL	cathepsin L	ENSG00000135047	609.143	-0.156509	0.0759548	-2.06055	0.0393457	0.30624
CTSO	cathepsin O	ENSG00000256043	291.588	-0.22533	0.103296	-2.18139	0.0291545	0.269074
CTSS	cathepsin S	ENSG00000163131	227.494	-0.388169	0.109754	-3.53672	0.000405131	0.0205427
CTSV	cathepsin V	ENSG00000136943	430.98	0.0274094	0.0994998	0.275473	0.782953	0.943085
CTSZ	cathepsin Z	ENSG00000101160	983.969	0.0352603	0.0650838	0.541768	0.587978	0.869475
CTTN	cortactin	ENSG00000085733	2382.4	0.0418615	0.0454236	0.92158	0.356748	0.731611
CTTNBP2NL	CTTNBP2 N-terminal like	ENSG00000143079	424.358	0.0188393	0.0854747	0.220408	0.825554	0.957991
CTXND1	cortexin domain containing 1	ENSG00000259417	614.182	0.102499	0.0795254	1.28888	0.197439	0.597196
CUL1	cullin 1	ENSG00000055130	1774.99	0.00195754	0.0498205	0.039292	0.968658	0.994653
CUL2	cullin 2	ENSG00000108094	2335.97	-0.120148	0.0502035	-2.39322	0.0167013	0.202658
CUL3	cullin 3	ENSG00000036257	3088.54	0.0201763	0.0438601	0.460016	0.645505	0.891278
CUL4A	cullin 4A	ENSG00000139842	1694.05	0.00980641	0.0502021	0.195339	0.845128	0.964425
CUL4B	cullin 4B	ENSG00000158290	2077.08	0.0183472	0.0539618	0.340004	0.733853	0.928178
CUL5	cullin 5	ENSG00000166266	1280.74	-0.0733323	0.0601382	-1.2194	0.222694	0.62356
CUTA	cutA divalent cation tolerance homolog	ENSG00000112514	494.301	-0.0496674	0.0916812	-0.54174	0.587998	0.869475
CUTALP	cutA divalent cation tolerance homolog-like, pseudogene	ENSG00000226752	515.491	-0.0908794	0.0855858	-1.06185	0.288303	0.686963
CUTC	cutC copper transporter	ENSG00000119929	288.611	-0.0628438	0.109706	-0.572837	0.566755	0.859226
CUX1	cut like homeobox 1	ENSG00000257923	1015.16	0.103509	0.0625689	1.65431	0.0980639	0.452735
CWC15	CWC15 spliceosome associated protein homolog	ENSG00000150316	775.385	-0.0385493	0.0717528	-0.537251	0.591094	0.869475
CWC22	CWC22 spliceosome associated protein homolog	ENSG00000163510	1344.82	-0.0727038	0.0545061	-1.33386	0.182248	0.581652
CWC25	CWC25 spliceosome associated protein homolog	ENSG00000273559	372.077	-0.0760656	0.103829	-0.732604	0.4638	0.807055
CWC27	CWC27 spliceosome associated protein homolog	ENSG00000153015	1046.28	-0.00197293	0.0595917	-0.0331074	0.973589	0.994653
CWF19L1	CWF19 like 1, cell cycle control (S. pombe)	ENSG00000095485	613.203	0.0330923	0.0734427	0.450587	0.652287	0.894931
CWF19L2	CWF19 like 2, cell cycle control (S. pombe)	ENSG00000152404	705.944	-0.115844	0.0760167	-1.52393	0.127526	0.503959
CXADR	CXADR, Ig-like cell adhesion molecule	ENSG00000154639	2516.84	-0.158438	0.0460578	-3.43999	0.000581737	0.0271031
CXCL1	C-X-C motif chemokine ligand 1	ENSG00000163739	315.834	-0.413001	0.10196	-4.0506	5.10868e-05	0.00470818
CXCL10	C-X-C motif chemokine ligand 10	ENSG00000169245	1394.38	-0.570068	0.0526696	-10.8235	2.66489e-27	1.98934e-23
CXCL16	C-X-C motif chemokine ligand 16	ENSG00000161921	231.082	0.0301513	0.110976	0.271692	0.785859	0.943437
CXCL5	C-X-C motif chemokine ligand 5	ENSG00000163735	2561.51	-0.302534	0.0504484	-5.99689	2.01126e-09	1.07243e-06
CXCL6	C-X-C motif chemokine ligand 6	ENSG00000124875	259.58	-0.7371	0.122131	-6.03531	1.58662e-09	9.11088e-07
CXCL8	C-X-C motif chemokine ligand 8	ENSG00000169429	428.364	-0.715946	0.0980545	-7.30151	2.84557e-13	2.65527e-10
CXCL9	C-X-C motif chemokine ligand 9	ENSG00000138755	903.833	-0.384526	0.0656756	-5.85493	4.77224e-09	2.22655e-06
CXorf38	chromosome X open reading frame 38	ENSG00000185753	285.593	-0.160739	0.109278	-1.47091	0.141315	0.528692
CXorf56	chromosome X open reading frame 56	ENSG00000018610	352.338	-0.002296	0.10436	-0.0220008	0.982447	0.996262
CXXC1	CXXC finger protein 1	ENSG00000154832	241.543	-0.0342584	0.126201	-0.27146	0.786038	0.943437
CXXC5	CXXC finger protein 5	ENSG00000171604	855.604	-0.096354	0.0707891	-1.36114	0.173469	0.569207
CYB5A	cytochrome b5 type A	ENSG00000166347	679.358	-0.000371849	0.0758336	-0.0049035	0.996088	0.999174
CYB5B	cytochrome b5 type B	ENSG00000103018	3562.17	0.0230325	0.0431211	0.534136	0.593248	0.871112
CYB5R1	cytochrome b5 reductase 1	ENSG00000159348	385.4	-0.2445	0.091957	-2.65885	0.00784084	0.13309
CYB5R3	cytochrome b5 reductase 3	ENSG00000100243	522.289	0.200519	0.0844328	2.3749	0.0175539	0.207802
CYB5R4	cytochrome b5 reductase 4	ENSG00000065615	774.939	-0.023033	0.0696635	-0.330633	0.740922	0.931068
CYBA	cytochrome b-245 alpha chain	ENSG00000051523	463.14	0.137701	0.101063	1.36252	0.173033	0.568968
CYC1	cytochrome c1	ENSG00000179091	454.703	0.13314	0.116691	1.14096	0.253888	0.6557
CYCS	cytochrome c, somatic	ENSG00000172115	9819.84	-0.0635089	0.0438283	-1.44904	0.147327	0.535738
CYFIP1	cytoplasmic FMR1 interacting protein 1	ENSG00000273749	1135.87	0.0621861	0.0612167	1.01584	0.309708	0.700809
CYLD	CYLD lysine 63 deubiquitinase	ENSG00000083799	281.865	-0.13471	0.108867	-1.23738	0.215946	0.61835
CYP20A1	cytochrome P450 family 20 subfamily A member 1	ENSG00000119004	1166.77	-0.0792645	0.0608744	-1.3021	0.192883	0.593026
CYP2J2	cytochrome P450 family 2 subfamily J member 2	ENSG00000134716	267.743	0.0500417	0.112803	0.44362	0.657317	0.89618
CYP39A1	cytochrome P450 family 39 subfamily A member 1	ENSG00000146233	455.069	0.0240854	0.0842085	0.286021	0.774862	0.941451
CYP4F3	cytochrome P450 family 4 subfamily F member 3	ENSG00000186529	309.615	0.0235486	0.105949	0.222263	0.824109	0.957505
CYR61	cysteine rich angiogenic inducer 61	ENSG00000142871	373.561	-0.421499	0.0921378	-4.57466	4.76995e-06	0.000684762
CYTB	cytochrome b	ENSG00000198727	19393.9	-0.176676	0.102024	-1.7317	0.0833264	0.418865
CYTH1	cytohesin 1	ENSG00000108669	420.769	0.0253042	0.0922318	0.274354	0.783813	0.943085
CYTH2	cytohesin 2	ENSG00000105443	281.772	-0.0304002	0.110533	-0.275032	0.783292	0.943085
CYTOR	cytoskeleton regulator RNA	ENSG00000172965	448.704	-0.0301897	0.0876299	-0.344514	0.73046	0.926891
DAAM1	dishevelled associated activator of morphogenesis 1	ENSG00000100592	1050.02	-0.132241	0.0627918	-2.10603	0.0352018	0.291181
DAB1	DAB1, reelin adaptor protein	ENSG00000173406	1644.2	-0.0911197	0.0521026	-1.74885	0.0803171	0.411226
DAB2	DAB2, clathrin adaptor protein	ENSG00000153071	456.73	-0.0117063	0.0909887	-0.128657	0.897629	0.974558
DACH1	dachshund family transcription factor 1	ENSG00000276644	839.686	0.0519227	0.0708345	0.733014	0.46355	0.806808
DAD1	defender against cell death 1	ENSG00000129562	1295.07	-0.0225342	0.0573392	-0.392997	0.694322	0.913221
DAG1	dystroglycan 1	ENSG00000173402	2513.67	0.0182961	0.0520658	0.351403	0.725286	0.924724
DANCR	differentiation antagonizing non-protein coding RNA	ENSG00000226950	2362.33	0.0975802	0.0486801	2.00452	0.0450144	0.321562
DAP	death associated protein	ENSG00000112977	1739.98	0.131071	0.0538119	2.43573	0.0148619	0.192217
DAP3	death associated protein 3	ENSG00000132676	4368.31	-0.0349419	0.0384237	-0.909383	0.363148	0.737255
DAPK1	death associated protein kinase 1	ENSG00000196730	1398.06	0.000116124	0.0538055	0.00215821	0.998278	0.999759
DARS	aspartyl-tRNA synthetase	ENSG00000115866	2590.59	-0.0351912	0.0536735	-0.655654	0.512047	0.830867
DARS2	aspartyl-tRNA synthetase 2, mitochondrial	ENSG00000117593	1945.52	-0.0690543	0.0522776	-1.32092	0.186529	0.587032
DAXX	death domain associated protein	ENSG00000204209	566.574	0.0466734	0.0865613	0.539195	0.589752	0.869475
DAZAP1	DAZ associated protein 1	ENSG00000071626	1914.08	0.0454356	0.0500016	0.908682	0.363518	0.737255
DAZAP2	DAZ associated protein 2	ENSG00000183283	2874.16	-0.0454296	0.0421166	-1.07866	0.280738	0.679984
DBF4	DBF4 zinc finger	ENSG00000006634	2088.21	-0.136874	0.0480803	-2.84677	0.00441647	0.0970518
DBI	diazepam binding inhibitor, acyl-CoA binding protein	ENSG00000155368	6409.01	0.0297876	0.0385524	0.772651	0.439729	0.792403
DBN1	drebrin 1	ENSG00000113758	1407.23	0.0997222	0.0750514	1.32872	0.183941	0.584401
DBNL	drebrin like	ENSG00000136279	343.788	-0.131998	0.107294	-1.23025	0.218604	0.619941
DBR1	debranching RNA lariats 1	ENSG00000138231	843.414	-0.0707854	0.0666008	-1.06283	0.287859	0.686963
DBT	dihydrolipoamide branched chain transacylase E2	ENSG00000137992	1565.02	-0.00795722	0.0525219	-0.151503	0.879579	0.972038
DCAF1	DDB1 and CUL4 associated factor 1	ENSG00000145041	975.144	-0.0712791	0.0621433	-1.14701	0.251377	0.652479
DCAF10	DDB1 and CUL4 associated factor 10	ENSG00000122741	2116.37	0.0238636	0.0526553	0.453204	0.650402	0.893899
DCAF11	DDB1 and CUL4 associated factor 11	ENSG00000100897	860.155	-0.038127	0.0746941	-0.510442	0.609742	0.879221
DCAF12	DDB1 and CUL4 associated factor 12	ENSG00000198876	1270.55	-0.0416505	0.0592989	-0.702381	0.482442	0.815679
DCAF13	DDB1 and CUL4 associated factor 13	ENSG00000164934	1630.79	-0.0416285	0.0540355	-0.770391	0.441068	0.79339
DCAF16	DDB1 and CUL4 associated factor 16	ENSG00000163257	1752.26	-0.0857532	0.0627526	-1.36653	0.171773	0.567665
DCAF17	DDB1 and CUL4 associated factor 17	ENSG00000115827	944.089	-0.0227803	0.0645015	-0.353175	0.723957	0.924451
DCAF4L2	DDB1 and CUL4 associated factor 4 like 2	ENSG00000176566	1172.57	-0.0903294	0.062327	-1.44928	0.147259	0.535738
DCAF5	DDB1 and CUL4 associated factor 5	ENSG00000139990	501.925	0.040857	0.0810341	0.504195	0.614125	0.880112
DCAF6	DDB1 and CUL4 associated factor 6	ENSG00000143164	2790	-0.00484262	0.0417479	-0.115997	0.907655	0.976145
DCAF7	DDB1 and CUL4 associated factor 7	ENSG00000136485	2123.89	0.0294788	0.052787	0.558449	0.576538	0.8647
DCAF8	DDB1 and CUL4 associated factor 8	ENSG00000132716	419.234	0.0302573	0.0959712	0.315275	0.752553	0.933699
DCBLD1	discoidin, CUB and LCCL domain containing 1	ENSG00000164465	552.721	0.0669493	0.0873122	0.76678	0.443212	0.794265
DCBLD2	discoidin, CUB and LCCL domain containing 2	ENSG00000057019	2378.55	-0.0240802	0.0418355	-0.575592	0.564891	0.858521
DCK	deoxycytidine kinase	ENSG00000156136	1052.68	-0.191685	0.0666464	-2.87615	0.00402556	0.09411
DCLRE1A	DNA cross-link repair 1A	ENSG00000198924	571.845	-0.0600606	0.0833921	-0.720219	0.47139	0.810079
DCLRE1B	DNA cross-link repair 1B	ENSG00000118655	326.256	0.0218785	0.102842	0.21274	0.831529	0.959049
DCLRE1C	DNA cross-link repair 1C	ENSG00000152457	514.423	-0.0408383	0.082809	-0.493162	0.621898	0.882924
DCP1A	decapping mRNA 1A	ENSG00000272886	417.821	0.0792513	0.0939379	0.843656	0.398862	0.766016
DCP2	decapping mRNA 2	ENSG00000172795	2016.52	-0.0288829	0.0599443	-0.481829	0.629927	0.884647
DCPS	decapping enzyme, scavenger	ENSG00000110063	232.349	0.0576316	0.117211	0.49169	0.622938	0.883169
DCTD	dCMP deaminase	ENSG00000129187	297.103	0.0866937	0.109225	0.793718	0.42736	0.78235
DCTN1	dynactin subunit 1	ENSG00000204843	826.037	0.17163	0.0671002	2.55781	0.0105333	0.156635
DCTN2	dynactin subunit 2	ENSG00000175203	1000.43	0.00908646	0.0662606	0.137132	0.890926	0.973649
DCTN4	dynactin subunit 4	ENSG00000132912	2053.91	-0.0477524	0.0469162	-1.01782	0.308762	0.699942
DCTN5	dynactin subunit 5	ENSG00000166847	1376.7	0.0881078	0.0556857	1.58223	0.113596	0.483848
DCTN6	dynactin subunit 6	ENSG00000104671	314.293	-0.044675	0.104379	-0.42801	0.668644	0.901631
DCUN1D1	defective in cullin neddylation 1 domain containing 1	ENSG00000043093	1578.48	-0.165232	0.051437	-3.21232	0.00131668	0.0486586
DCUN1D3	defective in cullin neddylation 1 domain containing 3	ENSG00000188215	350.258	-0.0298971	0.103865	-0.287846	0.773465	0.940886
DCUN1D4	defective in cullin neddylation 1 domain containing 4	ENSG00000109184	5945.7	-0.0541296	0.0431581	-1.25421	0.209764	0.612153
DCUN1D5	defective in cullin neddylation 1 domain containing 5	ENSG00000137692	768.331	0.0777237	0.0748024	1.03905	0.29878	0.693575
DCXR	dicarbonyl and L-xylulose reductase	ENSG00000169738	285.636	0.066959	0.105852	0.632572	0.527013	0.840636
DDA1	DET1 and DDB1 associated 1	ENSG00000130311	589.115	0.0483699	0.0819505	0.590234	0.555034	0.851682
DDAH1	dimethylarginine dimethylaminohydrolase 1	ENSG00000153904	1568.28	-0.0199163	0.0569484	-0.349725	0.726545	0.924948
DDB1	damage specific DNA binding protein 1	ENSG00000167986	11309.2	0.135486	0.0367535	3.68634	0.000227498	0.0141523
DDC	dopa decarboxylase	ENSG00000132437	441.849	0.218318	0.0880558	2.47932	0.0131634	0.179612
DDHD1	DDHD domain containing 1	ENSG00000100523	493.93	0.00311355	0.0792809	0.0392724	0.968673	0.994653
DDHD2	DDHD domain containing 2	ENSG00000085788	1366.89	-0.00902033	0.0571275	-0.157898	0.874537	0.971648
DDI2	DNA damage inducible 1 homolog 2	ENSG00000197312	3408.35	0.173888	0.0470092	3.69902	0.000216438	0.0137419
DDIAS	DNA damage induced apoptosis suppressor	ENSG00000165490	922.471	-0.0359645	0.0636597	-0.564949	0.572109	0.862594
DDOST	dolichyl-diphosphooligosaccharide--protein glycosyltransferase non-catalytic subunit	ENSG00000244038	2387.69	0.0676106	0.0558115	1.21141	0.225738	0.627583
DDRGK1	DDRGK domain containing 1	ENSG00000198171	360.33	-0.0215901	0.106661	-0.202418	0.83959	0.961869
DDX1	DEAD-box helicase 1	ENSG00000079785	4233.91	0.0414683	0.0401278	1.03341	0.301414	0.694644
DDX10	DEAD-box helicase 10	ENSG00000178105	1402.23	-0.0477814	0.0522011	-0.915332	0.360017	0.734987
DDX11	DEAD/H-box helicase 11	ENSG00000013573	316.42	-0.0750165	0.099676	-0.752603	0.451689	0.799007
DDX17	DEAD-box helicase 17	ENSG00000100201	6010.16	0.0172626	0.036343	0.474991	0.634793	0.886336
DDX18	DEAD-box helicase 18	ENSG00000088205	4728.95	-0.0350592	0.0388488	-0.902455	0.366815	0.740876
DDX19A	DEAD-box helicase 19A	ENSG00000168872	351.333	0.0714301	0.098619	0.724304	0.468879	0.809525
DDX19B	DEAD-box helicase 19B	ENSG00000157349	260.682	0.172154	0.117472	1.46548	0.142789	0.53039
DDX20	DEAD-box helicase 20	ENSG00000064703	1187.51	-0.00617394	0.0572829	-0.10778	0.91417	0.976713
DDX21	DExD-box helicase 21	ENSG00000165732	11736.5	0.00635703	0.0336121	0.189129	0.849992	0.966203
DDX23	DEAD-box helicase 23	ENSG00000174243	2333.39	0.0325589	0.0513114	0.634535	0.525732	0.839852
DDX24	DEAD-box helicase 24	ENSG00000089737	1923.74	-0.0533077	0.0523295	-1.01869	0.308349	0.699642
DDX27	DEAD-box helicase 27	ENSG00000124228	1305.49	-0.0251567	0.0610928	-0.411778	0.680502	0.906248
DDX31	DEAD-box helicase 31	ENSG00000125485	624.97	-0.106177	0.0804149	-1.32036	0.186715	0.587369
DDX39A	DExD-box helicase 39A	ENSG00000123136	1060.95	0.0381381	0.0624731	0.610472	0.541549	0.8469
DDX39B	DExD-box helicase 39B	ENSG00000198563	305.107	-0.253924	0.114658	-2.21462	0.0267858	0.258008
DDX3X	DEAD-box helicase 3, X-linked	ENSG00000215301	17434.5	0.0372686	0.0284395	1.31045	0.190042	0.590545
DDX41	DEAD-box helicase 41	ENSG00000183258	489.22	0.11239	0.0819406	1.37161	0.170186	0.566654
DDX42	DEAD-box helicase 42	ENSG00000198231	2581.88	9.8493e-05	0.0428728	0.00229733	0.998167	0.999759
DDX46	DEAD-box helicase 46	ENSG00000145833	4700.81	0.0482079	0.0424665	1.1352	0.256293	0.657693
DDX49	DEAD-box helicase 49	ENSG00000105671	613.12	0.0125113	0.0815159	0.153483	0.878018	0.971661
DDX5	DEAD-box helicase 5	ENSG00000108654	10241.3	-0.0540558	0.0314299	-1.71988	0.0854539	0.424035
DDX50	DExD-box helicase 50	ENSG00000107625	1050.68	-0.0146281	0.0596625	-0.245181	0.806317	0.950893
DDX52	DExD-box helicase 52	ENSG00000278053	2890.34	-0.10922	0.0437006	-2.49928	0.0124446	0.175316
DDX54	DEAD-box helicase 54	ENSG00000123064	688.241	0.0929521	0.0706391	1.31587	0.188216	0.589856
DDX55	DEAD-box helicase 55	ENSG00000111364	543.718	-0.0609096	0.0785447	-0.775477	0.438058	0.791378
DDX56	DEAD-box helicase 56	ENSG00000136271	698.144	0.00988596	0.0779414	0.126838	0.899068	0.974665
DDX6	DEAD-box helicase 6	ENSG00000110367	5520.54	0.0641142	0.0503956	1.27222	0.203295	0.602461
DDX60	DExD/H-box helicase 60	ENSG00000137628	711.569	-0.297574	0.066944	-4.44512	8.78427e-06	0.0011306
DDX60L	DExD/H-box 60 like	ENSG00000181381	324.226	-0.151237	0.0939645	-1.60951	0.107504	0.473104
DECR1	2,4-dienoyl-CoA reductase 1	ENSG00000104325	842.205	-0.0503222	0.0693281	-0.725856	0.467927	0.809525
DEDD	death effector domain containing	ENSG00000158796	256.767	0.116841	0.113805	1.02668	0.304572	0.695675
DEF8	differentially expressed in FDCP 8 homolog	ENSG00000140995	318.976	0.058547	0.0990796	0.590908	0.554582	0.851682
DEGS1	delta 4-desaturase, sphingolipid 1	ENSG00000143753	867.894	-0.0595821	0.0616664	-0.966199	0.333945	0.716346
DEK	DEK proto-oncogene	ENSG00000124795	7015.17	-0.0551755	0.0463852	-1.18951	0.234241	0.636552
DENND1A	DENN domain containing 1A	ENSG00000119522	616.123	-0.0494817	0.0717754	-0.689397	0.490574	0.819409
DENND1B	DENN domain containing 1B	ENSG00000213047	670.785	-0.0298647	0.0733748	-0.407016	0.683997	0.907732
DENND4A	DENN domain containing 4A	ENSG00000174485	3424.25	-0.110546	0.0478699	-2.30929	0.0209272	0.228729
DENND4B	DENN domain containing 4B	ENSG00000198837	279.733	0.0424844	0.102402	0.414877	0.678232	0.905002
DENND4C	DENN domain containing 4C	ENSG00000137145	829.962	-0.0763337	0.0647718	-1.1785	0.238597	0.640923
DENND5A	DENN domain containing 5A	ENSG00000184014	1018.96	-0.0629788	0.0583369	-1.07957	0.280334	0.679984
DENND5B	DENN domain containing 5B	ENSG00000170456	2559.38	0.0160775	0.0504188	0.318878	0.749819	0.933066
DENND6A	DENN domain containing 6A	ENSG00000174839	262.275	-0.0255193	0.117357	-0.21745	0.827857	0.959049
DENR	density regulated re-initiation and release factor	ENSG00000139726	2949.77	-0.0704482	0.0449167	-1.56842	0.116784	0.48977
DEPDC1	DEP domain containing 1	ENSG00000024526	2529.78	-0.182601	0.0499123	-3.65844	0.000253755	0.0153419
DEPDC1B	DEP domain containing 1B	ENSG00000035499	1550.42	0.0184725	0.0584968	0.315786	0.752165	0.933699
DERA	deoxyribose-phosphate aldolase	ENSG00000023697	1089.3	-0.123919	0.0674896	-1.83612	0.0663401	0.379485
DERL1	derlin 1	ENSG00000136986	885.553	-0.0544473	0.0720296	-0.755901	0.449709	0.79855
DERL2	derlin 2	ENSG00000072849	555.95	-0.19271	0.0817797	-2.35645	0.0184504	0.213208
DESI1	desumoylating isopeptidase 1	ENSG00000100418	1182.63	-0.00802494	0.0602051	-0.133293	0.893961	0.973649
DESI2	desumoylating isopeptidase 2	ENSG00000121644	3443.19	-0.0126773	0.0410199	-0.309053	0.757282	0.935372
DFFA	DNA fragmentation factor subunit alpha	ENSG00000160049	1540.12	0.0248803	0.0554895	0.448378	0.65388	0.895443
DGAT2	diacylglycerol O-acyltransferase 2	ENSG00000062282	373.476	0.111504	0.0987166	1.12954	0.258671	0.661121
DGCR2	DiGeorge syndrome critical region gene 2	ENSG00000070413	547.897	0.130947	0.083619	1.566	0.117348	0.490595
DGCR8	DGCR8, microprocessor complex subunit	ENSG00000128191	444.938	0.0973775	0.0844177	1.15352	0.248697	0.651288
DGKD	diacylglycerol kinase delta	ENSG00000077044	273.358	0.0196893	0.113708	0.173157	0.862528	0.969399
DGKH	diacylglycerol kinase eta	ENSG00000102780	333.754	0.335829	0.132691	2.53092	0.0113763	0.164582
DGKK	diacylglycerol kinase kappa	ENSG00000274588	2117.7	0.116186	0.0475281	2.44457	0.0145024	0.18993
DGKZ	diacylglycerol kinase zeta	ENSG00000149091	248.693	0.16709	0.111909	1.49309	0.135414	0.516811
DGUOK	deoxyguanosine kinase	ENSG00000114956	526.12	0.0412599	0.0827077	0.498864	0.617875	0.881664
DHCR24	24-dehydrocholesterol reductase	ENSG00000116133	14028.7	0.0583092	0.0414019	1.40837	0.159021	0.550844
DHCR7	7-dehydrocholesterol reductase	ENSG00000172893	3192.14	0.0988822	0.0587116	1.6842	0.0921426	0.440643
DHDDS	dehydrodolichyl diphosphate synthase subunit	ENSG00000117682	472.222	-0.0638678	0.0835016	-0.764869	0.444349	0.794317
DHFR	dihydrofolate reductase	ENSG00000228716	2770.52	-0.036332	0.0424246	-0.85639	0.391782	0.761362
DHFR2	dihydrofolate reductase 2	ENSG00000178700	292.27	-0.012485	0.108522	-0.115046	0.908409	0.976145
DHRS3	dehydrogenase/reductase 3	ENSG00000162496	296.563	-0.173589	0.104991	-1.65338	0.0982544	0.452735
DHRS7	dehydrogenase/reductase 7	ENSG00000100612	595.627	-0.0550595	0.0745621	-0.738438	0.460248	0.805003
DHTKD1	dehydrogenase E1 and transketolase domain containing 1	ENSG00000181192	703.592	0.0448199	0.0744763	0.601801	0.547307	0.850821
DHX15	DEAH-box helicase 15	ENSG00000109606	8563.21	-0.0313993	0.0336464	-0.933213	0.35071	0.727537
DHX16	DEAH-box helicase 16	ENSG00000204560	428.098	0.108608	0.0875396	1.24067	0.214728	0.617706
DHX29	DExH-box helicase 29	ENSG00000067248	1655.62	-0.0148676	0.0510317	-0.29134	0.770791	0.940483
DHX30	DExH-box helicase 30	ENSG00000132153	1036.86	0.0346313	0.0718853	0.481758	0.629978	0.884647
DHX32	DEAH-box helicase 32 (putative)	ENSG00000089876	248.857	-0.117828	0.113944	-1.03409	0.301094	0.694583
DHX33	DEAH-box helicase 33	ENSG00000005100	784.799	-0.0192499	0.0632727	-0.304237	0.760947	0.93629
DHX34	DExH-box helicase 34	ENSG00000134815	294.869	0.151732	0.103383	1.46767	0.142193	0.529942
DHX35	DEAH-box helicase 35	ENSG00000101452	244.248	0.105672	0.115116	0.917963	0.358638	0.733937
DHX36	DEAH-box helicase 36	ENSG00000174953	2519.72	-0.0385079	0.0502974	-0.765603	0.443912	0.794265
DHX37	DEAH-box helicase 37	ENSG00000150990	592.06	0.102416	0.0846311	1.21014	0.226224	0.627583
DHX38	DEAH-box helicase 38	ENSG00000140829	1003.93	0.033207	0.064229	0.517009	0.60515	0.877003
DHX40	DEAH-box helicase 40	ENSG00000108406	1420.29	-0.0779572	0.0536328	-1.45354	0.146075	0.535309
DHX57	DExH-box helicase 57	ENSG00000163214	689.256	-0.00868287	0.0774735	-0.112075	0.910764	0.976285
DHX8	DEAH-box helicase 8	ENSG00000067596	1487.39	0.0719898	0.0541412	1.32967	0.183628	0.584056
DHX9	DExH-box helicase 9	ENSG00000135829	10325.4	0.00737818	0.0306285	0.240892	0.809638	0.952635
DIAPH1	diaphanous related formin 1	ENSG00000131504	4296.05	0.0866071	0.0413333	2.09534	0.0361411	0.293603
DIAPH3	diaphanous related formin 3	ENSG00000139734	1069.99	-0.0907145	0.0624141	-1.45343	0.146104	0.535309
DICER1	dicer 1, ribonuclease III	ENSG00000100697	1429.27	0.081067	0.0704495	1.15071	0.249851	0.651884
DIDO1	death inducer-obliterator 1	ENSG00000101191	1440.57	0.0510638	0.0510925	0.99944	0.317582	0.707052
DIEXF	digestive organ expansion factor homolog (zebrafish)	ENSG00000117597	667.555	-0.0723378	0.076364	-0.947276	0.343498	0.72211
DIMT1	DIM1 dimethyladenosine transferase 1 homolog	ENSG00000086189	696.924	0.022313	0.0725053	0.307744	0.758277	0.935372
DIP2A	disco interacting protein 2 homolog A	ENSG00000160305	268.483	-0.0442687	0.105184	-0.42087	0.67385	0.904241
DIP2B	disco interacting protein 2 homolog B	ENSG00000066084	3621.19	0.0878239	0.0594299	1.47777	0.139468	0.525435
DIP2C	disco interacting protein 2 homolog C	ENSG00000151240	232.347	0.111135	0.117682	0.944373	0.344979	0.723955
DIRC2	disrupted in renal carcinoma 2	ENSG00000138463	248.957	-0.123536	0.119052	-1.03766	0.299428	0.694178
DIS3	DIS3 homolog, exosome endoribonuclease and 3'-5' exoribonuclease	ENSG00000083520	3254.04	0.00142618	0.0497511	0.0286662	0.977131	0.995092
DIS3L	DIS3 like exosome 3'-5' exoribonuclease	ENSG00000166938	857.213	-0.00868206	0.0671721	-0.129251	0.897159	0.974558
DISP1	dispatched RND transporter family member 1	ENSG00000154309	272.937	-0.0234786	0.103745	-0.226311	0.82096	0.957101
DIXDC1	DIX domain containing 1	ENSG00000150764	691.551	-0.0636479	0.0768216	-0.828516	0.407378	0.773629
DKC1	dyskerin pseudouridine synthase 1	ENSG00000130826	2679.86	0.0614287	0.0491124	1.25078	0.211016	0.613648
DKK1	dickkopf WNT signaling pathway inhibitor 1	ENSG00000107984	3172.95	0.00565159	0.0426204	0.132603	0.894507	0.97368
DLAT	dihydrolipoamide S-acetyltransferase	ENSG00000150768	2919.43	-0.0432387	0.0446166	-0.969115	0.332488	0.715934
DLC1	DLC1 Rho GTPase activating protein	ENSG00000164741	1518.45	-0.0681251	0.0498715	-1.36601	0.171934	0.567665
DLD	dihydrolipoamide dehydrogenase	ENSG00000091140	3054.71	-0.0304846	0.0395411	-0.77096	0.440731	0.793014
DLEU1	deleted in lymphocytic leukemia 1 (non-protein coding)	ENSG00000176124	229.823	0.0245786	0.121933	0.201574	0.840249	0.962255
DLEU2	deleted in lymphocytic leukemia 2 (non-protein coding)	ENSG00000231607	310.786	0.00420051	0.100535	0.0417815	0.966673	0.994043
DLG1	discs large MAGUK scaffold protein 1	ENSG00000075711	1978.82	-0.0174847	0.0483286	-0.361787	0.717512	0.922005
DLG5	discs large MAGUK scaffold protein 5	ENSG00000151208	397.137	0.405855	0.094158	4.31036	1.6299e-05	0.00186618
DLGAP4	DLG associated protein 4	ENSG00000080845	434.314	0.100087	0.0869854	1.15062	0.249889	0.651884
DLGAP5	DLG associated protein 5	ENSG00000126787	3451.72	-0.115296	0.0461884	-2.4962	0.0125531	0.175316
DLST	dihydrolipoamide S-succinyltransferase	ENSG00000119689	867.279	0.0197195	0.0632049	0.311993	0.755046	0.934358
DMAC2	distal membrane arm assembly complex 2	ENSG00000105341	417.793	0.00275975	0.101666	0.0271453	0.978344	0.995412
DMD	dystrophin	ENSG00000198947	1264.42	0.0307595	0.0563344	0.546015	0.585055	0.869447
DMGDH	dimethylglycine dehydrogenase	ENSG00000132837	440.964	0.0456882	0.0873665	0.522948	0.60101	0.875212
DMTF1	cyclin D binding myb like transcription factor 1	ENSG00000135164	779.87	0.030725	0.0699623	0.439165	0.660542	0.898089
DMXL1	Dmx like 1	ENSG00000172869	615.7	-0.00196198	0.0766233	-0.0256055	0.979572	0.99544
DMXL2	Dmx like 2	ENSG00000104093	1408.37	0.109885	0.0612712	1.79342	0.072906	0.393808
DNA2	DNA replication helicase/nuclease 2	ENSG00000138346	1342.07	-0.0717051	0.0559633	-1.28129	0.200092	0.599393
DNAAF2	dynein axonemal assembly factor 2	ENSG00000165506	287.324	-0.0535055	0.110352	-0.484861	0.627775	0.884566
DNAAF5	dynein axonemal assembly factor 5	ENSG00000164818	429.253	0.0699674	0.0868072	0.806009	0.420238	0.781306
DNAH14	dynein axonemal heavy chain 14	ENSG00000185842	516.658	-0.0916534	0.0828662	-1.10604	0.268709	0.67172
DNAJA1	DnaJ heat shock protein family (Hsp40) member A1	ENSG00000086061	11938.3	-0.062598	0.0302493	-2.0694	0.0385081	0.303979
DNAJA2	DnaJ heat shock protein family (Hsp40) member A2	ENSG00000069345	1795.44	0.0104448	0.0473118	0.220766	0.825275	0.957848
DNAJA3	DnaJ heat shock protein family (Hsp40) member A3	ENSG00000103423	914.782	0.00575015	0.0682432	0.0842597	0.93285	0.981154
DNAJB1	DnaJ heat shock protein family (Hsp40) member B1	ENSG00000132002	2167.38	-0.0570875	0.0501977	-1.13725	0.255433	0.657363
DNAJB11	DnaJ heat shock protein family (Hsp40) member B11	ENSG00000090520	1226.96	-0.0521145	0.0558098	-0.933788	0.350413	0.727537
DNAJB12	DnaJ heat shock protein family (Hsp40) member B12	ENSG00000148719	328.914	0.274652	0.0970537	2.82989	0.00465635	0.098819
DNAJB14	DnaJ heat shock protein family (Hsp40) member B14	ENSG00000164031	856.896	-0.0784725	0.0736667	-1.06524	0.286769	0.686903
DNAJB4	DnaJ heat shock protein family (Hsp40) member B4	ENSG00000162616	649.623	-0.20427	0.0730822	-2.79508	0.0051887	0.105384
DNAJB6	DnaJ heat shock protein family (Hsp40) member B6	ENSG00000105993	2115.56	0.0296194	0.0469669	0.630644	0.528274	0.840636
DNAJB9	DnaJ heat shock protein family (Hsp40) member B9	ENSG00000128590	927.482	-0.148153	0.0645593	-2.29484	0.0217422	0.232529
DNAJC1	DnaJ heat shock protein family (Hsp40) member C1	ENSG00000136770	544.152	-0.0638692	0.0772392	-0.826901	0.408293	0.7739
DNAJC10	DnaJ heat shock protein family (Hsp40) member C10	ENSG00000077232	4310.38	-0.0851597	0.0448518	-1.89869	0.057605	0.359576
DNAJC11	DnaJ heat shock protein family (Hsp40) member C11	ENSG00000007923	1060.92	0.0241817	0.0603358	0.400786	0.688578	0.910208
DNAJC13	DnaJ heat shock protein family (Hsp40) member C13	ENSG00000138246	3156.02	0.0219641	0.0483909	0.45389	0.649908	0.893899
DNAJC14	DnaJ heat shock protein family (Hsp40) member C14	ENSG00000135392	243.855	0.234459	0.117809	1.99016	0.0465731	0.325573
DNAJC15	DnaJ heat shock protein family (Hsp40) member C15	ENSG00000120675	259.736	-0.00588773	0.106473	-0.0552979	0.955901	0.989693
DNAJC16	DnaJ heat shock protein family (Hsp40) member C16	ENSG00000116138	1404.98	0.0408486	0.0543183	0.752022	0.452038	0.799007
DNAJC19	DnaJ heat shock protein family (Hsp40) member C19	ENSG00000205981	277.726	-0.161046	0.115779	-1.39098	0.164232	0.558284
DNAJC2	DnaJ heat shock protein family (Hsp40) member C2	ENSG00000105821	2057.33	-0.0320309	0.0548114	-0.584384	0.558962	0.854527
DNAJC21	DnaJ heat shock protein family (Hsp40) member C21	ENSG00000168724	3626.45	-0.0014469	0.0373335	-0.038756	0.969085	0.994653
DNAJC22	DnaJ heat shock protein family (Hsp40) member C22	ENSG00000178401	1305.5	-0.0391794	0.0587134	-0.667299	0.504581	0.826588
DNAJC24	DnaJ heat shock protein family (Hsp40) member C24	ENSG00000170946	490.207	-0.0924981	0.082542	-1.12062	0.26245	0.665712
DNAJC25	DnaJ heat shock protein family (Hsp40) member C25	ENSG00000059769	540.384	-0.0816724	0.0867782	-0.941163	0.346622	0.725001
DNAJC3	DnaJ heat shock protein family (Hsp40) member C3	ENSG00000102580	1511.16	-0.036433	0.0542281	-0.671848	0.501681	0.82627
DNAJC5	DnaJ heat shock protein family (Hsp40) member C5	ENSG00000101152	663.326	0.0778139	0.0798421	0.974597	0.32976	0.715067
DNAJC7	DnaJ heat shock protein family (Hsp40) member C7	ENSG00000168259	2451.96	0.0198403	0.0423527	0.468454	0.63946	0.888436
DNAJC8	DnaJ heat shock protein family (Hsp40) member C8	ENSG00000126698	3793.87	-0.0773661	0.0363104	-2.13069	0.0331148	0.284058
DNAJC9	DnaJ heat shock protein family (Hsp40) member C9	ENSG00000213551	319.119	0.0357302	0.104629	0.341493	0.732733	0.927498
DNAL1	dynein axonemal light chain 1	ENSG00000119661	298.017	0.0870495	0.120623	0.721663	0.470501	0.810079
DNM1L	dynamin 1 like	ENSG00000087470	3024.19	-0.0773747	0.0444692	-1.73996	0.0818661	0.416067
DNM2	dynamin 2	ENSG00000079805	1304.44	0.143597	0.0610878	2.35067	0.0187396	0.215549
DNMBP	dynamin binding protein	ENSG00000107554	281.445	0.012903	0.108198	0.119253	0.905075	0.976074
DNMT1	DNA methyltransferase 1	ENSG00000130816	3370.41	0.09044	0.0424401	2.13101	0.0330887	0.284058
DNMT3A	DNA methyltransferase 3 alpha	ENSG00000119772	1055.36	0.0408727	0.0627209	0.65166	0.514621	0.832443
DNMT3B	DNA methyltransferase 3 beta	ENSG00000088305	902.208	0.0570097	0.071975	0.792076	0.428316	0.783096
DNPEP	aspartyl aminopeptidase	ENSG00000123992	496.03	-0.00178905	0.0816345	-0.0219154	0.982515	0.996262
DNTTIP1	deoxynucleotidyltransferase terminal interacting protein 1	ENSG00000101457	310.739	0.0558413	0.108689	0.513769	0.607413	0.878877
DNTTIP2	deoxynucleotidyltransferase terminal interacting protein 2	ENSG00000067334	4275.86	-0.093054	0.0421705	-2.20661	0.0273411	0.259664
DOCK1	dedicator of cytokinesis 1	ENSG00000150760	664.22	0.0307273	0.0734617	0.418277	0.675744	0.905001
DOCK4	dedicator of cytokinesis 4	ENSG00000128512	1346.09	0.0907106	0.0588141	1.54233	0.122994	0.497487
DOCK5	dedicator of cytokinesis 5	ENSG00000147459	552.274	0.151502	0.0915316	1.65519	0.0978869	0.452735
DOCK7	dedicator of cytokinesis 7	ENSG00000116641	3399.85	0.0492337	0.044152	1.11509	0.26481	0.667388
DOCK8	dedicator of cytokinesis 8	ENSG00000107099	367.275	0.0501961	0.108282	0.463567	0.642958	0.889818
DOCK9	dedicator of cytokinesis 9	ENSG00000088387	230.741	-0.0394383	0.113461	-0.347592	0.728146	0.925368
DOK4	docking protein 4	ENSG00000125170	222.081	-0.0410006	0.154757	-0.264936	0.791059	0.944992
DOLPP1	dolichyldiphosphatase 1	ENSG00000167130	608.643	0.0424103	0.0780297	0.543515	0.586775	0.869447
DONSON	downstream neighbor of SON	ENSG00000159147	657.615	0.0192356	0.0727967	0.264238	0.791597	0.945021
DOPEY1	dopey family member 1	ENSG00000083097	231.233	-0.0709427	0.128377	-0.552613	0.580528	0.866426
DOT1L	DOT1 like histone lysine methyltransferase	ENSG00000104885	1011.49	0.123583	0.0623328	1.98263	0.0474091	0.327291
DPAGT1	dolichyl-phosphate N-acetylglucosaminephosphotransferase 1	ENSG00000172269	342.091	0.0423973	0.0983955	0.430887	0.666551	0.901009
DPF2	double PHD fingers 2	ENSG00000133884	471.542	-0.0111618	0.081059	-0.1377	0.890478	0.973649
DPH2	DPH2 homolog	ENSG00000132768	358.594	0.0137414	0.0938652	0.146395	0.883609	0.973649
DPH3	diphthamide biosynthesis 3	ENSG00000154813	3035.61	-0.193743	0.0433051	-4.47392	7.67993e-06	0.0010058
DPH5	diphthamide biosynthesis 5	ENSG00000117543	440.909	0.0824458	0.0915327	0.900725	0.367735	0.741114
DPM1	dolichyl-phosphate mannosyltransferase subunit 1, catalytic	ENSG00000000419	1483.32	-0.0849261	0.0557217	-1.52411	0.12748	0.503959
DPM2	dolichyl-phosphate mannosyltransferase subunit 2, regulatory	ENSG00000136908	294.688	-0.0494722	0.104325	-0.474213	0.635348	0.886336
DPP3	dipeptidyl peptidase 3	ENSG00000254986	2340.05	0.0711933	0.0593519	1.19951	0.230329	0.631097
DPP4	dipeptidyl peptidase 4	ENSG00000197635	3489.24	-0.210276	0.0406749	-5.16967	2.34502e-07	5.30472e-05
DPP8	dipeptidyl peptidase 8	ENSG00000074603	2206.78	0.0373341	0.0494022	0.755717	0.449819	0.79855
DPP9	dipeptidyl peptidase 9	ENSG00000142002	1016.78	0.11825	0.0637243	1.85566	0.0635026	0.372536
DPY19L1	dpy-19 like C-mannosyltransferase 1	ENSG00000173852	1075.24	-0.0717227	0.0583288	-1.22963	0.218836	0.619967
DPY19L3	dpy-19 like C-mannosyltransferase 3	ENSG00000178904	1316.75	-0.114318	0.0576962	-1.98138	0.0475483	0.327572
DPY19L4	dpy-19 like 4	ENSG00000156162	677.408	-0.0785302	0.0758202	-1.03574	0.300323	0.694178
DPY30	dpy-30, histone methyltransferase complex regulatory subunit	ENSG00000162961	631.493	-0.0652722	0.0731938	-0.891771	0.372516	0.746562
DPYD	dihydropyrimidine dehydrogenase	ENSG00000188641	3109.58	-0.0464654	0.045121	-1.0298	0.303105	0.695675
DPYSL2	dihydropyrimidinase like 2	ENSG00000092964	763.318	0.13969	0.0720275	1.9394	0.0524532	0.344686
DR1	down-regulator of transcription 1	ENSG00000117505	1956.35	-0.159992	0.0607919	-2.6318	0.00849345	0.139589
DRAM1	DNA damage regulated autophagy modulator 1	ENSG00000136048	2430.45	0.0827232	0.0490447	1.68669	0.0916632	0.440643
DRAM2	DNA damage regulated autophagy modulator 2	ENSG00000156171	564.929	-0.0710506	0.0843567	-0.842264	0.39964	0.766801
DRAP1	DR1 associated protein 1	ENSG00000175550	301.553	0.010645	0.124179	0.085723	0.931687	0.981154
DRG1	developmentally regulated GTP binding protein 1	ENSG00000185721	2007.22	-0.00627798	0.048907	-0.128366	0.89786	0.974558
DROSHA	drosha ribonuclease III	ENSG00000113360	1441.92	-0.00512425	0.0555749	-0.0922045	0.926536	0.980468
DSC2	desmocollin 2	ENSG00000134755	612.814	0.00869257	0.0772886	0.112469	0.910452	0.976145
DSCC1	DNA replication and sister chromatid cohesion 1	ENSG00000136982	623.63	0.0186712	0.0776436	0.240473	0.809963	0.952635
DSCR3	DSCR3 arrestin fold containing	ENSG00000157538	459.144	-0.0600745	0.0857129	-0.70088	0.483378	0.816014
DSG2	desmoglein 2	ENSG00000046604	1166.96	-0.0636314	0.0578431	-1.10007	0.271303	0.673214
DSN1	DSN1 homolog, MIS12 kinetochore complex component	ENSG00000149636	874.154	-0.0819841	0.0822597	-0.996649	0.318935	0.707599
DSP	desmoplakin	ENSG00000096696	3820.83	0.0688858	0.0556264	1.23836	0.215581	0.618016
DST	dystonin	ENSG00000151914	3861.19	0.21353	0.165792	1.28794	0.197766	0.597278
DSTN	destrin, actin depolymerizing factor	ENSG00000125868	4922.71	-0.130898	0.0432519	-3.02641	0.0024748	0.0713577
DTD2	D-tyrosyl-tRNA deacylase 2 (putative)	ENSG00000129480	810.773	-0.128294	0.0674986	-1.90069	0.0573427	0.359576
DTL	denticleless E3 ubiquitin protein ligase homolog	ENSG00000143476	2124.52	-0.0823105	0.0495084	-1.66256	0.0964013	0.449772
DTNA	dystrobrevin alpha	ENSG00000134769	372.045	-0.0592728	0.100739	-0.588379	0.556278	0.852764
DTWD1	DTW domain containing 1	ENSG00000104047	259.622	0.0418282	0.111013	0.376787	0.706332	0.917496
DTX3L	deltex E3 ubiquitin ligase 3L	ENSG00000163840	4001.75	-0.131278	0.0412847	-3.17983	0.00147362	0.0521353
DTX4	deltex E3 ubiquitin ligase 4	ENSG00000110042	464.709	0.178917	0.0852871	2.09782	0.0359213	0.29308
DTYMK	deoxythymidylate kinase	ENSG00000168393	485.776	-0.00415854	0.100009	-0.0415818	0.966832	0.994043
DUS1L	dihydrouridine synthase 1 like	ENSG00000169718	249.653	0.0644302	0.125107	0.515002	0.606551	0.878182
DUSP1	dual specificity phosphatase 1	ENSG00000120129	266.008	-0.127249	0.117082	-1.08683	0.277111	0.679801
DUSP11	dual specificity phosphatase 11	ENSG00000144048	459.683	-0.14331	0.090426	-1.58483	0.113005	0.482047
DUSP12	dual specificity phosphatase 12	ENSG00000081721	378.114	-0.0439213	0.0928944	-0.472809	0.63635	0.887252
DUSP14	dual specificity phosphatase 14	ENSG00000276023	320.539	-0.0450354	0.108565	-0.414824	0.678271	0.905002
DUSP16	dual specificity phosphatase 16	ENSG00000111266	1289.38	0.0280949	0.0591849	0.474697	0.635003	0.886336
DUSP3	dual specificity phosphatase 3	ENSG00000108861	2627.9	-0.0610631	0.0410912	-1.48604	0.137269	0.52131
DUSP5	dual specificity phosphatase 5	ENSG00000138166	336.134	0.415133	0.100044	4.1495	3.33204e-05	0.00345467
DUSP6	dual specificity phosphatase 6	ENSG00000139318	1405.39	-0.0105093	0.0502803	-0.209013	0.834438	0.959865
DUSP9	dual specificity phosphatase 9	ENSG00000130829	1258.72	0.0242286	0.0740599	0.327149	0.743555	0.931544
DUT	deoxyuridine triphosphatase	ENSG00000128951	767.537	-0.0355952	0.0766879	-0.464156	0.642536	0.889729
DVL2	dishevelled segment polarity protein 2	ENSG00000004975	265.163	-0.0030316	0.118242	-0.025639	0.979545	0.99544
DVL3	dishevelled segment polarity protein 3	ENSG00000161202	692.75	0.065491	0.0724724	0.903669	0.366171	0.740576
DYM	dymeclin	ENSG00000141627	448.947	0.180131	0.0853973	2.10932	0.0349167	0.289922
DYNC1H1	dynein cytoplasmic 1 heavy chain 1	ENSG00000197102	10316.6	0.33701	0.160599	2.09846	0.0358646	0.29308
DYNC1I2	dynein cytoplasmic 1 intermediate chain 2	ENSG00000077380	2404.82	-0.063187	0.0440862	-1.43326	0.151784	0.540843
DYNC1LI1	dynein cytoplasmic 1 light intermediate chain 1	ENSG00000144635	4190.72	-0.0649083	0.0361703	-1.79452	0.0727302	0.393428
DYNC1LI2	dynein cytoplasmic 1 light intermediate chain 2	ENSG00000135720	1499.42	0.00817003	0.0517035	0.158017	0.874443	0.971648
DYNC2LI1	dynein cytoplasmic 2 light intermediate chain 1	ENSG00000138036	226.694	-0.112982	0.119841	-0.942767	0.3458	0.724675
DYNLL1	dynein light chain LC8-type 1	ENSG00000088986	3116.19	-0.0651003	0.0412733	-1.5773	0.114727	0.486612
DYNLL2	dynein light chain LC8-type 2	ENSG00000264364	2640.31	0.0289827	0.0449338	0.645009	0.518922	0.834436
DYNLT1	dynein light chain Tctex-type 1	ENSG00000146425	1102.43	-0.137799	0.0636909	-2.16355	0.0304988	0.273975
DYRK1A	dual specificity tyrosine phosphorylation regulated kinase 1A	ENSG00000157540	900.728	-0.126505	0.0659703	-1.91761	0.0551606	0.352244
DYRK2	dual specificity tyrosine phosphorylation regulated kinase 2	ENSG00000127334	942.721	0.132064	0.0606288	2.17824	0.029388	0.269668
DZIP3	DAZ interacting zinc finger protein 3	ENSG00000198919	1403.09	-0.0940289	0.0587155	-1.60143	0.109281	0.474178
E2F1	E2F transcription factor 1	ENSG00000101412	442.403	0.0785883	0.0963194	0.815914	0.414549	0.778323
E2F3	E2F transcription factor 3	ENSG00000112242	687.995	0.0377397	0.0715858	0.527195	0.598058	0.873509
E2F4	E2F transcription factor 4	ENSG00000205250	261.963	0.0683826	0.112032	0.610383	0.541608	0.8469
E2F5	E2F transcription factor 5	ENSG00000133740	454.545	0.00711055	0.0919865	0.0772999	0.938385	0.981924
E2F6	E2F transcription factor 6	ENSG00000169016	533.517	0.0550535	0.0790438	0.696494	0.486119	0.81768
E2F7	E2F transcription factor 7	ENSG00000165891	604.784	0.0508583	0.0784542	0.648255	0.51682	0.833815
E2F8	E2F transcription factor 8	ENSG00000129173	863.277	-0.0171279	0.0643923	-0.265993	0.790245	0.944742
EAF1	ELL associated factor 1	ENSG00000144597	2700.54	-0.074725	0.0427522	-1.74786	0.0804874	0.411232
EAPP	E2F associated phosphoprotein	ENSG00000129518	554.967	-0.131283	0.0799286	-1.6425	0.100486	0.457984
EARS2	glutamyl-tRNA synthetase 2, mitochondrial	ENSG00000103356	531.47	0.00309754	0.0855688	0.0361994	0.971123	0.994653
EBAG9	estrogen receptor binding site associated, antigen, 9	ENSG00000147654	313.708	-0.200731	0.102696	-1.95462	0.0506278	0.338672
EBLN3P	endogenous Bornavirus-like nucleoprotein 3, pseudogene	ENSG00000281649	2019.32	-0.0423376	0.0471805	-0.897355	0.369529	0.74254
EBNA1BP2	EBNA1 binding protein 2	ENSG00000117395	1692.98	-0.0470958	0.0491699	-0.957817	0.338155	0.718763
EBP	emopamil binding protein (sterol isomerase)	ENSG00000147155	1582.37	0.101534	0.0563151	1.80297	0.0713928	0.389919
EBPL	emopamil binding protein like	ENSG00000123179	727.119	-0.0935704	0.0743753	-1.25808	0.208362	0.610309
ECD	ecdysoneless cell cycle regulator	ENSG00000122882	807.747	0.0344462	0.0642908	0.535788	0.592105	0.870091
ECE1	endothelin converting enzyme 1	ENSG00000117298	1423.43	-0.0107896	0.0611978	-0.176308	0.860052	0.968954
ECH1	enoyl-CoA hydratase 1	ENSG00000104823	414.084	0.0349921	0.0950589	0.36811	0.712791	0.920007
ECHDC1	ethylmalonyl-CoA decarboxylase 1	ENSG00000093144	2566.73	-0.060486	0.0503801	-1.20059	0.229909	0.63075
ECHDC2	enoyl-CoA hydratase domain containing 2	ENSG00000121310	222.674	0.123016	0.122487	1.00432	0.315226	0.705807
ECHS1	enoyl-CoA hydratase, short chain 1	ENSG00000127884	2095.04	0.0104205	0.0460526	0.226273	0.820989	0.957101
ECI2	enoyl-CoA delta isomerase 2	ENSG00000198721	836.323	-0.168598	0.0725111	-2.32513	0.0200652	0.223517
ECT2	epithelial cell transforming 2	ENSG00000114346	3559.6	-0.0960084	0.0452959	-2.11959	0.034041	0.285204
EDC3	enhancer of mRNA decapping 3	ENSG00000179151	855.522	0.0912716	0.0691716	1.31949	0.187004	0.588031
EDC4	enhancer of mRNA decapping 4	ENSG00000038358	357.915	0.107059	0.101397	1.05585	0.291039	0.68913
EDEM1	ER degradation enhancing alpha-mannosidase like protein 1	ENSG00000134109	1337.86	-0.0336489	0.0523919	-0.642254	0.520708	0.834939
EDEM2	ER degradation enhancing alpha-mannosidase like protein 2	ENSG00000088298	346.48	-0.0221113	0.101019	-0.218882	0.826742	0.958508
EDEM3	ER degradation enhancing alpha-mannosidase like protein 3	ENSG00000116406	2034.16	-0.0194386	0.0477653	-0.406961	0.684037	0.907732
EDF1	endothelial differentiation related factor 1	ENSG00000107223	1246.93	-0.0179873	0.0637277	-0.282252	0.77775	0.942635
EDRF1	erythroid differentiation regulatory factor 1	ENSG00000107938	620.129	0.0718238	0.0717703	1.00075	0.31695	0.706285
EEA1	early endosome antigen 1	ENSG00000102189	3996	-0.0434206	0.051798	-0.838268	0.40188	0.768809
EED	embryonic ectoderm development	ENSG00000074266	723.042	-0.0965638	0.0692357	-1.39471	0.163103	0.555964
EEF1A1	eukaryotic translation elongation factor 1 alpha 1	ENSG00000156508	85982	0.0772356	0.0381548	2.02427	0.0429422	0.31645
EEF1AKMT2	EEF1A lysine methyltransferase 2	ENSG00000203791	287.367	-0.156078	0.106639	-1.46361	0.1433	0.530512
EEF1B2	eukaryotic translation elongation factor 1 beta 2	ENSG00000114942	9089.78	-0.0158664	0.0345992	-0.458578	0.646538	0.89209
EEF1D	eukaryotic translation elongation factor 1 delta	ENSG00000104529	433.838	0.251105	0.0923066	2.72034	0.00652154	0.121527
EEF1E1	eukaryotic translation elongation factor 1 epsilon 1	ENSG00000124802	416.829	0.0160091	0.0965804	0.16576	0.868346	0.971648
EEF2	eukaryotic translation elongation factor 2	ENSG00000167658	19619.3	0.072695	0.0472172	1.53959	0.123661	0.497904
EEF2K	eukaryotic elongation factor 2 kinase	ENSG00000103319	493.842	0.0361669	0.0871937	0.414788	0.678297	0.905002
EFCAB11	EF-hand calcium binding domain 11	ENSG00000140025	270.221	-0.161212	0.111489	-1.44599	0.14818	0.536699
EFCAB14	EF-hand calcium binding domain 14	ENSG00000159658	2070.57	0.00644395	0.0480068	0.13423	0.893221	0.973649
EFCAB2	EF-hand calcium binding domain 2	ENSG00000203666	613.076	-0.180417	0.074975	-2.40636	0.0161123	0.200464
EFHD2	EF-hand domain family member D2	ENSG00000142634	250.896	0.0240892	0.127239	0.189323	0.84984	0.966203
EFL1	elongation factor like GTPase 1	ENSG00000140598	675.69	-0.0111452	0.073762	-0.151097	0.879899	0.972038
EFR3A	EFR3 homolog A	ENSG00000132294	2185.87	-0.0929235	0.0472567	-1.96636	0.0492574	0.33206
EFTUD2	elongation factor Tu GTP binding domain containing 2	ENSG00000108883	3133.79	-0.000812872	0.0436075	-0.0186407	0.985128	0.996387
EGFR	epidermal growth factor receptor	ENSG00000146648	4375.1	0.118108	0.0480103	2.46005	0.0138918	0.185847
EHBP1	EH domain binding protein 1	ENSG00000115504	2768.68	-0.0317528	0.0430267	-0.737978	0.460528	0.805115
EHD1	EH domain containing 1	ENSG00000110047	332.846	0.174318	0.0969681	1.79769	0.0722266	0.39205
EHD4	EH domain containing 4	ENSG00000103966	384.486	-0.0991531	0.0914793	-1.08389	0.278415	0.679974
EHHADH	enoyl-CoA hydratase and 3-hydroxyacyl CoA dehydrogenase	ENSG00000113790	589.834	0.103399	0.0800124	1.29228	0.19626	0.596408
EHMT1	euchromatic histone lysine methyltransferase 1	ENSG00000181090	864.515	-0.0676545	0.0678485	-0.997141	0.318696	0.707599
EHMT2	euchromatic histone lysine methyltransferase 2	ENSG00000204371	450.65	0.121386	0.0889705	1.36434	0.17246	0.568055
EI24	EI24, autophagy associated transmembrane protein	ENSG00000149547	1661.46	0.0218529	0.0508146	0.430051	0.667159	0.901051
EID1	EP300 interacting inhibitor of differentiation 1	ENSG00000255302	2764.13	-0.0616616	0.0528382	-1.16699	0.243215	0.647139
EID2	EP300 interacting inhibitor of differentiation 2	ENSG00000176396	347.702	-0.140457	0.110966	-1.26577	0.205596	0.606451
EIF1	eukaryotic translation initiation factor 1	ENSG00000173812	6062.51	0.0192993	0.03476	0.555216	0.578747	0.865683
EIF1AD	eukaryotic translation initiation factor 1A domain containing	ENSG00000175376	400.656	0.0929274	0.0903492	1.02854	0.303698	0.695675
EIF1AX	eukaryotic translation initiation factor 1A, X-linked	ENSG00000173674	5002.41	-0.0419432	0.0418528	-1.00216	0.316266	0.706285
EIF1B	eukaryotic translation initiation factor 1B	ENSG00000114784	1741.04	-0.132915	0.0517762	-2.56711	0.0102551	0.154505
EIF2A	eukaryotic translation initiation factor 2A	ENSG00000144895	2083.13	-0.0294292	0.0490064	-0.600517	0.548162	0.851187
EIF2AK1	eukaryotic translation initiation factor 2 alpha kinase 1	ENSG00000086232	3947.26	-0.00127123	0.0384819	-0.0330344	0.973647	0.994653
EIF2AK2	eukaryotic translation initiation factor 2 alpha kinase 2	ENSG00000055332	1798.86	-0.0568476	0.0502473	-1.13136	0.257905	0.660014
EIF2AK3	eukaryotic translation initiation factor 2 alpha kinase 3	ENSG00000172071	541.132	-0.10961	0.0805196	-1.36129	0.173423	0.569207
EIF2AK4	eukaryotic translation initiation factor 2 alpha kinase 4	ENSG00000128829	722.341	-0.048147	0.0675996	-0.712238	0.476318	0.811036
EIF2B1	eukaryotic translation initiation factor 2B subunit alpha	ENSG00000111361	848.094	-0.0337103	0.0701366	-0.480639	0.630773	0.884982
EIF2B2	eukaryotic translation initiation factor 2B subunit beta	ENSG00000119718	330.723	0.0240793	0.113677	0.211822	0.832246	0.959049
EIF2B3	eukaryotic translation initiation factor 2B subunit gamma	ENSG00000070785	673.265	-0.0267774	0.070409	-0.380313	0.703713	0.91723
EIF2B4	eukaryotic translation initiation factor 2B subunit delta	ENSG00000115211	289.675	0.0615221	0.105512	0.583081	0.559838	0.855166
EIF2B5	eukaryotic translation initiation factor 2B subunit epsilon	ENSG00000145191	556.572	0.0918221	0.0832198	1.10337	0.269867	0.672098
EIF2D	eukaryotic translation initiation factor 2D	ENSG00000143486	461.591	0.0304673	0.0837139	0.363946	0.715898	0.921405
EIF2S1	eukaryotic translation initiation factor 2 subunit alpha	ENSG00000134001	4615.23	-0.0501227	0.0375924	-1.33332	0.182427	0.581724
EIF2S2	eukaryotic translation initiation factor 2 subunit beta	ENSG00000125977	7705.67	-0.0233598	0.0358559	-0.651491	0.51473	0.832443
EIF2S3	eukaryotic translation initiation factor 2 subunit gamma	ENSG00000130741	4189.24	-0.0324327	0.0364618	-0.889497	0.373736	0.748174
EIF3A	eukaryotic translation initiation factor 3 subunit A	ENSG00000107581	12942.4	0.0607036	0.0384958	1.57689	0.114821	0.486735
EIF3B	eukaryotic translation initiation factor 3 subunit B	ENSG00000106263	7959.1	0.0615394	0.0406079	1.51546	0.129657	0.507175
EIF3C	eukaryotic translation initiation factor 3 subunit C	ENSG00000184110	338.262	-0.00606272	0.103398	-0.0586346	0.953243	0.98874
EIF3D	eukaryotic translation initiation factor 3 subunit D	ENSG00000100353	3823.3	0.00454556	0.0371629	0.122314	0.90265	0.975611
EIF3E	eukaryotic translation initiation factor 3 subunit E	ENSG00000104408	5760.28	-0.0044843	0.0345149	-0.129924	0.896627	0.974558
EIF3F	eukaryotic translation initiation factor 3 subunit F	ENSG00000175390	1546.8	0.0103686	0.0527239	0.196658	0.844095	0.963777
EIF3G	eukaryotic translation initiation factor 3 subunit G	ENSG00000130811	1222.52	0.0692796	0.0724901	0.955711	0.339218	0.719049
EIF3H	eukaryotic translation initiation factor 3 subunit H	ENSG00000147677	2565.86	-0.0252078	0.0462352	-0.545208	0.58561	0.869447
EIF3I	eukaryotic translation initiation factor 3 subunit I	ENSG00000084623	2940.24	0.103445	0.04352	2.37696	0.0174558	0.207802
EIF3J	eukaryotic translation initiation factor 3 subunit J	ENSG00000104131	3855.61	-0.0527961	0.0423442	-1.24683	0.212459	0.614046
EIF3K	eukaryotic translation initiation factor 3 subunit K	ENSG00000178982	970.735	0.0306787	0.0652096	0.470463	0.638024	0.887764
EIF3L	eukaryotic translation initiation factor 3 subunit L	ENSG00000100129	2830.5	0.0804019	0.0430598	1.86721	0.0618717	0.369203
EIF3M	eukaryotic translation initiation factor 3 subunit M	ENSG00000149100	3228.77	-0.051678	0.0395278	-1.30738	0.191083	0.591153
EIF4A2	eukaryotic translation initiation factor 4A2	ENSG00000156976	5025.47	-0.141756	0.0358994	-3.94871	7.85722e-05	0.00659036
EIF4A3	eukaryotic translation initiation factor 4A3	ENSG00000141543	2418.6	0.0257476	0.0473498	0.543775	0.586597	0.869447
EIF4B	eukaryotic translation initiation factor 4B	ENSG00000063046	9683.22	0.0472688	0.0304486	1.55241	0.120564	0.495053
EIF4E	eukaryotic translation initiation factor 4E	ENSG00000151247	1520.16	-0.0351705	0.0503006	-0.699205	0.484424	0.816843
EIF4E2	eukaryotic translation initiation factor 4E family member 2	ENSG00000135930	1876.25	0.022742	0.0476355	0.477416	0.633066	0.885892
EIF4EBP1	eukaryotic translation initiation factor 4E binding protein 1	ENSG00000187840	290.6	0.167278	0.111014	1.50681	0.131859	0.511871
EIF4EBP2	eukaryotic translation initiation factor 4E binding protein 2	ENSG00000148730	7106.57	0.0442709	0.0324522	1.36419	0.172509	0.568055
EIF4ENIF1	eukaryotic translation initiation factor 4E nuclear import factor 1	ENSG00000184708	446.461	0.132714	0.0887777	1.4949	0.13494	0.516811
EIF4G1	eukaryotic translation initiation factor 4 gamma 1	ENSG00000114867	9661.72	0.0718435	0.0359345	1.99929	0.0455768	0.323413
EIF4G2	eukaryotic translation initiation factor 4 gamma 2	ENSG00000110321	31274.2	-0.0138004	0.0294008	-0.469387	0.638793	0.888316
EIF4G3	eukaryotic translation initiation factor 4 gamma 3	ENSG00000075151	3072.82	0.00946591	0.0508109	0.186297	0.852212	0.966723
EIF4H	eukaryotic translation initiation factor 4H	ENSG00000106682	3291.45	0.0652157	0.0442276	1.47455	0.140334	0.526694
EIF5	eukaryotic translation initiation factor 5	ENSG00000100664	11265	-0.0406166	0.0315024	-1.28931	0.197289	0.596984
EIF5A	eukaryotic translation initiation factor 5A	ENSG00000132507	3447.57	0.0308538	0.0617082	0.499995	0.617079	0.881625
EIF5A2	eukaryotic translation initiation factor 5A2	ENSG00000163577	493.172	-0.0495832	0.0849763	-0.583494	0.559561	0.855091
EIF5B	eukaryotic translation initiation factor 5B	ENSG00000158417	10404.9	0.00453283	0.0353495	0.128229	0.897968	0.974558
EIF6	eukaryotic translation initiation factor 6	ENSG00000242372	590.668	0.0676179	0.0993142	0.680849	0.495967	0.82317
ELAC2	elaC ribonuclease Z 2	ENSG00000006744	1145.05	0.0655874	0.0571028	1.14859	0.250727	0.652277
ELAVL1	ELAV like RNA binding protein 1	ENSG00000066044	2627	0.0978956	0.043527	2.24908	0.0245074	0.247896
ELF1	E74 like ETS transcription factor 1	ENSG00000120690	1578.41	-0.0506953	0.0534748	-0.948023	0.343118	0.72211
ELF2	E74 like ETS transcription factor 2	ENSG00000109381	692.943	0.00417012	0.0676274	0.0616632	0.950831	0.988022
ELK1	ELK1, ETS transcription factor	ENSG00000126767	265.11	-0.0867695	0.120286	-0.721358	0.470689	0.810079
ELK3	ELK3, ETS transcription factor	ENSG00000111145	357.062	0.141088	0.091875	1.53565	0.124625	0.498299
ELK4	ELK4, ETS transcription factor	ENSG00000158711	1281.02	-0.00196397	0.0674832	-0.029103	0.976782	0.995044
ELL2	elongation factor for RNA polymerase II 2	ENSG00000118985	3598.23	-0.0465527	0.0384942	-1.20934	0.226531	0.627583
ELMO2	engulfment and cell motility 2	ENSG00000062598	257.64	-0.0695096	0.110099	-0.631337	0.52782	0.840636
ELMOD2	ELMO domain containing 2	ENSG00000179387	1979.43	-0.0203479	0.0561976	-0.362077	0.717294	0.922005
ELMSAN1	ELM2 and Myb/SANT domain containing 1	ENSG00000156030	460.694	0.018305	0.0859226	0.21304	0.831296	0.959049
ELOA	elongin A	ENSG00000011007	587.391	0.0653881	0.0812386	0.80489	0.420883	0.781371
ELOB	elongin B	ENSG00000103363	269.997	0.0974928	0.108191	0.901119	0.367525	0.741114
ELOC	elongin C	ENSG00000154582	1339.03	-0.0527362	0.0560302	-0.941211	0.346597	0.725001
ELOF1	elongation factor 1 homolog	ENSG00000130165	258.541	0.0897424	0.117248	0.765406	0.44403	0.794265
ELOVL1	ELOVL fatty acid elongase 1	ENSG00000066322	456.523	-0.0688022	0.087964	-0.782164	0.434118	0.787532
ELOVL2	ELOVL fatty acid elongase 2	ENSG00000197977	2384.52	-0.060114	0.0488619	-1.23028	0.218591	0.619941
ELOVL5	ELOVL fatty acid elongase 5	ENSG00000012660	5226.72	-0.0569366	0.03725	-1.5285	0.126389	0.501057
ELOVL6	ELOVL fatty acid elongase 6	ENSG00000170522	2638.3	0.101319	0.0469441	2.15828	0.0309059	0.275165
ELOVL7	ELOVL fatty acid elongase 7	ENSG00000164181	462.174	-0.207643	0.0909893	-2.28206	0.0224857	0.238093
ELP1	elongator complex protein 1	ENSG00000070061	7915.2	-0.11173	0.0300799	-3.71444	0.000203655	0.0132199
ELP2	elongator acetyltransferase complex subunit 2	ENSG00000134759	1476.28	0.0539779	0.0563609	0.957718	0.338205	0.718763
ELP3	elongator acetyltransferase complex subunit 3	ENSG00000134014	979.855	-0.0360982	0.0595165	-0.606523	0.544167	0.848946
ELP4	elongator acetyltransferase complex subunit 4	ENSG00000109911	714.296	0.0249421	0.073628	0.338758	0.734792	0.928178
ELP5	elongator acetyltransferase complex subunit 5	ENSG00000170291	265.138	0.0553748	0.112969	0.490176	0.62401	0.883252
ELP6	elongator acetyltransferase complex subunit 6	ENSG00000163832	344.36	-0.0369691	0.103759	-0.356298	0.721617	0.923058
EMB	embigin	ENSG00000170571	460.553	-0.097009	0.0896841	-1.08167	0.279397	0.679974
EMC1	ER membrane protein complex subunit 1	ENSG00000127463	2107.04	0.0565638	0.0495217	1.1422	0.25337	0.6557
EMC2	ER membrane protein complex subunit 2	ENSG00000104412	519.053	0.0452059	0.0841275	0.53735	0.591026	0.869475
EMC3	ER membrane protein complex subunit 3	ENSG00000125037	1804	-0.151021	0.0461222	-3.27437	0.001059	0.0418275
EMC4	ER membrane protein complex subunit 4	ENSG00000128463	245.144	0.133281	0.118001	1.12949	0.258692	0.661121
EMC7	ER membrane protein complex subunit 7	ENSG00000134153	702.58	-0.0926227	0.0699446	-1.32423	0.185427	0.585267
EMC8	ER membrane protein complex subunit 8	ENSG00000131148	632.439	0.055606	0.0777858	0.714861	0.474695	0.810998
EMG1	EMG1, N1-specific pseudouridine methyltransferase	ENSG00000126749	789.535	0.119731	0.0719663	1.66371	0.0961705	0.449538
EML4	echinoderm microtubule associated protein like 4	ENSG00000143924	4761.83	0.0712648	0.0370854	1.92164	0.0546506	0.351393
EMSY	EMSY, BRCA2 interacting transcriptional repressor	ENSG00000158636	464.447	0.0159935	0.0886424	0.180427	0.856817	0.968232
ENAH	ENAH, actin regulator	ENSG00000154380	16366.4	-0.0569212	0.03382	-1.68307	0.0923625	0.44113
ENC1	ectodermal-neural cortex 1	ENSG00000171617	1142.56	0.00409053	0.0621648	0.0658014	0.947536	0.986383
ENO1	enolase 1	ENSG00000074800	20487	0.101921	0.0389105	2.61936	0.00880941	0.142035
ENOPH1	enolase-phosphatase 1	ENSG00000145293	1426.12	-0.0852223	0.0542793	-1.57007	0.116399	0.489246
ENOSF1	enolase superfamily member 1	ENSG00000132199	564.647	-0.0456369	0.08569	-0.532581	0.594324	0.871112
ENOX2	ecto-NOX disulfide-thiol exchanger 2	ENSG00000165675	487.829	0.131144	0.0819912	1.59949	0.109712	0.475334
ENPEP	glutamyl aminopeptidase	ENSG00000138792	230.482	-0.281008	0.114024	-2.46445	0.0137222	0.18457
ENPP1	ectonucleotide pyrophosphatase/phosphodiesterase 1	ENSG00000197594	3109.47	-0.00781863	0.0431483	-0.181204	0.856208	0.967983
ENPP2	ectonucleotide pyrophosphatase/phosphodiesterase 2	ENSG00000136960	4496.33	-0.225384	0.0365381	-6.16847	6.89526e-10	4.28943e-07
ENPP4	ectonucleotide pyrophosphatase/phosphodiesterase 4	ENSG00000001561	441.226	-0.114409	0.0901273	-1.26942	0.204291	0.603974
ENSA	endosulfine alpha	ENSG00000143420	1463.1	-0.0137493	0.053631	-0.256369	0.797666	0.948407
ENTPD4	ectonucleoside triphosphate diphosphohydrolase 4	ENSG00000197217	643.97	0.0218794	0.0743732	0.294184	0.768617	0.939687
ENTPD5	ectonucleoside triphosphate diphosphohydrolase 5	ENSG00000187097	764.775	-0.0816505	0.0703297	-1.16097	0.245656	0.649117
ENTPD6	ectonucleoside triphosphate diphosphohydrolase 6 (putative)	ENSG00000197586	269.055	0.139155	0.107691	1.29217	0.196299	0.596408
ENTPD7	ectonucleoside triphosphate diphosphohydrolase 7	ENSG00000198018	1249.81	0.167008	0.0581136	2.87382	0.00405536	0.09411
ENY2	ENY2, transcription and export complex 2 subunit	ENSG00000120533	1573.9	-0.139582	0.0520219	-2.68315	0.00729328	0.129
EP300	E1A binding protein p300	ENSG00000100393	2462.21	0.252044	0.0914458	2.75621	0.00584757	0.112544
EP400	E1A binding protein p400	ENSG00000183495	1159.28	0.28168	0.0826158	3.40952	0.000650767	0.0296218
EPAS1	endothelial PAS domain protein 1	ENSG00000116016	5104.7	-0.018131	0.0336157	-0.539362	0.589637	0.869475
EPB41	erythrocyte membrane protein band 4.1	ENSG00000159023	1928.57	0.0896109	0.0461877	1.94014	0.0523622	0.344391
EPB41L2	erythrocyte membrane protein band 4.1 like 2	ENSG00000079819	4964.36	0.0503797	0.0358383	1.40575	0.159798	0.551257
EPB41L4B	erythrocyte membrane protein band 4.1 like 4B	ENSG00000095203	2259.26	-0.113564	0.0464242	-2.44623	0.0144359	0.18972
EPB41L5	erythrocyte membrane protein band 4.1 like 5	ENSG00000115109	4083.2	-0.00461437	0.0420415	-0.109758	0.912602	0.976713
EPC1	enhancer of polycomb homolog 1	ENSG00000120616	748.663	-0.0718773	0.0695928	-1.03283	0.301685	0.694872
EPC2	enhancer of polycomb homolog 2	ENSG00000135999	1048.51	-0.0791277	0.0620069	-1.27611	0.201916	0.60052
EPCAM	epithelial cell adhesion molecule	ENSG00000119888	768.876	0.0496369	0.0734108	0.676152	0.498944	0.824323
EPG5	ectopic P-granules autophagy protein 5 homolog	ENSG00000152223	363.243	0.0754582	0.112307	0.671891	0.501653	0.82627
EPHA2	EPH receptor A2	ENSG00000142627	589.71	-0.00655708	0.0807689	-0.0811832	0.935296	0.981154
EPHA5	EPH receptor A5	ENSG00000145242	871.045	0.000989028	0.0754136	0.0131147	0.989536	0.997977
EPHB4	EPH receptor B4	ENSG00000196411	1048.69	0.0759037	0.0682642	1.11191	0.266176	0.668125
EPHX1	epoxide hydrolase 1	ENSG00000143819	613.82	0.0121363	0.0846773	0.143325	0.886034	0.973649
EPHX2	epoxide hydrolase 2	ENSG00000120915	363.814	-0.0441103	0.104528	-0.421994	0.67303	0.903789
EPM2AIP1	EPM2A interacting protein 1	ENSG00000178567	832.49	-0.14713	0.0667453	-2.20435	0.0274995	0.259853
EPN1	epsin 1	ENSG00000063245	549.274	0.147495	0.0946149	1.55889	0.119022	0.493062
EPRS	glutamyl-prolyl-tRNA synthetase	ENSG00000136628	12847.5	-0.0153603	0.0302854	-0.507187	0.612024	0.880112
EPS15	epidermal growth factor receptor pathway substrate 15	ENSG00000085832	2120.64	-0.0195222	0.044625	-0.437474	0.661768	0.898672
EPS15L1	epidermal growth factor receptor pathway substrate 15 like 1	ENSG00000127527	540.996	0.0871162	0.0808349	1.07771	0.281165	0.680576
EPS8	epidermal growth factor receptor pathway substrate 8	ENSG00000151491	3005.97	-0.0755138	0.0410658	-1.83885	0.0659378	0.378191
ERAL1	Era like 12S mitochondrial rRNA chaperone 1	ENSG00000132591	710.092	0.12772	0.07147	1.78705	0.0739298	0.396496
ERAP1	endoplasmic reticulum aminopeptidase 1	ENSG00000164307	2353.71	-0.0777537	0.0437968	-1.77533	0.0758434	0.401859
ERBB2	erb-b2 receptor tyrosine kinase 2	ENSG00000141736	596.799	0.0508009	0.0850403	0.597374	0.550258	0.851187
ERBB3	erb-b2 receptor tyrosine kinase 3	ENSG00000065361	3170.47	0.145087	0.0421925	3.43869	0.00058454	0.0271031
ERBIN	erbb2 interacting protein	ENSG00000112851	2450.12	-0.00582895	0.046287	-0.125931	0.899787	0.974736
ERC1	ELKS/RAB6-interacting/CAST family member 1	ENSG00000082805	1114.77	0.10963	0.0689976	1.5889	0.112084	0.479998
ERCC1	ERCC excision repair 1, endonuclease non-catalytic subunit	ENSG00000012061	239.129	0.0179258	0.12212	0.146788	0.883299	0.973546
ERCC2	ERCC excision repair 2, TFIIH core complex helicase subunit	ENSG00000104884	301.839	0.120003	0.119419	1.0049	0.314947	0.705807
ERCC3	ERCC excision repair 3, TFIIH core complex helicase subunit	ENSG00000163161	617.958	0.0376934	0.0752898	0.500645	0.616621	0.881625
ERCC4	ERCC excision repair 4, endonuclease catalytic subunit	ENSG00000175595	343.702	-0.108534	0.105282	-1.03088	0.302595	0.695585
ERCC6	ERCC excision repair 6, chromatin remodeling factor	ENSG00000225830	254.708	0.187105	0.118882	1.57387	0.115518	0.487752
ERCC6L	ERCC excision repair 6 like, spindle assembly checkpoint helicase	ENSG00000186871	669.148	0.0177804	0.0695141	0.255782	0.798119	0.948569
ERCC6L2	ERCC excision repair 6 like 2	ENSG00000182150	1208.23	-0.0340127	0.0580447	-0.585973	0.557893	0.854162
ERCC8	ERCC excision repair 8, CSA ubiquitin ligase complex subunit	ENSG00000049167	897.339	0.00462165	0.0758501	0.0609314	0.951414	0.988329
ERF	ETS2 repressor factor	ENSG00000105722	738.114	0.0874692	0.0756248	1.15662	0.247427	0.650522
ERG28	ergosterol biosynthesis 28 homolog	ENSG00000133935	824.757	-0.0428707	0.0822931	-0.520951	0.602401	0.876247
ERGIC1	endoplasmic reticulum-golgi intermediate compartment 1	ENSG00000113719	1769.09	0.102928	0.0583771	1.76316	0.0778742	0.405701
ERGIC2	ERGIC and golgi 2	ENSG00000087502	1074.58	-0.0291919	0.0577285	-0.505676	0.613084	0.880112
ERGIC3	ERGIC and golgi 3	ENSG00000125991	1442.78	0.101683	0.0638739	1.59193	0.1114	0.479308
ERH	ERH, mRNA splicing and mitosis factor	ENSG00000100632	3208	-0.0919666	0.0489161	-1.88009	0.0600962	0.365047
ERI1	exoribonuclease 1	ENSG00000104626	1330.01	-0.0559278	0.0646812	-0.864668	0.387221	0.759125
ERI2	ERI1 exoribonuclease family member 2	ENSG00000196678	467.73	0.0799507	0.0865088	0.924191	0.355387	0.730965
ERI3	ERI1 exoribonuclease family member 3	ENSG00000117419	337.459	0.0606962	0.108723	0.558267	0.576662	0.8647
ERLEC1	endoplasmic reticulum lectin 1	ENSG00000068912	2011.02	-0.0859043	0.0474974	-1.80861	0.0705118	0.388752
ERLIN1	ER lipid raft associated 1	ENSG00000107566	1943.68	0.0500214	0.0487294	1.02651	0.304649	0.695675
ERLIN2	ER lipid raft associated 2	ENSG00000147475	1808.57	-0.0718654	0.0498918	-1.44043	0.149747	0.53795
ERMP1	endoplasmic reticulum metallopeptidase 1	ENSG00000099219	1143.32	-0.0095369	0.0580889	-0.164178	0.869591	0.971648
ERN1	endoplasmic reticulum to nucleus signaling 1	ENSG00000178607	275.242	0.203982	0.114661	1.779	0.0752405	0.40005
ERO1A	endoplasmic reticulum oxidoreductase 1 alpha	ENSG00000197930	1970.15	0.047201	0.048072	0.981882	0.326158	0.712572
ERP29	endoplasmic reticulum protein 29	ENSG00000089248	2421.41	0.0350906	0.051959	0.675351	0.499453	0.824518
ERP44	endoplasmic reticulum protein 44	ENSG00000023318	2830.76	-0.21342	0.0443606	-4.81101	1.50166e-06	0.000249109
ERRFI1	ERBB receptor feedback inhibitor 1	ENSG00000116285	5189.86	-0.0939356	0.0382078	-2.45855	0.0139501	0.18596
ESCO1	establishment of sister chromatid cohesion N-acetyltransferase 1	ENSG00000141446	1093.57	-0.0788463	0.0569568	-1.38432	0.166261	0.559726
ESCO2	establishment of sister chromatid cohesion N-acetyltransferase 2	ENSG00000171320	1202.91	-0.189431	0.0615988	-3.07524	0.00210335	0.0639374
ESD	esterase D	ENSG00000139684	1395.29	-0.0335264	0.0503844	-0.665411	0.505788	0.826588
ESF1	ESF1 nucleolar pre-rRNA processing protein homolog	ENSG00000089048	3222.56	-0.0165382	0.0491006	-0.336823	0.73625	0.928867
ESPL1	extra spindle pole bodies like 1, separase	ENSG00000135476	483.979	0.152225	0.0832356	1.82884	0.0674231	0.381246
ESYT1	extended synaptotagmin 1	ENSG00000139641	1836.02	0.07859	0.0592692	1.32598	0.184845	0.584401
ESYT2	extended synaptotagmin 2	ENSG00000117868	955.29	-0.0436318	0.0637228	-0.684712	0.493526	0.82208
ETAA1	ETAA1, ATR kinase activator	ENSG00000143971	425.875	-0.0703912	0.0926713	-0.759579	0.447506	0.796215
ETF1	eukaryotic translation termination factor 1	ENSG00000120705	5405.03	-0.00119762	0.0359402	-0.0333227	0.973417	0.994653
ETFA	electron transfer flavoprotein alpha subunit	ENSG00000140374	4393.68	-0.0613059	0.0416771	-1.47097	0.141298	0.528692
ETFB	electron transfer flavoprotein beta subunit	ENSG00000105379	335.09	0.0743262	0.10287	0.722529	0.469969	0.809862
ETFDH	electron transfer flavoprotein dehydrogenase	ENSG00000171503	336.529	-0.0951494	0.0973919	-0.976974	0.328582	0.714704
ETFRF1	electron transfer flavoprotein regulatory factor 1	ENSG00000205707	390.692	-0.20089	0.0924851	-2.17213	0.0298455	0.271703
ETNK1	ethanolamine kinase 1	ENSG00000139163	4378.51	0.0147723	0.0449481	0.328653	0.742418	0.931141
ETS2	ETS proto-oncogene 2, transcription factor	ENSG00000157557	553.265	-0.146985	0.0776895	-1.89196	0.0584964	0.361748
ETV1	ETS variant 1	ENSG00000006468	1098.12	-0.05725	0.0616634	-0.928428	0.353185	0.729369
ETV3	ETS variant 3	ENSG00000117036	899.341	0.0515711	0.0614164	0.839696	0.401079	0.768297
ETV4	ETS variant 4	ENSG00000175832	807.613	0.189896	0.0798826	2.37718	0.0174455	0.207802
ETV5	ETS variant 5	ENSG00000244405	836.74	0.0833749	0.0637088	1.30869	0.19064	0.591146
ETV6	ETS variant 6	ENSG00000139083	299.386	-0.0793804	0.105648	-0.751367	0.452432	0.799007
EVI5	ecotropic viral integration site 5	ENSG00000067208	1207.7	0.0753276	0.0644811	1.16821	0.242721	0.646651
EWSR1	EWS RNA binding protein 1	ENSG00000182944	5834.21	0.0350343	0.0427728	0.81908	0.412741	0.777319
EXO1	exonuclease 1	ENSG00000174371	1526.08	-0.0279651	0.0493647	-0.566499	0.571054	0.862539
EXOC1	exocyst complex component 1	ENSG00000090989	395.382	-0.00715406	0.0878229	-0.0814601	0.935076	0.981154
EXOC2	exocyst complex component 2	ENSG00000112685	599.099	0.0800077	0.0782912	1.02192	0.306817	0.698289
EXOC3	exocyst complex component 3	ENSG00000180104	358.212	0.0488703	0.0925266	0.528176	0.597377	0.873341
EXOC4	exocyst complex component 4	ENSG00000131558	1343.91	0.000707972	0.0552421	0.0128158	0.989775	0.997977
EXOC5	exocyst complex component 5	ENSG00000070367	3804.97	-0.0762703	0.0377373	-2.02108	0.0432712	0.316453
EXOC6	exocyst complex component 6	ENSG00000138190	1038.76	-0.130363	0.0643701	-2.02521	0.0428463	0.31645
EXOC6B	exocyst complex component 6B	ENSG00000144036	1088.84	-0.0899512	0.0613972	-1.46507	0.142902	0.53039
EXOC7	exocyst complex component 7	ENSG00000182473	336.369	0.0245792	0.108579	0.226371	0.820913	0.957101
EXOC8	exocyst complex component 8	ENSG00000116903	924.516	-0.201684	0.0635189	-3.17518	0.00149744	0.0527284
EXOG	exo/endonuclease G	ENSG00000157036	243.67	0.0179621	0.112991	0.15897	0.873692	0.971648
EXOSC1	exosome component 1	ENSG00000171311	302.792	0.017533	0.101577	0.172609	0.862959	0.969399
EXOSC10	exosome component 10	ENSG00000171824	1625.92	0.0487222	0.0521281	0.934664	0.349962	0.727537
EXOSC2	exosome component 2	ENSG00000130713	1327.22	-0.00722382	0.0572077	-0.126274	0.899515	0.974725
EXOSC3	exosome component 3	ENSG00000107371	1270.51	0.00848424	0.0584375	0.145185	0.884565	0.973649
EXOSC6	exosome component 6	ENSG00000223496	659.336	-0.0417155	0.0816431	-0.51095	0.609386	0.879069
EXOSC7	exosome component 7	ENSG00000075914	343.519	-0.0138874	0.103038	-0.134779	0.892786	0.973649
EXOSC8	exosome component 8	ENSG00000120699	894.526	-0.0147373	0.0635739	-0.231814	0.816682	0.95512
EXOSC9	exosome component 9	ENSG00000123737	664.118	-0.0361762	0.0741241	-0.488049	0.625515	0.883397
EXT1	exostosin glycosyltransferase 1	ENSG00000182197	889.203	-0.0729608	0.0642542	-1.1355	0.256165	0.65759
EXT2	exostosin glycosyltransferase 2	ENSG00000151348	372.851	0.0900173	0.0933179	0.96463	0.33473	0.716346
EXTL2	exostosin like glycosyltransferase 2	ENSG00000162694	833.842	-0.072074	0.0645626	-1.11634	0.264276	0.667168
EXTL3	exostosin like glycosyltransferase 3	ENSG00000012232	377.22	0.102328	0.100899	1.01416	0.310507	0.702141
EYA3	EYA transcriptional coactivator and phosphatase 3	ENSG00000158161	924.557	0.132422	0.0647886	2.0439	0.040963	0.310519
EYA4	EYA transcriptional coactivator and phosphatase 4	ENSG00000112319	305.931	0.0143934	0.105944	0.135859	0.891933	0.973649
[truncated: 5,355 more rows]
