# Supplementary material for: PLSCR1 is a cell-autonomous defence factor against SARS-CoV-2 infection
Source: Nature. 2023 Jul 12;619(7971):819–27. doi: 10.1038/s41586-023-06322-y (PMC10371867; doi:10.1038/s41586-023-06322-y)
Supplement: Supplementary file 14 — Source Data Fig. 1 [file 41586_2023_6322_MOESM14_ESM.xlsx]

## Sheet: Fig. 1a
rHuIFN (pM)	rHuIFN-γ			rHuIFN-α2a
0.5	110000	115000	118000	128000	162000	155000
2.5	91000	98000	88000	78000	92000	120000
10	52000	41000	55000	10000	14000	10000
25	15000	12000	19000	2300	2400	1600
50	3800	5700	4200	1400	1200	2100
200	3600	5600	2600	1300	1100	1600

## Sheet: Fig. 1f
Left panel									Right panel
	-IFN-γ			+IFN-γ						Average restriction ratio
NC1	37266.4	46825.4	48560.3	9497.57	9169.04	6952.98				NC1	NC2	PLSCR1-KO-1#	PLSCR1-KO-2#	PLSCR1-KO-3#	STAT1-KO
NC2	66577	75216.8	74882.3	12389.8	14279.9	6236.89				5.17776	6.58456	2.88649	2.95304	2.40386	0.877976
PLSCR1-KO-1#	391332	373718	359907	117912	152643	119178
PLSCR1-KO-2#	406871	378765	387709	133412	143237	120686
PLSCR1-KO-3#	487466	483640	484776	202247	210549	192847
STAT1-KO	69748.3	57286.5	69612.8	58749.6	66781	98447.6
ACE2-KO	4700.71	3310.03	3030.77	4613.04	4892.56	7050.39
TMEM41B-KO	7133.53	6010.12	7330.59	4894.46	4310.87	4584.26
-IFN-γ
ANOVA summary
F	1680
P value	<0.0001
P value summary	****
Significant diff. among means (P < 0.05)?	Yes
R squared	0.9986
Brown-Forsythe test
F (DFn, DFd)	1.279 (7, 16)
P value	0.321
P value summary	ns
Are SDs significantly different (P < 0.05)?	No
ANOVA table	SS	DF	MS	F (DFn, DFd)	P value
Treatment (between columns)	840063253518	7	120009036217	F (7, 16) = 1680	P<0.0001
Residual (within columns)	1143217876	16	71451117
Total	841206471394	23
+IFN-γ
ANOVA summary
F	131.8
P value	<0.0001
P value summary	****
Significant diff. among means (P < 0.05)?	Yes
R squared	0.9829
Brown-Forsythe test
F (DFn, DFd)	0.8662 (7, 16)
P value	0.5526
P value summary	ns
Are SDs significantly different (P < 0.05)?	No
ANOVA table	SS	DF	MS	F (DFn, DFd)	P value
Treatment (between columns)	121774341697	7	17396334528	F (7, 16) = 131.8	P<0.0001
Residual (within columns)	2112492010	16	132030751
Total	123886833707	23

## Sheet: Fig. 1g
	-IFN-γ			+IFN-γ
NC1	102964	114369	97115.8	40249.9	42394.6	56298.2
NC2	120250	127787	124070	41581.6	66244.3	60601
NC3	134707	136043	121861	40355.6	45688.8	62486.4
PLSCR1-KO-1#	454660	496220	381416	97063.3	124667	128173
PLSCR1-KO-2#	514028	548537	480582	120769	146315	123554
PLSCR1-KO-3#	626532	690784	649395	146289	149362	125883
-IFN-γ
ANOVA summary
F	179
P value	<0.0001
P value summary	****
Significant diff. among means (P < 0.05)?	Yes
R squared	0.9868
Brown-Forsythe test
F (DFn, DFd)	1.573 (5, 12)
P value	0.2408
P value summary	ns
Are SDs significantly different (P < 0.05)?	No
ANOVA table	SS	DF	MS	F (DFn, DFd)	P value
Treatment (between columns)	857359517369	5	171471903474	F (5, 12) = 179.0	P<0.0001
Residual (within columns)	11492928327	12	957744027
Total	868852445696	17
+IFN-γ
ANOVA summary
F	33.59
P value	<0.0001
P value summary	****
Significant diff. among means (P < 0.05)?	Yes
R squared	0.9333
Brown-Forsythe test
F (DFn, DFd)	0.06622 (5, 12)
P value	0.9962
P value summary	ns
Are SDs significantly different (P < 0.05)?	No
ANOVA table	SS	DF	MS	F (DFn, DFd)	P value
Treatment (between columns)	28716042152	5	5743208430	F (5, 12) = 33.59	P<0.0001
Residual (within columns)	2051765350	12	170980446
Total	30767807501	17
