# Supplementary material for: PLSCR1 is a cell-autonomous defence factor against SARS-CoV-2 infection
Source: Nature. 2023 Jul 12;619(7971):819–27. doi: 10.1038/s41586-023-06322-y (PMC10371867; doi:10.1038/s41586-023-06322-y)
Supplement: Supplementary file 15 — Source Data Fig. 2 [file 41586_2023_6322_MOESM15_ESM.xlsx]

## Sheet: Fig. 2b
	-IFN-γ			+IFN-γ
NC+Vector	172640	147920	115332	16256.2	26054.7	23932.3
PLSCR1-KO+Vector	800742	740126	637222	179969	202701	243202
PLSCR1-KO Rescue	109483	129838	115018	21467.9	20841.6	16000.3
-IFN-γ
ANOVA summary
F	136.6
P value	<0.0001
P value summary	****
Significant diff. among means (P < 0.05)?	Yes
R squared	0.9785
Brown-Forsythe test
F (DFn, DFd)	1.829 (2, 6)
P value	0.2398
P value summary	ns
Are SDs significantly different (P < 0.05)?	No
ANOVA table	SS	DF	MS	F (DFn, DFd)	P value
Treatment (between columns)	707552835722	2	353776417861	F (2, 6) = 136.6	P<0.0001
Residual (within columns)	15541387764	6	2590231294
Total	723094223486	8
+IFN-γ
ANOVA summary
F	99.77
P value	<0.0001
P value summary	****
Significant diff. among means (P < 0.05)?	Yes
R squared	0.9708
Brown-Forsythe test
F (DFn, DFd)	2.381 (2, 6)
P value	0.1733
P value summary	ns
Are SDs significantly different (P < 0.05)?	No
ANOVA table	SS	DF	MS	F (DFn, DFd)	P value
Treatment (between columns)	70596985900	2	35298492950	F (2, 6) = 99.77	P<0.0001
Residual (within columns)	2122884039	6	353814006
Total	72719869938	8

## Sheet: Fig. 2c
	Untreated			+IFN-γ
NC+Vector	36500	36800	35300	7250	8000	7500
PLSCR1-KO+Vector	185000	180000	193000	47500	40000	65000
PLSCR1-KO Rescue	22000	21300	21000	3750	3500	4750
-IFN-γ
ANOVA summary
F	1700
P value	<0.0001
P value summary	****
Significant diff. among means (P < 0.05)?	Yes
R squared	0.9982
Brown-Forsythe test
F (DFn, DFd)	2.735 (2, 6)
P value	0.1431
P value summary	ns
Are SDs significantly different (P < 0.05)?	No
ANOVA table	SS	DF	MS	F (DFn, DFd)	P value
Treatment (between columns)	49740282222	2	24870141111	F (2, 6) = 1700	P<0.0001
Residual (within columns)	87786667	6	14631111
Total	49828068889	8
+IFN-γ
ANOVA summary
F	37.02
P value	0.0004
P value summary	***
Significant diff. among means (P < 0.05)?	Yes
R squared	0.925
Brown-Forsythe test
F (DFn, DFd)	2.481 (2, 6)
P value	0.164
P value summary	ns
Are SDs significantly different (P < 0.05)?	No
ANOVA table	SS	DF	MS	F (DFn, DFd)	P value
Treatment (between columns)	4076763889	2	2038381944	F (2, 6) = 37.02	P=0.0004
Residual (within columns)	330333333	6	55055556
Total	4407097222	8

## Sheet: Fig. 2d
Vector	PLSCR1	TMEM41B
115717	22280.9	169733
111281	25992.4	139544
111264	25941.5	171720
ANOVA summary
F	126.7
P value	<0.0001
P value summary	****
Significant diff. among means (P < 0.05)?	Yes
R squared	0.9769
Brown-Forsythe test
F (DFn, DFd)	0.8892 (2, 6)
P value	0.459
P value summary	ns
Are SDs significantly different (P < 0.05)?	No
ANOVA table	SS	DF	MS	F (DFn, DFd)	P value
Treatment (between columns)	28396259648	2	14198129824	F (2, 6) = 126.7	P<0.0001
Residual (within columns)	672412153	6	112068692
Total	29068671801	8

## Sheet: Fig. 2e
	-IFN-γ					+IFN-γ
NC+Vector	344989	307243	280089	341322	218437	53662.1	45380.8	35625.3	35153.9	52762.2
NC+PLSCR1	33182.1	35957.8	30204	42532.3	28472.8	8723.58	8513.51	9555.49	8133.25	8198.63
STAT1-KO+Vector	358493	400654	398246	373394	415025	426255	387836	419302	345865	349398
STAT1-KO+PLSCR1	28886.2	26928.7	33035.2	62294.2	28474.9	25980.6	45425.9	25469.3	59516.7	40218.9
	-IFN-γ								+IFN-γ							+IFN-γ
	ANOVA summary								ANOVA summary							Brown-Forsythe ANOVA test
	F	190.8							F	372.4						F* (DFn, DFd)	372.4 (3.000, 5.626)
	P value	<0.0001							P value	<0.0001						P value	<0.0001
	P value summary	****							P value summary	****						P value summary	****
	Significant diff. among means (P < 0.05)?	Yes							Significant diff. among means (P < 0.05)?	Yes						Significant diff. among means (P < 0.05)?	Yes
	R squared	0.9728							R squared	0.9859
																Welch's ANOVA test
	Brown-Forsythe test								Brown-Forsythe test							W (DFn, DFd)	167.6 (3.000, 6.693)
	F (DFn, DFd)	2.940 (3, 16)							F (DFn, DFd)	8.621 (3, 16)						P value	<0.0001
	P value	0.0649							P value	0.0012						P value summary	****
	P value summary	ns							P value summary	**						Significant diff. among means (P < 0.05)?	Yes
	Are SDs significantly different (P < 0.05)?	No							Are SDs significantly different (P < 0.05)?	Yes
																Data summary
	ANOVA table	SS	DF	MS	F (DFn, DFd)	P value			ANOVA table	SS	DF	MS	F (DFn, DFd)	P value		Number of treatments (columns)	4
	Treatment (between columns)	497359771678	3	165786590559	F (3, 16) = 190.8	P<0.0001			Treatment (between columns)	476116697259	3	158705565753	F (3, 16) = 372.4	P<0.0001		Number of values (total)	20
	Residual (within columns)	13905038257	16	869064891					Residual (within columns)	6819198430	16	426199902
	Total	511264809935	19						Total	482935895689	19

## Sheet: Fig. 2f
USA-WA/2020							Delta							Omicron
NC	PLSCR1-KO	KO-rescue					NC	PLSCR1-KO	KO-rescue					NC	PLSCR1-KO	KO-rescue
11600000000	62000000000	13400000000					1273450000	9830000000	1080000000					563000000	4710000000	401000000
13400000000	60600000000	14700000000					1914370000	10500000000	1220000000					619000000	4110000000	407000000
18600000000	66600000000	15600000000					1628140000	7840000000	1100000000					625000000	4250000000	509000000
24900000000	57000000000	14700000000					1886680000	11600000000	1430000000					502000000	4340000000	496000000
USA-WA/2020							Delta							Omicron
ANOVA summary							ANOVA summary							ANOVA summary
F	160.1						F	110.9						F	815
P value	<0.0001						P value	<0.0001						P value	<0.0001
P value summary	****						P value summary	****						P value summary	****
Significant diff. among means (P < 0.05)?	Yes						Significant diff. among means (P < 0.05)?	Yes						Significant diff. among means (P < 0.05)?	Yes
R squared	0.9727						R squared	0.961						R squared	0.9945
Brown-Forsythe test							Brown-Forsythe test							Brown-Forsythe test
F (DFn, DFd)	3.319 (2, 9)						F (DFn, DFd)	3.658 (2, 9)						F (DFn, DFd)	2.008 (2, 9)
P value	0.0832						P value	0.0688						P value	0.1901
P value summary	ns						P value summary	ns						P value summary	ns
Are SDs significantly different (P < 0.05)?	No						Are SDs significantly different (P < 0.05)?	No						Are SDs significantly different (P < 0.05)?	No
ANOVA table	SS	DF	MS	F (DFn, DFd)	P value		ANOVA table	SS	DF	MS	F (DFn, DFd)	P value		ANOVA table	SS	DF	MS	F (DFn, DFd)	P value
Treatment (between columns)	5.579e+21	2	2.79e+21	F (2, 9) = 160.1	P<0.0001		Treatment (between columns)	1.931e+20	2	9.657e+19	F (2, 9) = 110.9	P<0.0001		Treatment (between columns)	3.93e+19	2	1.965e+19	F (2, 9) = 815.0	P<0.0001
Residual (within columns)	1.568e+20	9	1.742e+19				Residual (within columns)	7.834e+18	9	8.705e+17				Residual (within columns)	2.17e+17	9	2.411e+16
Total	5.736e+21	11					Total	2.01e+20	11					Total	3.951e+19	11

## Sheet: Fig. 2g
NC+Vector	PLSCR1-KO+Vector	PLSCR1-KO+hPLSCR1	PLSCR1-KO+mPlscr1	PLSCR1-KO+batPlscr1
164310	560893	109993	84300.8	161236
145068	534552	101818	86955.4	118168
149661	522587	99781	68409.9	124217
ANOVA summary
F	470.3
P value	<0.0001
P value summary	****
Significant diff. among means (P < 0.05)?	Yes
R squared	0.9947
Brown-Forsythe test
F (DFn, DFd)	0.4622 (4, 10)
P value	0.7622
P value summary	ns
Are SDs significantly different (P < 0.05)?	No
ANOVA table	SS	DF	MS	F (DFn, DFd)	P value
Treatment (between columns)	435880247010	4	108970061753	F (4, 10) = 470.3	P<0.0001
Residual (within columns)	2316961681	10	231696168
Total	438197208691	14

## Sheet: Fig. 2h
Vector	PLSCR1	LY6E
361545	44494	42319
213826	33397	41543
239168	32803	33844
308296	40751	25383
301258	31276	28929
116555	19005	26472
276218	27705	53865
ANOVA summary							Brown-Forsythe ANOVA test
F	54.85						F* (DFn, DFd)	54.85 (2.000, 6.341)
P value	<0.0001						P value	<0.0001
P value summary	****						P value summary	****
Significant diff. among means (P < 0.05)?	Yes						Significant diff. among means (P < 0.05)?	Yes
R squared	0.8591
							Welch's ANOVA test
Brown-Forsythe test							W (DFn, DFd)	26.62 (2.000, 10.55)
F (DFn, DFd)	6.261 (2, 18)						P value	<0.0001
P value	0.0086						P value summary	****
P value summary	**						Significant diff. among means (P < 0.05)?	Yes
Are SDs significantly different (P < 0.05)?	Yes
							Data summary
ANOVA table	SS	DF	MS	F (DFn, DFd)	P value		Number of treatments (columns)	3
Treatment (between columns)	236579526577	2	118289763289	F (2, 18) = 54.85	P<0.0001		Number of values (total)	21
Residual (within columns)	38817061800	18	2156503433
Total	275396588377	20

## Sheet: Fig. 2i
Vector	Flag-PLSCR1	Flag-IFITM3	Flag-NCoA7	CD74-Flag
365100	42375.9	278119	269490	8761.84
402528	33317.2	268726	225674	8135.29
355168	40398	327929	270042	3309.32
405073	33558.5	309834	243767	4419.45
358794	30717.5	327405	263357	6722.5
351278	32640.2	276613	201691	8716.91
ANOVA summary
F	377.1						Brown-Forsythe ANOVA test
P value	<0.0001						F* (DFn, DFd)	377.1 (4.000, 15.23)
P value summary	****						P value	<0.0001
Significant diff. among means (P < 0.05)?	Yes						P value summary	****
R squared	0.9837						Significant diff. among means (P < 0.05)?	Yes
Brown-Forsythe test							Welch's ANOVA test
F (DFn, DFd)	4.640 (4, 25)						W (DFn, DFd)	541.9 (4.000, 10.93)
P value	0.0061						P value	<0.0001
P value summary	**						P value summary	****
Are SDs significantly different (P < 0.05)?	Yes						Significant diff. among means (P < 0.05)?	Yes
ANOVA table	SS	DF	MS	F (DFn, DFd)	P value		Data summary
Treatment (between columns)	634392259610	4	158598064903	F (4, 25) = 377.1	P<0.0001		Number of treatments (columns)	5
Residual (within columns)	10514385071	25	420575403				Number of values (total)	30
Total	644906644681	29

## Sheet: Fig. 2j
	-IFN-γ						+IFN-γ
NC	54730.2	54895.6	41865.1	47869.7	53193.5	48915.4	19799.9	11445.4	16712.7	14402.1	15236.4	18533.5
PLSCR1-KO	195631	185391	195965	176451	204736	175340	43959	45990	38038.5	42084.5	36642.5	54265.3
LY6E-KO	81047.3	92906.4	95011.7	76331.2	86162.1	91753.6	61016.9	48020.4	46050.3	48321.1	60086.7	49047.9
PLS/LY6E-DKO	445638	390067	482383	473576	445215	427172	197061	189733	175883	219594	166405	192389
-IFN-γ								+IFN-γ
ANOVA summary								ANOVA summary
F	569.8							F	339.1
P value	<0.0001							P value	<0.0001
P value summary	****							P value summary	****
Significant diff. among means (P < 0.05)?	Yes							Significant diff. among means (P < 0.05)?	Yes
R squared	0.9884							R squared	0.9807
Brown-Forsythe test								Brown-Forsythe test
F (DFn, DFd)	3.478 (3, 20)							F (DFn, DFd)	2.688 (3, 20)
P value	0.0352							P value	0.074
P value summary	*							P value summary	ns
Are SDs significantly different (P < 0.05)?	Yes							Are SDs significantly different (P < 0.05)?	No
ANOVA table	SS	DF	MS	F (DFn, DFd)	P value			ANOVA table	SS	DF	MS	F (DFn, DFd)	P value
Treatment (between columns)	567561872559	3	189187290853	F (3, 20) = 569.8	P<0.0001			Treatment (between columns)	109564876174	3	36521625391	F (3, 20) = 339.1	P<0.0001
Residual (within columns)	6640709995	20	332035500					Residual (within columns)	2153818119	20	107690906
Total	574202582554	23						Total	111718694292	23
-IFN-γ
Brown-Forsythe ANOVA test
F* (DFn, DFd)	569.8 (3.000, 7.042)
P value	<0.0001
P value summary	****
Significant diff. among means (P < 0.05)?	Yes
Welch's ANOVA test
W (DFn, DFd)	424.6 (3.000, 10.22)
P value	<0.0001
P value summary	****
Significant diff. among means (P < 0.05)?	Yes
Data summary
Number of treatments (columns)	4
Number of values (total)	24
