# Supplementary material for: PLSCR1 is a cell-autonomous defence factor against SARS-CoV-2 infection
Source: Nature. 2023 Jul 12;619(7971):819–27. doi: 10.1038/s41586-023-06322-y (PMC10371867; doi:10.1038/s41586-023-06322-y)
Supplement: Supplementary file 16 — Source Data Fig. 3 [file 41586_2023_6322_MOESM16_ESM.xlsx]

## Sheet: Fig. 3a
	-IFN-γ			+IFN-γ
NC+Vector	178720	191560	202120	30600	30600	51160
PLSCR1-KO+Vector	1870000	2080000	2010000	544640	466160	639000
PLSCR1-KO Rescue	85080	94040	120880	17600	25160	23800
-IFN-γ							+IFN-γ
ANOVA summary							ANOVA summary
F	855						F	106.2
P value	<0.0001						P value	<0.0001
P value summary	****						P value summary	****
Significant diff. among means (P < 0.05)?	Yes						Significant diff. among means (P < 0.05)?	Yes
R squared	0.9965						R squared	0.9725
Brown-Forsythe test							Brown-Forsythe test
F (DFn, DFd)	2.121 (2, 6)						F (DFn, DFd)	3.123 (2, 6)
P value	0.2011						P value	0.1176
P value summary	ns						P value summary	ns
Are SDs significantly different (P < 0.05)?	No						Are SDs significantly different (P < 0.05)?	No
ANOVA table	SS	DF	MS	F (DFn, DFd)	P value		ANOVA table	SS	DF	MS	F (DFn, DFd)	P value
Treatment (between columns)	6792892835556	2	3396446417778	F (2, 6) = 855.0	P<0.0001		Treatment (between columns)	541385365689	2	270692682844	F (2, 6) = 106.2	P<0.0001
Residual (within columns)	23835415467	6	3972569244				Residual (within columns)	15293152000	6	2548858667
Total	6816728251022	8					Total	556678517689	8

## Sheet: Fig. 3b
Delta							Omicron
NC	PLSCR1-KO	KO-rescue					NC	PLSCR1-KO	KO-rescue
8547	76929	2777					10174	90427	6369
6585	63982	4102					7641	91089	4979
7022	79191	2781					6370	83059	6861
Delta							Omicron
ANOVA summary							ANOVA summary
F	202						F	803.9
P value	<0.0001						P value	<0.0001
P value summary	****						P value summary	****
Significant diff. among means (P < 0.05)?	Yes						Significant diff. among means (P < 0.05)?	Yes
R squared	0.9854						R squared	0.9963
Brown-Forsythe test							Brown-Forsythe test
F (DFn, DFd)	1.254 (2, 6)						F (DFn, DFd)	0.5285 (2, 6)
P value	0.3508						P value	0.6146
P value summary	ns						P value summary	ns
Are SDs significantly different (P < 0.05)?	No						Are SDs significantly different (P < 0.05)?	No
ANOVA table	SS	DF	MS	F (DFn, DFd)	P value		ANOVA table	SS	DF	MS	F (DFn, DFd)	P value
Treatment (between columns)	9291705123	2	4645852561	F (2, 6) = 202.0	P<0.0001		Treatment (between columns)	13168807848	2	6584403924	F (2, 6) = 803.9	P<0.0001
Residual (within columns)	137973951	6	22995659				Residual (within columns)	49141534	6	8190256
Total	9429679074	8					Total	13217949382	8

## Sheet: Fig. 3c
SARS-CoV							MERS-CoV							BatCoV-WIV-1							VSV
NC	PLSCR1-KO	KO-rescue					NC	PLSCR1-KO	KO-rescue					NC	PLSCR1-KO	KO-rescue					NC	PLSCR1-KO	KO-rescue
31320	226720	38320					76840	1200000	54320					8094	95956	7168					1010000	1130000	1410000
47240	330120	29480					59360	894840	36720					7691	69977	4753					907680	1190000	1240000
48600	252680	40600					80360	726040	58080					6606	59751	4351					1150000	1290000	1160000
														5581	68958	10260
														8303	89533	7608
SARS-CoV							MERS-CoV							BatCoV-WIV-1							VSV
ANOVA summary							ANOVA summary							ANOVA summary							ANOVA summary
F	52.83						F	40.04						F	101.9						F	3.92
P value	0.0002						P value	0.0003						P value	<0.0001						P value	0.0815
P value summary	***						P value summary	***						P value summary	****						P value summary	ns
Significant diff. among means (P < 0.05)?	Yes						Significant diff. among means (P < 0.05)?	Yes						Significant diff. among means (P < 0.05)?	Yes						Significant diff. among means (P < 0.05)?	No
R squared	0.9463						R squared	0.9303						R squared	0.9444						R squared	0.5665
Brown-Forsythe test							Brown-Forsythe test							Brown-Forsythe test							Brown-Forsythe test
F (DFn, DFd)	1.611 (2, 6)						F (DFn, DFd)	2.903 (2, 6)						F (DFn, DFd)	3.849 (2, 12)						F (DFn, DFd)	0.1658 (2, 6)
P value	0.2755						P value	0.1313						P value	0.0511						P value	0.851
P value summary	ns						P value summary	ns						P value summary	ns						P value summary	ns
Are SDs significantly different (P < 0.05)?	No						Are SDs significantly different (P < 0.05)?	No						Are SDs significantly different (P < 0.05)?	No						Are SDs significantly different (P < 0.05)?	No
ANOVA table	SS	DF	MS	F (DFn, DFd)	P value		ANOVA table	SS	DF	MS	F (DFn, DFd)	P value		ANOVA table	SS	DF	MS	F (DFn, DFd)	P value		ANOVA table	SS	DF	MS	F (DFn, DFd)	P value
Treatment (between columns)	106392929067	2	53196464533	F (2, 6) = 52.83	P=0.0002		Treatment (between columns)	1547259145956	2	773629572978	F (2, 6) = 40.04	P=0.0003		Treatment (between columns)	16237564630	2	8118782315	F (2, 12) = 101.9	P<0.0001		Treatment (between columns)	98349996089	2	49174998044	F (2, 6) = 3.920	P=0.0815
Residual (within columns)	6041109333	6	1006851556				Residual (within columns)	115931078400	6	19321846400				Residual (within columns)	955953770	12	79662814				Residual (within columns)	75262788267	6	12543798044
Total	112434038400	8					Total	1663190224356	8					Total	17193518400	14					Total	173612784356	8

## Sheet: Fig. 3d
NC	mPlscr1-KO-1#	mPlscr1-KO-2#
1580	4410	3500
1080	4240	4740
2530	7000	5680
2670	5830	4890
1820	5880	5770
ANOVA summary
F	20.88
P value	0.0001
P value summary	***
Significant diff. among means (P < 0.05)?	Yes
R squared	0.7768
Brown-Forsythe test
F (DFn, DFd)	0.4167 (2, 12)
P value	0.6684
P value summary	ns
Are SDs significantly different (P < 0.05)?	No
ANOVA table	SS	DF	MS	F (DFn, DFd)	P value
Treatment (between columns)	36154720	2	18077360	F (2, 12) = 20.88	P=0.0001
Residual (within columns)	10389320	12	865777
Total	46544040	14

## Sheet: Fig. 3f
Virus Binding							Virus internalization
NC	PLSCR1-KO							NC				PLSCR1-KO
1.00373	1.17382						0 min	0.102568	0.14182	0.125392	0.176181	0.154754	0.110855	0.113611	0.128295
1.01486	1.03523						30 min	1.08259	1.2254	0.773569	0.91844	1.13586	1.25672	1.05329	1.05185
1.15217	0.851085
0.829248	0.917902
							Virus internalization
Virus Binding							0 min					30 min
Column B	PLSCR1-KO						Column C	KO 0 min				Column D	KO 30 min
vs.	vs.						vs.	vs.				vs.	vs.
Column A	NC						Column A	NC 0 min				Column B	NC 30 min
Unpaired t test							Unpaired t test					Unpaired t test
P value	0.9567						P value	0.6213				P value	0.2986
P value summary	ns						P value summary	ns				P value summary	ns
Significantly different (P < 0.05)?	No						Significantly different (P < 0.05)?	No				Significantly different (P < 0.05)?	No
One- or two-tailed P value?	Two-tailed						One- or two-tailed P value?	Two-tailed				One- or two-tailed P value?	Two-tailed
t, df	t=0.05664, df=6						t, df	t=0.5207, df=6				t, df	t=1.138, df=6
How big is the difference?							How big is the difference?					How big is the difference?
Mean of column A	1						Mean of column A	0.1365				Mean of column B	1
Mean of column B	0.9945						Mean of column C	0.1269				Mean of column D	1.124
Difference between means (B - A) ± SEM	-0.005491 ± 0.09695						Difference between means (C - A) ± SEM	-0.009612 ± 0.01846				Difference between means (D - B) ± SEM	0.1244 ± 0.1094
95% confidence interval	-0.2427 to 0.2317						95% confidence interval	-0.05478 to 0.03556				95% confidence interval	-0.1432 to 0.3920
R squared (eta squared)	0.0005343						R squared (eta squared)	0.04323				R squared (eta squared)	0.1775
F test to compare variances							F test to compare variances					F test to compare variances
F, DFn, Dfd	1.147, 3, 3						F, DFn, Dfd	2.375, 3, 3				F, DFn, Dfd	4.133, 3, 3
P value	0.9131						P value	0.4961				P value	0.2743
P value summary	ns						P value summary	ns				P value summary	ns
Significantly different (P < 0.05)?	No						Significantly different (P < 0.05)?	No				Significantly different (P < 0.05)?	No

## Sheet: Fig. 3g
NC	PLSCR1-KO
0.917147	0.920643
1.08116	0.891607
1.0017	0.906259
Column B	PLSCR1-KO
vs.	vs.
Column A	NC
Unpaired t test
P value	0.1228
P value summary	ns
Significantly different (P < 0.05)?	No
One- or two-tailed P value?	Two-tailed
t, df	t=1.951, df=4
How big is the difference?
Mean of column A	1
Mean of column B	0.9062
Difference between means (B - A) ± SEM	-0.09383 ± 0.04809
95% confidence interval	-0.2273 to 0.03969
R squared (eta squared)	0.4876
F test to compare variances
F, DFn, Dfd	31.91, 2, 2
P value	0.0608
P value summary	ns
Significantly different (P < 0.05)?	No

## Sheet: Fig. 3h
Huh7.5						293T-ACE2
NC	PLSCR1-KO					NC	PLSCR1-KO	KO-Rescue
1.03011	4.59689					1.07634	4.3902	1.15231
0.954347	5.03837					1.06525	3.03549	1.08355
1.01554	4.76154					0.85841	4.33808	0.606654
Huh7.5						293T-ACE2
Column B	PLSCR1-KO					ANOVA summary
vs.	vs.					F	37.65
Column A	NC					P value	0.0004
						P value summary	***
Unpaired t test						Significant diff. among means (P < 0.05)?	Yes
P value	<0.0001					R squared	0.9262
P value summary	****
Significantly different (P < 0.05)?	Yes					Brown-Forsythe test
One- or two-tailed P value?	Two-tailed					F (DFn, DFd)	0.5488 (2, 6)
t, df	t=29.03, df=4					P value	0.6041
						P value summary	ns
How big is the difference?						Are SDs significantly different (P < 0.05)?	No
Mean of column A	1
Mean of column B	4.799					Bartlett's test
Difference between means (B - A) ± SEM	3.799 ± 0.1309					Bartlett's statistic (corrected)
95% confidence interval	3.436 to 4.162					P value
R squared (eta squared)	0.9953					P value summary
						Are SDs significantly different (P < 0.05)?
F test to compare variances
F, DFn, Dfd	30.80, 2, 2					ANOVA table	SS	DF	MS	F (DFn, DFd)	P value
P value	0.0629					Treatment (between columns)	17.38	2	8.69	F (2, 6) = 37.65	P=0.0004
P value summary	ns					Residual (within columns)	1.385	6	0.2308
Significantly different (P < 0.05)?	No					Total	18.76	8

## Sheet: Fig.3i
	NC					PLSCR1-KO
-Spike	3711	3921	4512	5617	3763	4384	6390	5250	5050	4341
+Spike	82406	82424	87932	61356	63205	405215	336044	324842	293776	301095
-Spike					+Spike			+Spike
Column D	PKO-S				Column B	PKO		Column B	PKO
vs.	vs.				vs.	vs.		vs.	vs.
Column C	NC-S				Column A	NC		Column A	NC
Unpaired t test					Unpaired t test			Unpaired t test with Welch's correction
P value	0.1703				P value	<0.0001		P value	<0.0001
P value summary	ns				P value summary	****		P value summary	****
Significantly different (P < 0.05)?	No				Significantly different (P < 0.05)?	Yes		Significantly different (P < 0.05)?	Yes
One- or two-tailed P value?	Two-tailed				One- or two-tailed P value?	Two-tailed		One- or two-tailed P value?	Two-tailed
t, df	t=1.507, df=8				t, df	t=12.49, df=8		Welch-corrected t, df	t=12.49, df=4.610
How big is the difference?					How big is the difference?			How big is the difference?
Mean of column C	4305				Mean of column A	75465		Mean of column A	75465
Mean of column D	5083				Mean of column B	332194		Mean of column B	332194
Difference between means (D - C) ± SEM	778.2 ± 516.5				Difference between means (B - A) ± SEM	256730 ± 20549		Difference between means (B - A) ± SEM	256730 ± 20549
95% confidence interval	-412.8 to 1969				95% confidence interval	209343 to 304116		95% confidence interval	202533 to 310927
R squared (eta squared)	0.2211				R squared (eta squared)	0.9512		R squared (eta squared)	0.9713
F test to compare variances					F test to compare variances			F test to compare variances
F, DFn, Dfd	1.085, 4, 4				F, DFn, Dfd	13.04, 4, 4		F, DFn, Dfd	13.04, 4, 4
P value	0.9387				P value	0.029		P value	0.029
P value summary	ns				P value summary	*		P value summary	*
Significantly different (P < 0.05)?	No				Significantly different (P < 0.05)?	Yes		Significantly different (P < 0.05)?	Yes

## Sheet: Fig. 3j
NC	PLSCR1-KO						NC	PLSCR1-KO			Column B	PLSCR1-KO		Column B	PLSCR1-KO
20	92.3077					Test for normal distribution					vs.	vs.		vs.	vs.
18.1818	53.3333					D'Agostino & Pearson test					Column A	NC		Column A	NC
19.0476	52.6316					K2	4.006	13.15
14.2857	54.1667					P value	0.1349	0.0014			Unpaired t test			Mann Whitney test
28.5714	60.8696					Passed normality test (alpha=0.05)?	Yes	No			P value	<0.0001		P value	<0.0001
21.7391	68.1818					P value summary	ns	**			P value summary	****		Exact or approximate P value?	Exact
19.0476	54.1667										Significantly different (P < 0.05)?	Yes		P value summary	****
22.7273	45.8333					Anderson-Darling test					One- or two-tailed P value?	Two-tailed		Significantly different (P < 0.05)?	Yes
20	62.5					A2*	0.4497	0.908			t, df	t=9.220, df=18		One- or two-tailed P value?	Two-tailed
21.7391	54.5455					P value	0.2165	0.0126						Sum of ranks in column A,B	55 , 155
						Passed normality test (alpha=0.05)?	Yes	No			How big is the difference?			Mann-Whitney U	0
						P value summary	ns	*			Mean of column A	20.53
											Mean of column B	59.85		Difference between medians
						Shapiro-Wilk test					Difference between means (B - A) ± SEM	39.32 ± 4.264		Median of column A	20.00, n=10
						W	0.9217	0.7895			95% confidence interval	30.36 to 48.28		Median of column B	54.36, n=10
						P value	0.3711	0.0108			R squared (eta squared)	0.8253		Difference: Actual	34.36
						Passed normality test (alpha=0.05)?	Yes	No						Difference: Hodges-Lehmann	35.12
						P value summary	ns	*			F test to compare variances
											F, DFn, Dfd	12.43, 9, 9
						Kolmogorov-Smirnov test					P value	0.0009
						KS distance	0.1756	0.2588			P value summary	***
						P value	>0.1000	0.0563			Significantly different (P < 0.05)?	Yes
						Passed normality test (alpha=0.05)?	Yes	Yes
						P value summary	ns	ns
						Number of values	10	10
