# Supplementary material for: PLSCR1 is a cell-autonomous defence factor against SARS-CoV-2 infection
Source: Nature. 2023 Jul 12;619(7971):819–27. doi: 10.1038/s41586-023-06322-y (PMC10371867; doi:10.1038/s41586-023-06322-y)
Supplement: Supplementary file 17 — Source Data Fig. 4 [file 41586_2023_6322_MOESM17_ESM.xlsx]

## Sheet: Fig. 4d
WT	5CA
92.3077	0					WT	5CA			Column B	5CA			Column B	5CA
100	0				Test for normal distribution					vs.	vs.			vs.	vs.
100	0				D'Agostino & Pearson test					Column A	WT			Column A	WT
75	0				K2	6.146	63.32
100	0				P value	0.0463	<0.0001			Unpaired t test				Mann Whitney test
93.75	0				Passed normality test (alpha=0.05)?	No	No			P value	<0.0001			P value	<0.0001
100	5.88235				P value summary	*	****			P value summary	****			Exact or approximate P value?	Exact
88.8889	0									Significantly different (P < 0.05)?	Yes			P value summary	****
83.3333	0				Anderson-Darling test					One- or two-tailed P value?	Two-tailed			Significantly different (P < 0.05)?	Yes
100	0				A2*	1.43	9.263			t, df	t=50.72, df=50			One- or two-tailed P value?	Two-tailed
100	0				P value	0.0008	<0.0001							Sum of ranks in column A,B	972 , 406
85.7143	0				Passed normality test (alpha=0.05)?	No	No			How big is the difference?				Mann-Whitney U	0
100	0				P value summary	***	****			Mean of column A	91.96
100	0									Mean of column B	0.2642			Difference between medians
94.7368	0				Shapiro-Wilk test					Difference between means (B - A) ± SEM	-91.70 ± 1.808			Median of column A	94.87, n=24
77.7778	0				W	0.8319	0.2521			95% confidence interval	-95.33 to -88.07			Median of column B	0.000, n=28
87.5	1.51515				P value	0.001	<0.0001			R squared (eta squared)	0.9809			Difference: Actual	-94.87
95	0				Passed normality test (alpha=0.05)?	No	No							Difference: Hodges-Lehmann	-94.74
87.5	0				P value summary	**	****			F test to compare variances
100	0									F, DFn, Dfd	69.79, 23, 27
100	0				Kolmogorov-Smirnov test					P value	<0.0001
82.1429	0				KS distance	0.2178	0.5204			P value summary	****
96.7742	0				P value	0.0046	<0.0001			Significantly different (P < 0.05)?	Yes
66.6667	0				Passed normality test (alpha=0.05)?	No	No
	0				P value summary	**	****			Data analyzed
	0									Sample size, column A	24
	0				Number of values	24	28			Sample size, column B	28
	0

## Sheet: Fig. 4e
NC	PLSCR1-KO rescue
Vector	Vector	WT	5CA
63873.1	439262	122328	436106
46573.7	507694	123524	493230
38609.1	486451	167764	491795
52359.6	471811	158497	467127
45695.7	478358	146649	437438
ANOVA summary
F	505.9
P value	<0.0001
P value summary	****
Significant diff. among means (P < 0.05)?	Yes
R squared	0.9896
Brown-Forsythe test
F (DFn, DFd)	1.466 (3, 16)
P value	0.2612
P value summary	ns
Are SDs significantly different (P < 0.05)?	No
ANOVA table	SS	DF	MS	F (DFn, DFd)	P value
Treatment (between columns)	723232442497	3	241077480832	F (3, 16) = 505.9	P<0.0001
Residual (within columns)	7624756434	16	476547277
Total	730857198931	19

## Sheet: Fig. 4f
Lower Left Panel													Lower Right Panel
NC	PLSCR1-KO rescue												NC	PLSCR1-KO
Vector	Vector	WT	F281A	I105A	I108A	I279A	L283A	L285A	M293A				Vector	Vector	WT	H262Y	D242A	D244A	S260A	W263A	T264A	N276A
164858	675445	232301	357769	583096	143786	183904	277200	489294	229382				182245	576236	198501	512066	448582	389590	261507	219486	160830	229198
184854	676962	200374	381219	577997	152294	198132	268689	493187	228835				177623	623667	199576	492581	489447	400449	246456	209395	156760	226388
192360	674609	235628	369414	570718	144104	209411	279080	508945	222292				187415	637290	200743	500231	488849	450417	281712	228994	170336	202992
201274	636115	219450	404534	613766	166482	190048	318218	528937	227636				204137	621495	187352	497494	526442	443648	298377	224866	176489	210454
191469	686754	202274	367559	575930	155547	199852	271798	518563	246316				182274	634561	201594	536292	513203	427471	280808	224864	139729	197945
193144	729074	218878	384787	580339	144877	175757	261809	532751	232828				176590	649618	187080	534344	482743	441629	299971	211450	157049	196389
Lower Left Panel													Lower Right Panel
ANOVA summary													ANOVA summary
F	758.2												F	497.4
P value	<0.0001												P value	<0.0001
P value summary	****												P value summary	****
Significant diff. among means (P < 0.05)?	Yes												Significant diff. among means (P < 0.05)?	Yes
R squared	0.9927												R squared	0.989
Brown-Forsythe test													Brown-Forsythe test
F (DFn, DFd)	0.6447 (9, 50)												F (DFn, DFd)	1.196 (9, 50)
P value	0.7535												P value	0.3184
P value summary	ns												P value summary	ns
Are SDs significantly different (P < 0.05)?	No												Are SDs significantly different (P < 0.05)?	No
ANOVA table	SS	DF	MS	F (DFn, DFd)	P value								ANOVA table	SS	DF	MS	F (DFn, DFd)	P value
Treatment (between columns)	1899338949321	9	211037661036	F (9, 50) = 758.2	P<0.0001								Treatment (between columns)	1510043332787	9	167782592532	F (9, 50) = 497.4	P<0.0001
Residual (within columns)	13917273298	50	278345466										Residual (within columns)	16864328752	50	337286575
Total	1913256222619	59											Total	1526907661539	59

## Sheet: Fig. 4i
NC	PLSCR1-KO rescue
Vector	Vector	WT	H262Y	5CA	F281A
1.05591	0.279921	0.47126	0.447638	0.245669	0.316535
0.927165	0.23622	0.405118	0.359055	0.210236	0.256299
1.01693	0.284646	0.448819	0.414567	0.237402	0.294094
ANOVA summary
F	156.2
P value	<0.0001
P value summary	****
Significant diff. among means (P < 0.05)?	Yes
R squared	0.9849
Brown-Forsythe test
F (DFn, DFd)	0.5036 (5, 12)
P value	0.7683
P value summary	ns
Are SDs significantly different (P < 0.05)?	No
ANOVA table	SS	DF	MS	F (DFn, DFd)	P value
Treatment (between columns)	1.233	5	0.2467	F (5, 12) = 156.2	P<0.0001
Residual (within columns)	0.01895	12	0.001579
Total	1.252	17

## Sheet: Fig. 4j
NC	PLSCR1-KO rescue
Vector	Vector	WT	H262Y	5CA	F281A
124019	463466	123331	304575	387649	323535
125072	399451	153189	266251	513424	433587
122193	440481	152037	341327	438937	388437
111065	462385	120808	254239	450084	379988
134701	426659	116180	225399	447125	365495
173191	392688	116411	259782	395547	364739
ANOVA summary
F	106.7
P value	<0.0001
P value summary	****
Significant diff. among means (P < 0.05)?	Yes
R squared	0.9468
Brown-Forsythe test
F (DFn, DFd)	0.7589 (5, 30)
P value	0.5864
P value summary	ns
Are SDs significantly different (P < 0.05)?	No
ANOVA table	SS	DF	MS	F (DFn, DFd)	P value
Treatment (between columns)	598994865499	5	119798973100	F (5, 30) = 106.7	P<0.0001
Residual (within columns)	33689952135	30	1122998404
Total	632684817634	35
