# Supplementary material for: PLSCR1 is a cell-autonomous defence factor against SARS-CoV-2 infection
Source: Nature. 2023 Jul 12;619(7971):819–27. doi: 10.1038/s41586-023-06322-y (PMC10371867; doi:10.1038/s41586-023-06322-y)
Supplement: Supplementary file 18 — Source Data Extended Data Fig. 1 [file 41586_2023_6322_MOESM18_ESM.xlsx]

## Sheet: ED Fig. 1b
	-IFN-γ			+IFN-γ
NC1	3.722	5.138	4.896	1.302	1.279	1.181
NC2	6.043	7.452	7.38	1.706	1.948	1.273
PLSCR1-KO-1#	26.871	26.802	26.473	11.572	13.286	11.297
PLSCR1-KO-2#	29.065	28.802	29.115	13.291	13.264	12.195
PLSCR1-KO-3#	33.609	34.019	35.093	18.487	18.425	17.936
STAT1-KO	7.08465	5.80179	6.52554	5.52351	6.26174	9.12879
ACE2-KO	1.077	0.81	0.815	0.933	1.049	0.885
TMEM41B-KO	0.597	0.64	0.971	1.148	0.667	1.138
-IFN-γ							+IFN-γ
ANOVA summary							ANOVA summary
F	1958						F	201.8
P value	<0.0001						P value	<0.0001
P value summary	****						P value summary	****
Significant diff. among means (P < 0.05)?	Yes						Significant diff. among means (P < 0.05)?	Yes
R squared	0.9988						R squared	0.9888
Brown-Forsythe test							Brown-Forsythe test
F (DFn, DFd)	0.5819 (7, 16)						F (DFn, DFd)	1.024 (7, 16)
P value	0.761						P value	0.4517
P value summary	ns						P value summary	ns
Are SDs significantly different (P < 0.05)?	No						Are SDs significantly different (P < 0.05)?	No
ANOVA table	SS	DF	MS	F (DFn, DFd)	P value		ANOVA table	SS	DF	MS	F (DFn, DFd)	P value
Treatment (between columns)	4014	7	573.4	F (7, 16) = 1958	P<0.0001		Treatment (between columns)	966.5	7	138.1	F (7, 16) = 201.8	P<0.0001
Residual (within columns)	4.686	16	0.2929				Residual (within columns)	10.95	16	0.6843
Total	4018	23					Total	977.4	23

## Sheet: ED Fig. 1c
gene_symbol	log2FC	logpvalue			Source dataset is publicly available in dbGaP (https://dbgap.ncbi.nlm.nih.gov/aa/wga.cgi?login=&page=login) with accession No. phs002433.v1.p1. Cheemarla, N.R., et al. Dynamic innate immune response determines susceptibility to SARS-CoV-2 infection and early replication kinetics. J. Exp Med. 218, e20210583 (2021).
ABCD1	1.95468	6.72146
ABHD17A	1.17902	4.86231
ABI3	3.52152	7.44887
ABTB2	2.12701	2.87277
AC002511.1	6.17147	2.89172
AC004687.1	3.89289	2.36278
AC004847.1	3.3181	1.56558
AC005077.4	1.51073	1.66697
AC005392.2	1.4206	2.19235
AC005532.1	1.6357	1.38779
AC006064.4	2.54255	1.3447
AC009119.1	2.20137	2.4662
AC010733.2	1.86073	1.52774
AC011446.2	2.67284	1.73012
AC011899.2	4.22433	4.02959
AC012321.1	2.40181	1.33589
AC015871.5	5.80194	1.42298
AC015912.3	2.45436	2.35832
AC018638.5	1.42957	2.74105
AC019117.1	1.63715	2.19567
AC022034.2	1.80381	2.51796
AC022075.1	1.30646	1.95602
AC026954.2	5.31054	2.47074
AC027117.2	2.4366	2.66928
AC034199.1	6.74821	2.50969
AC060766.4	1.84782	1.49248
AC083862.2	4.03318	5.39162
AC084871.1	5.96037	1.69704
AC090559.1	3.79103	2.70604
AC093484.4	3.59516	2.7378
AC099489.1	2.60635	2.81257
AC104837.2	2.7693	2.42004
AC109992.1	1.5839	1.51597
AC111149.2	1.57615	1.85984
AC124319.1	1.74018	1.89687
AC124319.4	2.11196	2.99857
AC126755.1	1.19646	1.93461
AC131011.1	2.61551	1.34643
AC135050.1	3.8814	2.23778
AC136475.3	2.94169	1.65241
AC136475.5	6.18825	2.8104
AC136475.7	7.54597	3.53887
AC139495.3	3.93721	4.42673
AC147651.3	4.87923	1.33512
AC241585.3	2.50501	1.82368
AC245427.1	3.52779	1.77511
AC245884.11	5.33847	1.96451
ACAP1	2.14623	3.02164
ACE2	2.16897	3.26727
ACHE	3.82394	1.93979
ACOD1	6.4253	3.24177
ACOT7	1.37758	2.14604
ACOT9	1.04465	2.52658
ACP2	1.31617	4.84743
ACP5	1.73713	2.3989
ACSL1	1.7578	2.89081
ACTB	1.43375	3.91241
ACTL10	1.0517	1.48442
AD000671.2	3.43668	2.25204
ADA	3.17222	1.49184
ADAM8	2.69322	2.56639
ADAMDEC1	3.1456	5.5004
ADAMTS1	2.60521	1.46595
ADAMTSL4	2.09216	1.80837
ADAP2	2.23714	3.76562
ADAR	1.29118	10.2618
ADAT3	1.72925	1.51027
ADCY7	1.83482	2.76523
ADGRE2	2.44241	2.13121
ADGRE5	1.87839	3.12507
ADGRG3	2.8095	1.3591
ADM	2.04286	2.87062
ADORA3	3.1708	3.14986
ADPRH	1.00101	1.37699
AGRN	1.82341	6.90326
AIF1	1.53989	1.68855
AIF1L	1.5048	1.36248
AIM2	4.58008	10.8145
AKIRIN2	1.18099	3.12507
AL021707.6	1.37278	1.39352
AL121985.1	5.99547	2.12856
AL139246.5	1.78075	1.85221
AL161431.1	1.44526	1.36459
AL357033.3	2.56363	2.17031
AL357033.4	1.42581	1.30133
AL512306.2	3.5706	3.55908
AL627309.5	1.94221	1.33753
AL645608.8	2.58022	2.22248
AL645939.2	5.76909	5.86125
AL671277.1	3.30508	3.11948
AL671883.3	2.97978	4.1499
ALDH16A1	1.25126	4.96852
ALOX5	2.50797	3.52424
ALOX5AP	2.69272	2.495
ALPK3	1.15963	1.99755
ALPL	2.47689	6.09251
AMDHD2	1.25474	1.82013
AMN	1.6985	1.9747
AMOTL2	1.32653	2.34667
ANKRD22	2.17166	2.97837
ANO7L1	1.46585	1.64861
ANO8	1.13961	1.34643
ANXA2R	1.79533	1.32493
AOAH	1.65562	1.56025
AP1S2	1.92595	2.49873
AP5B1	1.75289	4.26925
AP5Z1	1.2767	5.5004
APBB1IP	2.78903	3.50332
APOBEC3A	5.24116	7.4423
APOBEC3B	2.89845	3.43966
APOBEC3F	1.32629	2.08645
APOBEC3G	1.82058	4.0252
APOBR	2.23377	2.10498
APOL1	1.22704	1.51898
APOL2	2.1554	4.2819
APOL3	2.6803	5.91253
APOL4	1.95446	2.42632
APOL6	2.11905	11.6935
AQP9	2.87198	1.76166
ARHGAP15	3.02912	2.79822
ARHGAP25	2.16438	3.6273
ARHGAP30	1.51969	1.99969
ARHGAP31	1.35694	2.46267
ARHGAP4	1.56719	2.53497
ARHGAP45	2.88165	4.66644
ARHGAP9	3.00802	3.57215
ARHGDIB	1.3728	2.17209
ARID5A	1.93005	3.49429
ARL11	1.72282	1.45342
ARPC1B	1.59222	3.83041
ARRB2	1.54049	2.28314
ARRDC2	1.01052	3.42541
ASPG	2.42733	1.31643
ASPHD2	1.07883	1.38296
ASS1	1.52231	5.74735
ATF5	1.75949	3.06255
ATG2A	1.32898	4.50797
ATP10A	3.14254	6.1001
ATP13A1	1.12595	3.46552
B2M	1.05963	3.80524
B3GNT3	1.7391	2.66585
B3GNT6	3.41515	2.7003
BAK1	1.67757	4.14466
BASP1	1.01925	1.56473
BATF	2.16831	2.12101
BATF2	3.32136	5.51596
BBC3	1.07829	1.39587
BCAR1	1.04297	6.24761
BCAT1	1.95681	3.25181
BCL2A1	3.06176	2.66669
BCL2L14	2.12024	4.83157
BCL2L15	1.36652	4.15232
BCL3	2.39982	4.95431
BEST1	2.16518	1.96966
BID	1.39707	3.869
BIN2	2.69437	3.62959
BIRC3	2.30008	7.11169
BISPR	1.84985	4.29932
BLOC1S3	1.03421	2.04663
BOP1	1.10686	1.55423
BRI3	1.04692	1.80816
BST2	2.57674	12.4916
BTK	2.0244	2.12856
BTN3A1	1.30147	2.59737
BTN3A2	1.29844	3.72361
BTN3A3	2.08854	9.33555
C10orf128	2.00321	1.74323
C11orf96	3.9895	3.36099
C15orf39	1.46583	3.01898
C15orf48	2.15408	3.38572
C17orf62	1.22223	3.06882
C17orf67	2.27517	3.92588
C19orf24	1.22674	4.14982
C19orf35	5.72265	3.10062
C19orf38	2.48024	2.96991
C19orf66	1.84914	4.19337
C1orf61	4.9333	1.57547
C1QA	2.59287	3.92776
C1QB	3.00374	5.3832
C1QC	2.90233	5.52896
C1R	1.72798	2.92547
C2	1.44247	2.15052
C22orf34	4.45515	2.66466
C3	1.19352	2.19987
C3AR1	3.44025	5.09627
C4A	2.99357	1.88242
C4B	4.21157	3.36534
C4orf48	4.67919	4.83965
C8orf4	1.45974	2.37847
CACNA1A	3.15331	3.53068
CACTIN	1.03885	4.43912
CALB1	2.66382	1.67245
CALHM2	3.0528	3.17085
CAPG	1.19148	2.15961
CAPN14	3.3917	2.99857
CAPN15	1.75708	8.36313
CARD11	2.02625	7.77439
CARD16	1.88175	1.87302
CARD8-AS1	3.18514	4.36267
CARMIL2	2.5866	1.44289
CASP1	2.04595	4.72692
CASP4	1.13171	2.24648
CATSPERB	1.15665	1.86255
CBR3	1.29784	1.96802
CCDC144CP	1.89977	1.6867
CCDC194	4.47356	4.45052
CCDC71L	1.97169	3.09462
CCDC85B	2.80698	7.38679
CCDC88B	2.18457	4.83683
CCDC94	1.39504	2.63818
CCL18	3.91312	1.879
CCL19	6.80556	1.54096
CCL2	5.46662	7.05892
CCL20	3.4334	3.81915
CCL3	4.63045	4.88001
CCL3L3	4.50057	3.15799
CCL4	4.57625	7.46268
CCL4L2	2.99778	1.96233
CCL5	2.47633	3.08419
CCL8	10.3752	8.99775
CCND2	1.9951	3.27546
CCNO	1.14041	1.7483
CCR1	4.66487	7.66469
CCR3	5.54239	1.94581
CCR5	2.43672	3.08419
CCR7	3.84467	2.05043
CCRL2	3.04082	3.54261
CD14	2.95289	4.84211
CD163	4.48903	12.2093
CD177	1.62834	1.55236
CD180	2.68784	1.94709
CD2	2.00648	2.05917
CD200R1	1.6002	1.44985
CD209	2.94256	4.14466
CD247	3.62491	2.29424
CD274	3.4907	6.30858
CD300A	2.76463	3.0106
CD300C	4.75321	4.19848
CD300E	8.20487	8.99775
CD300LB	5.70663	1.98956
CD300LF	2.90653	5.73766
CD33	2.6238	1.40317
CD37	3.23061	4.77169
CD38	1.26205	1.60172
CD4	1.64688	2.89542
CD48	2.50039	3.01376
CD52	2.29797	2.2413
CD53	3.68547	5.14751
CD68	2.38501	4.3306
CD69	3.34519	3.58661
CD7	4.18015	5.51023
CD72	1.88158	1.60417
CD74	1.78742	8.08987
CD80	6.87273	7.32555
CD84	3.56083	5.01608
CD86	2.96235	6.07467
CD8A	2.89481	3.6273
CD93	2.47441	2.71373
CD96	2.21135	1.80637
CDC42EP1	1.79332	5.31553
CDC42EP2	1.12362	1.36902
CDC42EP5	1.5751	2.63818
CDH23	1.56943	2.03899
CDK2AP2	1.2384	5.18461
CDKN1A	1.17417	2.13043
CDKN1C	1.47296	2.29002
CDKN2B	1.71415	4.90726
CEACAM1	1.8903	4.10047
CEACAM3	3.95404	2.41469
CEACAM5	1.12453	1.4043
CEACAM6	1.34333	3.34165
CEBPB	2.25641	7.289
CEBPD	2.30721	11.729
CEP170B	1.03966	3.75683
CEP295NL	2.5317	1.89126
CFB	2.28841	9.9741
CFD	2.2168	1.56427
CFL1	1.00629	2.1216
CFP	2.55947	2.58842
CHST11	1.62491	2.84785
CHST2	2.10197	3.59293
CIITA	1.87904	4.73992
CITED4	1.41548	4.24202
CKS2	1.26001	1.59205
CLDN23	1.60488	2.19932
CLDN3	1.76822	3.97188
CLEC12A	3.19271	2.19694
CLEC2B	1.54969	2.8533
CLEC4A	1.99666	1.84574
CLEC4E	3.33511	1.79199
CLEC7A	1.9314	3.67084
CLIC2	1.73622	2.46849
CLIC3	4.54173	6.07467
CMKLR1	4.27176	6.73455
CMPK2	4.09266	20.8284
CMTM3	2.18636	4.48659
CNFN	3.15757	3.66445
CNP	1.46905	3.47375
COL17A1	2.3492	1.3649
COL18A1	1.98441	2.81582
COL1A1	1.17593	1.75584
COL9A2	1.27362	3.49102
COMTD1	1.03239	2.05213
CORO1A	2.93698	4.60778
COTL1	1.55047	1.6723
CPA4	2.45276	3.1377
CPED1	2.14585	1.86695
CPNE5	3.29869	1.83697
CPTP	1.29724	6.87289
CR1	3.50559	1.42772
CRB3	1.39775	4.26963
CREB3L1	1.04223	3.23822
CREM	1.02107	1.53671
CRIP1	1.04939	2.26488
CRNN	4.00276	1.76907
CRYBG2	1.89551	1.70099
CSF1	2.56994	4.73593
CSF1R	1.73518	2.21288
CSF2RA	1.62286	1.76507
CSF2RB	3.26747	2.01312
CSF3	4.67916	3.51295
CSF3R	2.66629	1.67301
CSK	1.01081	2.94885
CSRNP1	1.64541	1.82994
CST3	1.198	11.6149
CST7	6.60481	5.70078
CTGF	1.19548	1.92927
CTSL	1.18162	2.60724
CTSW	3.29051	1.38491
CTU1	1.89599	1.70722
CTXN1	1.45964	4.71724
CXCL1	1.26729	2.10956
CXCL10	7.63292	17.1085
CXCL11	9.0864	15.5747
CXCL12	2.92702	1.78523
CXCL16	1.43429	13.1273
CXCL2	2.25886	2.25571
CXCL3	2.04881	1.48195
CXCL6	2.61818	3.67928
CXCL8	2.08835	1.61041
CXCL9	5.72393	13.1824
CXCR1	4.01813	2.05043
CXCR2P1	7.04282	10.2618
CXCR3	4.80561	2.65661
CXCR6	2.33558	1.88216
CXorf21	4.24257	4.24202
CYBA	1.84748	15.1107
CYBB	1.58423	1.66877
CYP2F1	1.23127	1.89127
CYP2S1	1.15562	2.11047
CYR61	1.3872	1.30382
CYSRT1	3.40969	7.39514
CYTH4	2.91525	2.63109
CYTIP	2.54027	3.06456
CYTOR	2.70436	3.2011
DAB2	1.63508	2.98339
DAPP1	1.30805	4.1499
DDX58	3.60202	14.5681
DDX60	2.71921	19.8066
DDX60L	2.94534	10.498
DEDD2	1.21879	4.11704
DENND1C	2.14392	1.9513
DGAT1	1.00834	3.51207
DHX58	2.60021	16.2882
DLEU2	1.00044	1.97747
DLGAP1-AS5	1.90254	1.43172
DNAH17	4.24604	3.88373
DNAJC25-GNG10	1.89525	1.50355
DNPH1	1.42259	8.55402
DOCK10	2.08136	3.18283
DOCK11	1.71184	1.66888
DOCK2	2.59084	3.5925
DOCK8	1.43197	2.29188
DOHH	1.54252	2.25618
DOK3	3.37044	4.37635
DRAP1	1.59256	4.56386
DTX2	1.21859	6.3048
DTX3L	2.05459	10.4545
DUOX2	2.32209	4.58807
DUOXA2	3.43606	7.0865
DUSP10	1.36763	5.37567
DUSP2	1.62191	1.83721
DUSP5	2.82084	5.16348
DUSP8	2.44025	3.80758
DYSF	3.25617	2.50735
EBI3	5.59335	3.9368
ECM1	2.99732	2.88869
EDN1	2.72601	2.12695
EFHD2	1.27653	3.76294
EHBP1L1	1.01952	2.82425
EHD1	2.44099	3.85
EHD4	1.45324	8.01874
EIF2AK2	1.59791	10.4781
EIF4EBP1	1.25611	1.65808
ELL	1.17384	2.60311
ELMO1	1.5728	2.0061
EMILIN2	1.57073	1.40723
EMP1	1.76571	1.69428
EMP3	2.72148	4.76649
ENG	2.58216	3.69569
EOMES	3.04286	1.62393
EPPK1	1.50097	2.38516
EPS8L1	1.96417	4.46868
EPS8L2	1.08002	4.02959
EPSTI1	3.84808	20.9532
ERAP2	1.35488	2.34157
EREG	3.06603	2.30578
ETV7	3.26968	10.5461
EVA1B	2.71868	2.41447
EVI2A	2.28926	2.09405
EVI2B	2.12566	2.01394
FABP5	1.24041	3.75615
FAM157A	1.99852	3.0883
FAM222A	1.73629	5.85456
FAM26F	2.71584	3.04085
FAM46A	1.06464	1.34725
FAM78A	2.42214	4.33764
FAM83A	2.54538	8.55402
FAM83D	1.33594	1.86764
FANCA	1.65437	3.869
FASLG	3.76818	2.73602
FASN	1.14757	4.48042
FBXL15	1.33333	1.98893
FBXL19	1.23039	3.46064
FBXO39	3.21621	4.26162
FBXO46	1.00776	4.30574
FBXO6	2.34231	10.3292
FCER1G	2.78287	3.64742
FCGBP	1.58847	2.59631
FCGR1A	4.10068	4.17582
FCGR1B	3.20289	2.28105
FCGR2A	2.57594	2.55088
FCGR3A	3.38361	5.5004
FCHO1	5.75328	4.24543
FCN1	4.93426	2.89542
FERMT3	3.66536	6.44107
FES	1.80125	2.69922
FFAR2	5.01212	3.27236
FGD2	2.66445	7.16383
FGD3	2.0245	2.44873
FGF13	1.43726	1.43327
FGFBP1	3.01654	3.99046
FGL2	1.5223	1.95809
FGR	3.14126	3.08419
FLI1	3.14794	4.71244
FLNC	2.12401	1.87463
FLVCR2	1.74475	1.94892
FMNL1	2.58154	3.31742
FOSL1	2.12505	1.76067
FOXJ1	1.23206	4.67085
FOXN2	1.14823	2.49706
FPR1	3.15824	2.17209
FPR3	3.79005	6.91574
FRMD3	2.27077	2.37491
FTH1P10	1.6727	1.44009
FTL	1.37735	2.00349
FUT3	1.43821	4.57711
FUT6	1.44609	2.84676
FYB1	2.76678	4.17005
FZD2	4.25022	2.98305
GAB3	2.03469	2.35832
GADD45B	1.65345	2.70893
GADD45G	1.48515	3.57898
GADD45GIP1	1.63409	7.93915
GAL3ST4	2.46473	3.79802
GALK1	2.14255	2.05019
GAPT	1.9573	1.71372
GBA	1.00086	2.29176
GBP1	4.00501	13.1066
GBP1P1	2.77675	3.5144
GBP2	2.86776	4.55674
GBP3	1.77481	4.60778
GBP4	3.55915	10.506
GBP5	3.29343	5.69967
GCA	1.48534	1.7832
GCH1	1.57716	2.90216
GCM1	3.55675	1.31888
GCNT3	1.77954	2.37266
GDF15	2.44835	6.10768
GDPD3	2.24036	4.50982
GFI1	2.05064	1.40415
GIMAP1	3.15779	5.18461
GIMAP4	3.39192	6.75741
GIMAP5	2.82432	3.56198
GIMAP6	2.45782	3.549
GIMAP7	2.98527	4.75245
GIMAP8	2.57028	3.12854
GJB4	1.03202	1.7363
GLIPR1	1.46212	3.18322
GLIPR2	1.05373	3.31513
GLRX	1.60081	4.01701
GMIP	1.86798	4.45332
GMNC	1.65431	1.38605
GNA15	1.53836	6.33009
GNB4	1.83142	7.5468
GNG5	1.22817	4.80461
GNLY	4.62823	3.50438
GPR132	2.57864	1.55073
GPR141	3.91223	1.8976
GPR153	1.43955	1.47802
GPR162	1.0666	1.59518
GPR183	2.64779	3.08406
GPR82	2.7637	2.23592
GPR84	2.98236	1.79577
GPRC5A	1.11344	1.7277
GPRIN3	2.02371	2.82841
GPSM3	1.69758	2.4164
GRAP	2.56522	2.26804
GRHL3	1.77177	2.77877
GRIN2D	3.39245	1.39494
GRIN3A	4.75312	2.92907
GRINA	1.61385	4.83683
GRIP2	4.90221	3.86825
GRK2	1.01363	3.76823
GRN	1.57967	7.6288
GSDMB	1.05091	2.10839
GSDMD	1.6446	8.30893
GSTO1	1.08049	2.08577
GTPBP1	1.24957	5.39643
GVINP1	1.78991	2.28105
GZMA	2.89183	1.79229
GZMB	6.5664	6.92696
H2AFX	1.16633	1.59645
HAMP	2.49022	1.57778
HAPLN3	2.68076	4.91412
HAVCR2	2.13468	2.51733
HBG2	3.31932	2.0933
HCAR2	1.40455	1.34037
HCAR3	3.14494	2.68612
HCK	2.45378	3.15785
HCP5	1.51639	1.5434
HCST	3.13778	1.36957
HDAC9	1.97525	3.01857
HELB	1.90168	4.05403
HELZ2	3.7284	17.7905
HERC5	4.48907	15.0724
HERC6	3.16624	19.7821
HES4	2.21193	5.09747
HESX1	2.40505	1.92248
HEXDC	1.15467	4.59434
HIC1	1.78711	1.57868
HIST1H2AC	1.09176	1.31638
HIST1H2AL	2.35296	4.25268
HIST1H2BJ	1.31334	2.79461
HIST1H2BK	1.28079	2.6153
HIST1H3H	1.17711	1.4413
HIST1H3J	1.37035	1.51973
HIST1H4L	1.45277	2.17936
HIST2H2AA3	1.93253	2.25926
HIST2H2BA	1.37192	1.96974
HIST2H2BB	1.71334	1.53957
HIST2H2BC	1.44739	1.33864
HIST2H3D	2.31344	5.08438
HIST3H2A	1.26319	2.92907
HK2	1.24862	3.00769
HK3	6.5651	3.74217
HLA-A	1.84503	18.7921
HLA-B	1.8281	13.4343
HLA-C	1.56314	8.16729
HLA-DMA	1.72898	5.54985
HLA-DMB	1.44189	2.67311
HLA-DRB1	1.26911	2.29452
HLA-DRB5	1.45363	1.93485
HLA-DRB6	4.47806	1.82308
HLA-E	1.53409	8.95539
HLA-F	1.90454	7.61236
HLA-H	2.07351	4.53294
HLX	4.20457	3.80524
HMCN2	2.1613	1.81516
HMGB1P3	1.7063	1.97351
HMGN2P46	2.31774	1.64997
HMOX1	2.01115	2.83315
HNRNPA1P53	2.33876	1.85068
HOXB2	2.86213	1.34008
HRASLS2	3.63332	9.46966
HRH2	3.23324	2.58555
HSD11B1	4.5225	2.15703
HSD17B14	2.32987	1.43564
HSH2D	2.98528	10.303
HSPA1A	1.71774	3.29882
HSPA1B	1.02016	2.36551
HSPA6	3.34927	3.25181
HTR2B	3.26842	1.39452
HVCN1	1.27408	1.73369
ICAM1	2.79531	5.0692
ID3	1.36403	2.25286
IDO1	5.29426	13.1824
IER5	1.09405	1.88955
IER5L	1.25484	2.70666
IFI16	1.57257	7.02789
IFI27	2.00668	6.42353
IFI30	3.27657	7.8814
IFI35	3.21092	13.1023
IFI44	2.74305	26.9236
IFI44L	4.07324	24.4533
IFI6	3.92314	13.0165
IFIH1	3.55328	16.2882
IFIT1	5.18536	18.4833
IFIT2	6.28489	18.9851
IFIT3	5.36758	23.3052
IFIT5	2.35869	12.5876
IFITM1	3.83366	22.5214
IFITM2	3.25552	5.78624
IFITM3	3.67609	18.2464
IFNG	3.45972	1.45789
IFNL1	6.0209	1.61041
IGFBP3	1.2745	1.93106
IGSF6	1.92246	1.97183
IKBKE	1.14849	1.78832
IKZF1	2.50158	3.75692
IKZF3	2.34191	3.65635
IL10	5.22028	3.51906
IL10RA	2.59687	3.63639
IL12RB1	3.04514	1.65625
IL15RA	2.39131	3.20828
IL18RAP	3.80541	2.75082
IL19	2.55953	2.11419
IL1A	3.66042	1.85515
IL1RN	2.9217	7.85343
IL21R	3.58736	2.10573
IL27	5.0527	1.95464
IL2RA	2.51554	1.4885
IL2RG	2.61251	4.56759
IL32	2.96689	4.67085
IL4I1	4.8514	6.37018
IL6	3.74169	1.3286
IL7R	2.61138	3.59425
INAFM1	1.58513	2.84883
INF2	1.48996	2.84746
INO80B-WBP1	23.9698	8.7647
INPP5D	2.0428	5.74735
IRAK2	1.51297	3.18048
IRF1	1.51421	2.76905
IRF4	3.09401	3.95038
IRF5	1.18698	2.17543
IRF7	4.93385	24.7374
IRF8	2.48595	4.1121
IRF9	1.38316	8.95213
IRS1	1.55347	3.27603
IRX5	1.11639	2.86306
ISG15	6.28387	20.2392
ISG20	3.00723	10.2618
ITGA4	1.88514	2.44133
ITGA5	2.06083	2.1016
ITGAL	2.03329	3.74752
ITGAX	2.45626	1.67281
ITGB2	2.06252	2.41665
ITGB7	1.1989	1.43886
ITK	2.81219	3.90632
ITPRIP	1.28271	1.31546
JAK3	2.85617	3.63014
JOSD2	1.61976	3.14314
JUNB	1.65961	2.01981
JUND	1.52992	4.86251
KCNA3	2.92963	1.95291
KCNAB2	1.24525	1.59645
KCNE4	2.56752	1.31998
KCNMB1	5.6745	5.13744
KDM6B	1.55332	2.53993
KIAA0040	1.28187	1.43319
KIAA0513	1.40655	7.6984
KIAA1551	1.09643	2.34303
KIF21B	2.02721	3.39804
KIFC3	1.25032	1.74159
KLF10	1.10557	1.43762
KLF16	1.37699	4.09855
KLF2	1.5581	2.57569
KLF6	1.13403	1.63883
KLHDC7B	3.61031	8.30429
KLK10	1.59769	1.81491
KLRC1	2.58304	1.32831
KLRD1	3.15122	2.99508
KMO	3.33055	2.31275
KRT13	3.1511	3.48091
KRT23	1.55964	3.94933
KRT24	3.04959	2.55337
KRT39	2.15798	1.62793
KRT4	2.15655	2.53202
KRT6A	2.51569	3.50542
KRT6B	2.61437	2.10547
KRT7	1.56312	6.49584
KRT80	1.29813	1.97482
KYNU	1.3112	2.59336
LACTB	1.16362	2.38922
LAG3	3.92702	6.91427
LAIR1	2.21303	2.25085
LAMP3	2.98376	9.59254
LAP3	2.54344	15.0724
LAPTM5	2.03051	2.6424
LAT2	2.27577	2.05285
LATS2	1.45417	4.961
LBX2-AS1	2.10684	2.77045
LCK	2.06034	1.92721
LCN2	1.73766	4.65756
LCP1	2.24529	2.82952
LCP2	2.88544	3.83799
LDLR	1.52141	4.53326
LENG9	1.99544	3.6083
LGALS17A	8.5453	4.50797
LGALS3BP	1.6119	7.80514
LGALS9	1.81963	7.73312
LGALS9B	1.37464	2.85971
LGMN	2.03748	5.14751
LHFPL2	1.78602	2.65385
LILRA1	3.73731	2.50305
LILRA2	3.28915	1.67909
LILRA5	4.59408	4.72485
LILRA6	3.49211	2.42014
LILRB1	4.37569	6.24761
LILRB2	3.56788	3.61164
LILRB3	2.63224	1.9927
LILRB4	2.86797	2.97402
LIMD2	2.50442	4.24202
LIMK1	1.0249	4.71284
LINC00116	1.38699	1.90306
LINC00278	3.9086	1.71525
LINC00528	3.92246	1.98441
LINC00623	1.28203	1.50062
LINC00857	2.04689	2.10166
LINC01094	2.53962	1.99152
LINC01285	3.75836	1.395
LINC02068	2.77185	1.48731
LINC02446	3.70519	2.43264
LIPG	3.46413	1.4662
LITAF	1.24543	1.40822
LMF2	1.31614	4.98207
LMO2	1.39426	2.63864
LPIN2	1.21068	4.68655
LRFN1	4.01349	2.22181
LRG1	1.39691	2.78113
LRP10	1.05893	4.06058
LRRC25	3.35563	3.38401
LRRC26	1.68439	1.30385
LRRC45	1.06085	1.59124
LRWD1	1.02073	3.58303
LSP1	1.73039	2.26283
LSR	1.28544	5.40467
LST1	2.67786	3.83951
LTB	3.03381	1.68323
LY6D	1.52282	1.451
LY6E	2.37472	14.7035
LY9	2.65326	1.47988
LY96	3.37513	5.67198
LYL1	1.86132	1.83568
LYN	1.08227	2.31275
LYPD2	1.52851	5.25826
LYSMD2	1.12208	1.5751
LYZ	1.27661	1.70036
MAFA	3.84734	1.58951
MAFB	2.08766	4.48994
MAFK	1.13907	2.76905
MALL	1.22445	2.24952
MAP1S	1.44898	3.55908
MAP2K3	1.02261	3.15485
MAP3K11	1.20497	2.71995
MAP7D1	1.22767	5.23687
MARCH1	2.64099	4.71284
MARCKS	1.37787	3.08295
MARCO	6.17376	2.07339
MAST3	1.1015	2.28575
MB21D1	2.90375	8.02459
MB21D2	1.80353	1.5037
MBOAT7	1.34822	2.19235
MCEMP1	4.20571	1.43969
MCOLN1	1.09438	2.70596
MCUB	1.22159	2.25618
MDFI	1.32472	1.59161
MDK	1.08166	5.59778
MED16	1.00608	4.6252
MED25	1.11703	6.05349
MEFV	3.24247	2.23794
MESP1	2.01985	1.94869
METRNL	1.31191	3.25168
METTL26	1.29835	2.38922
MFNG	3.66585	2.97615
MFSD12	1.3561	6.52817
MFSD13A	2.4121	1.73684
MGAM	1.71496	1.71612
MICAL1	1.60871	5.67198
MICB	2.86086	5.16348
MIDN	1.35286	6.74233
MIIP	1.78506	4.94234
MILR1	3.16161	4.65914
MIR147B	2.58048	1.42243
MIR155HG	3.62127	1.40993
MIR3142HG	3.79993	1.70039
MIR3648-1	2.60796	3.62681
MIR3648-2	2.45618	3.77899
MIR3687-1	2.90818	3.3372
MIR3687-2	3.51409	4.37201
MIR3945HG	5.0004	2.05211
MIR4435-2HG	1.15282	2.15266
MISP	1.29233	6.62308
MLKL	2.67566	6.47647
MMD	1.22222	1.66877
MMP12	8.97787	6.87289
MMP13	3.64427	3.06552
MMP15	1.00579	2.74875
MMP25	2.65697	1.75736
MMP8	4.82646	1.63384
MNDA	3.77542	4.68154
MOB3A	1.25997	1.91717
MOB3C	1.2845	1.9631
MOV10	1.12496	4.31762
MPEG1	1.76828	2.86361
MPV17L2	1.12456	2.35272
MROH6	1.41807	2.24529
MRPL12	1.13601	1.49971
MRPL53	1.02448	4.24031
MRPS12	1.27846	2.096
MRPS18A	1.0411	3.20359
MRVI1	3.57349	1.90594
MS4A14	2.85014	1.57793
MS4A4A	3.21593	2.94058
MS4A6A	1.7343	1.87732
MS4A7	2.86751	3.97774
MSN	1.07429	1.65921
MSR1	1.89619	2.10166
MSRB1	2.09807	3.67084
MT2A	2.19692	3.29381
MT-TC	1.72543	1.61587
MT-TL1	1.48772	1.93642
MUC1	1.22778	4.71882
MUC13	2.44353	3.52096
MUC2	2.08613	2.4484
MUC21	1.94349	4.41942
MUC3A	4.3925	1.85662
MUC5AC	1.5866	2.94885
MX1	3.39908	24.6139
MX2	3.94902	17.7633
MXD1	2.05351	3.22544
MYADM	1.57076	3.40494
MYBPC3	5.04327	1.34775
MYD88	1.84479	4.41257
MYEOV	1.53204	2.37845
MYH6	3.72762	1.75618
MYH7	5.80089	4.82989
MYO1F	2.28086	1.95464
MYO1G	4.2506	7.44887
MYO7A	2.87888	2.63779
MZT2A	1.01538	2.52566
NABP1	1.44049	1.86369
NACC1	1.07137	7.26191
NADK	1.13208	2.36942
NAIP	2.47943	1.91717
NAMPT	1.56868	1.87037
NAPSB	2.31419	3.23298
NAT14	1.3508	2.23774
NBEAL2	1.06675	2.08184
NCCRP1	2.14156	1.72953
NCF1	2.87264	1.78872
NCF1B	3.39801	1.7014
NCF1C	3.04604	2.32766
NCF2	2.14789	2.58432
NCF4	3.15358	2.35941
NCKAP1L	2.16282	2.94499
NCOA7	1.60207	2.68971
NECAP2	1.06448	2.7036
NECTIN2	1.44833	9.28304
NEXN	4.81341	4.84278
NFAM1	2.67157	2.04663
NFE4	4.39974	1.59789
NFIL3	1.4449	1.57868
NFKB2	1.81074	3.4482
NFKBIA	1.78234	3.5925
NFKBIB	1.5016	6.61326
NFKBIE	2.0277	6.52817
NFKBIZ	1.25221	2.17133
NINJ1	1.37641	1.89687
NINJ2	2.11559	1.76342
NKAPL	1.41001	1.34112
NKG7	4.32354	3.59244
NLGN2	1.31089	1.56953
NLRC3	2.44994	2.21708
NLRC4	4.7339	3.25801
NLRC5	2.06506	7.44887
NLRP3	3.13961	3.72361
NMI	2.40875	10.7547
NOC4L	1.79935	3.41874
NOP10	1.22772	4.27373
NOS3	2.50681	1.87691
NPL	1.57165	2.51796
NR4A1	1.2925	1.87732
NR4A3	1.93599	1.68069
NRBF2	1.05529	1.94345
NRIR	3.84083	4.34508
NRROS	4.05971	2.99919
NT5C3A	2.26982	5.03808
NTNG2	4.21131	2.17424
NUB1	1.26064	3.12514
NUPR1	2.25662	3.31947
OAS1	3.62384	15.7055
OAS2	3.79735	26.5101
OAS3	4.57282	29.2757
OASL	6.72995	24.4613
ODF3B	2.57464	12.0379
OGFR	1.69205	7.12734
OLFM5P	2.07697	2.2612
OLR1	2.42047	1.79545
OR52H2P	3.36983	1.60476
OR52K3P	5.33574	3.45616
OR7E14P	1.14465	1.89558
ORAI1	1.33607	3.13305
OSCAR	4.47053	2.40109
OTOF	8.29297	8.66228
OVCA2	2.61441	1.3565
OVOL1	1.39756	1.34459
P2RX7	1.60722	1.98873
P2RY6	2.39181	2.5822
PAG1	2.25802	3.36226
PALD1	1.55752	1.53725
PAQR8	1.08811	1.40057
PARP10	2.82747	14.7732
PARP12	2.69926	16.9562
PARP14	2.48171	14.4914
PARP9	2.57971	20.4886
PATL2	1.17692	1.3482
PAX5	4.07925	1.56451
PCED1B-AS1	2.61752	2.80343
PCSK9	2.79549	1.3047
PDCD1	4.14586	2.33843
PDCD1LG2	2.92391	2.72279
PDE4B	2.7397	2.80353
PDGFB	2.87867	1.70036
PDLIM2	1.79456	4.19759
PDLIM4	1.50398	3.20548
PDZK1IP1	1.9239	3.50498
PECAM1	2.46225	2.78113
PFKFB3	2.16397	2.71522
PFN1	1.02132	2.26602
PGGHG	1.40957	1.64084
PHLDA1	1.08026	1.75872
PHLDA2	2.24179	6.19751
PIEZO1	1.29313	2.41325
PIK3AP1	3.32321	9.33321
PIK3CD	1.69645	2.79461
PIK3CG	1.1062	1.30977
PIK3R5	2.23149	2.52077
PILRA	2.4089	2.57014
PIM1	1.02087	1.68232
PIM2	1.00772	2.29829
PIM3	1.28887	4.32409
PITPNM1	1.03584	6.24761
PKD1P5	1.70654	1.72711
PKD2L1	5.84959	2.63442
PKN1	1.11302	3.46385
PKP3	1.1821	8.79484
PLA2G2F	5.23267	1.49466
PLA2G4C	3.00996	1.42544
PLA2G7	3.56576	2.50735
PLAC4	1.40867	1.50956
PLAU	2.17393	3.1886
PLAUR	2.36114	1.9585
PLD4	1.92388	2.12041
PLEK	3.38624	4.30217
PLEKHA4	1.72422	2.44295
PLEKHF1	2.0502	5.91708
PLEKHN1	2.43142	3.64742
PLEKHO1	1.83734	2.53202
PLEKHO2	2.18897	3.69569
PLIN3	1.15788	2.58889
PLSCR1	2.2804	11.2902
PLVAP	4.63963	8.24662
PLXNC1	1.91028	1.85106
PLXND1	2.25003	2.88396
PMAIP1	1.74617	3.75684
PML	2.23607	9.32612
PMP22	2.1301	2.44958
PNPLA2	1.31554	7.48611
PNPT1	1.2342	2.56917
POLD4	1.05227	2.50909
POU2F3	1.7111	2.46953
PPDPF	1.66853	10.9898
PPIAP22	1.80048	1.89126
PPIF	1.14373	1.57404
PPM1K	1.62167	7.03771
PPP1R12C	1.01902	4.25296
PPP1R16A	1.02164	3.05907
PPP1R18	2.09495	2.94017
PPP1R3B	1.7363	1.82297
PRDM1	1.63194	2.90216
PREX1	2.19804	2.83315
PRF1	4.19326	4.37593
PRKCB	2.66085	3.80325
PRKCQ	2.75814	1.49248
PRKD2	1.38497	5.57469
PRR13P5	2.18554	2.12345
PRR5-ARHGAP8	3.05885	1.63065
PRRX2	3.54665	4.03218
PRSS22	1.26313	1.76923
PSCA	1.26979	1.41625
PSMB10	1.71492	7.6894
PSMB8	1.44644	6.58146
PSMB8-AS1	1.33999	3.30376
PSMB9	2.6922	11.9672
PSME2	1.51629	6.62308
PSTPIP1	2.6184	2.25218
PSTPIP2	1.23032	1.44184
PTGES	1.61184	2.44712
PTGES3P1	2.81445	4.14466
PTGS2	2.0395	1.90328
PTPN6	1.15223	2.4662
PTPN7	2.33045	2.1525
PTPRC	2.08684	2.24904
PTPRE	1.40109	1.50249
PTPRH	2.28223	3.14198
PTPRO	1.60132	1.35797
PTX3	6.49272	2.99894
PVRIG2P	2.64672	1.7016
PWWP2B	1.20798	4.35107
PYCARD	1.77258	8.91652
PYHIN1	3.54122	1.68222
R3HDM4	1.26124	4.56723
RAB29	1.08103	1.95203
RAB39A	4.02972	3.72013
RAB3IL1	4.64562	3.69361
RAB42	3.25836	4.50797
RAB43	2.47117	3.611
RAB8A	1.37287	3.04937
RAB8B	1.07206	1.37114
RAC2	2.93111	4.19687
RANGAP1	1.00086	2.34639
RAP2B	1.09087	2.47045
RARA	1.18486	2.52658
RARRES1	1.42105	2.06012
RARRES3	1.72476	6.65829
RASAL1	2.2411	3.23776
RASAL3	2.50081	3.41653
RASGRP2	3.88609	2.1979
RASGRP3	2.20767	4.28873
RASSF3	1.16213	1.49777
RASSF7	1.1655	2.096
RAVER1	1.14043	7.93478
RBCK1	1.43922	4.5302
RBM38	1.26134	3.06521
RCSD1	2.33114	3.22575
RELB	2.26291	3.43141
RELT	2.29045	2.57266
RENBP	3.57217	2.56674
RFX1	1.08642	3.32211
RGS1	3.10921	5.24671
RGS10	1.36587	1.91734
RGS14	1.26546	2.29451
RGS18	2.81282	2.19987
RGS19	3.58467	8.53286
RGS2	1.93663	1.33351
RHBDF2	2.20971	5.82746
RHCG	2.94772	1.52651
RHOF	1.55549	2.97628
RHOG	2.31946	4.66678
RHOH	2.89025	3.86512
RHOU	1.07669	2.95585
RHPN1	1.42224	3.31101
RILP	1.24406	3.74752
RIN3	1.95445	3.44857
RIPK2	1.48163	3.13112
RMRP	1.14035	2.04488
RN7SL1	1.41253	3.16689
RN7SL2	1.09751	1.69797
RN7SL396P	2.44314	5.19454
RN7SL471P	2.1144	1.53252
RN7SL4P	1.61559	2.73082
RN7SL5P	1.63534	1.64799
RNA5-8SN5	1.29468	1.65268
RNA5SP202	2.96497	2.44336
RNASE1	2.39859	3.0106
RNASE6	1.95226	2.25442
RNASE7	2.73562	2.15398
RNF114	1.23929	3.89791
RNF149	1.03157	1.51351
RNF166	1.28229	2.66811
RNF19B	1.34952	3.05914
RNF208	1.22544	1.4408
RNF213	2.41119	10.8145
RNF222	5.0004	1.54111
RNF31	1.21215	8.3717
RNF39	1.4403	1.5037
RNU1-1	2.37715	2.78113
RNU1-2	5.08963	5.49544
RNU1-3	5.57561	5.55898
RNU1-4	2.89332	4.16613
RNVU1-18	2.4263	2.11983
RP1L1	1.63077	1.85277
RPH3A	6.40925	2.7416
RPS6KA4	1.22838	5.89721
RPUSD1	1.27222	1.80795
RRAD	1.40267	4.92805
RSAD2	4.81233	19.9901
RTP4	2.70217	11.6935
RUFY4	2.72853	4.10905
RUNX3	2.32789	5.08103
S100A10	1.02363	3.36748
S100A16	1.10485	2.01081
S100A9	2.6355	2.70112
S100P	2.04515	5.38943
S1PR1	5.09819	1.94339
S1PR2	1.62898	4.19298
S1PR4	2.65023	1.50006
SAA1	4.32849	8.07168
SAA2	3.61266	4.60473
SAA2-SAA4	4.00787	1.60165
SAA4	4.69184	3.09605
SAMD4A	1.42067	3.44265
SAMD9	3.32649	17.8522
SAMD9L	3.4238	9.63432
SAMSN1	2.82086	3.28373
SASH3	2.36412	3.31367
SAT1	1.244	3.57114
SBK1	1.12363	1.40415
SBNO2	2.14078	6.4984
SCAND1	1.54125	5.37912
SCEL	1.25802	1.35652
SCIMP	1.86252	1.89558
SCML4	2.33666	1.43969
SCO2	2.67418	2.31627
SCRIB	1.08698	5.94919
SDCBP2	1.7724	4.39449
SDS	5.26645	9.75681
SDSL	1.60321	2.80444
SECTM1	4.33442	16.3262
SELL	2.42546	2.71743
SELPLG	2.33057	2.63864
SEMA7A	3.08608	4.37593
SEPT4	3.33838	2.36825
SERPINA1	1.73504	1.44785
SERPINB1	1.06715	2.03861
SERPINB2	2.74551	5.15858
SERPINB8	1.14614	3.70996
SERPINB9	3.0494	5.96742
SERPINE1	2.30348	1.4117
SERPING1	3.50069	11.7982
SERTAD1	1.11651	2.24251
SERTAD3	1.33326	3.20835
SESN2	1.00434	1.9676
SEZ6	23.0293	13.4438
SFMBT2	1.5118	2.72108
SFN	1.02898	1.70774
SGPP1	1.65867	2.6844
SGTB	1.13907	1.59699
SH2B3	1.52306	2.26729
SH2D1A	3.89454	3.90175
SH2D1B	2.0446	1.67679
SH2D2A	4.11802	4.15232
SH2D3C	2.98026	3.4281
SH3BGRL3	1.3946	3.20266
SH3BP1	1.17264	2.30211
SH3BP2	1.04747	2.39378
SHARPIN	1.00659	5.94673
SHISA5	1.4703	4.20384
SHISA8	4.089	3.13264
SHKBP1	1.55195	4.34892
SIGIRR	1.1575	2.28771
SIGLEC1	6.36358	18.8578
SIGLEC10	1.84843	1.53567
SIGLEC12	5.2854	2.31167
SIGLEC14	4.45091	4.06602
SIGLEC5	3.74215	1.34643
SIGLEC8	4.18761	1.46973
SIGLEC9	2.87098	1.54043
SIPA1	1.97446	3.24673
SIRPA	1.47118	1.72855
SKAP2	1.92117	1.63099
SLA	2.90287	3.76377
SLA2	2.68724	3.48531
SLAMF1	2.60288	1.3743
SLAMF7	3.89576	7.19454
SLAMF8	2.84311	3.80268
SLC11A1	2.20078	1.48586
SLC15A3	2.97013	14.5529
SLC16A13	1.05728	1.3639
SLC16A3	1.69005	2.43347
SLC25A28	1.42531	3.32016
SLC26A4-AS1	2.07132	1.39452
SLC2A3	2.42726	1.34941
SLC31A2	1.72691	2.53497
SLC34A2	1.63949	1.56611
SLC38A5	3.42441	2.20332
SLC43A2	1.05877	4.02349
SLC52A2	1.35287	4.05145
SLC6A9	1.06621	1.59904
SLC7A5	2.07305	1.93685
SLC7A5P2	2.84112	4.36811
SLC7A7	1.88416	3.06552
SLCO2B1	2.02389	2.67572
SLFN11	1.04507	1.78253
SLFN12	1.03741	1.79525
SLFN12L	1.67476	2.41593
SLFN5	1.70065	7.6984
SLURP2	1.85713	1.80627
SMCHD1	1.1295	3.28124
SMIM29	1.5849	2.22181
SNAPC2	1.90614	2.47203
SNORA70	4.50486	3.0782
SNORA73A	1.54805	1.34764
SNX10	2.12688	1.8624
SNX18	1.09748	4.02578
SNX20	3.09045	4.39067
SNX8	1.507	7.12011
SOCS1	4.99726	7.6984
SP100	1.31053	7.40523
SP110	2.64254	11.4243
SP140	2.94505	3.10989
SPATS2L	1.56711	9.95416
SPHK1	1.55889	2.04882
SPI1	3.43679	5.15122
SPNS2	2.78174	4.8857
SPRR1A	2.3103	1.90935
SPRR2E	2.9324	1.33101
SPRR3	2.04219	1.6117
SPTBN5	2.12429	4.68655
SQSTM1	1.00561	3.87312
SRF	1.20428	4.9381
SRGN	2.59612	2.4484
SRM	1.27595	3.2956
SSTR2	5.42211	2.53954
SSTR3	7.00858	2.39327
ST14	1.08886	4.19677
ST3GAL4	1.35124	2.35851
STAB1	4.40582	9.02088
STAG3	2.04365	2.15477
STARD8	4.68209	3.90286
STAT1	2.51744	22.6625
STAT2	1.75089	7.56893
STAT5A	1.59918	5.64156
STATH	1.52715	1.45857
STK10	1.31146	3.00572
STK17B	1.00464	2.09235
STOML1	1.24119	1.66487
STX11	2.1696	5.49544
SUSD3	1.42634	1.44222
SYNGR2	1.34564	5.49544
SYT8	1.35718	2.01331
TAGAP	3.09137	3.10815
TAP1	2.83382	9.19912
TAP2	2.32948	9.44682
TAPBP	1.07754	7.52042
TBC1D10C	2.23648	2.28105
TBX1	1.3246	1.41636
TBX21	3.08269	2.04455
TCF3P1	1.92982	1.53748
TCIRG1	1.74296	5.80786
TDRD7	1.11052	3.31513
TEN1	2.43306	1.51741
TESPA1	4.49279	2.8021
TFEC	3.02395	4.10693
TGFB1	1.82631	3.99107
TGM1	2.19804	2.096
TGM2	2.2857	9.08809
THEMIS2	2.67135	4.00857
THOC6	1.18202	3.33582
TICAM1	2.91646	7.34485
TIMP1	1.65533	4.06975
TIMP2	1.39027	2.19987
TINAGL1	2.04494	2.13145
TJP3	1.14779	7.77998
TLNRD1	1.49151	4.86982
TLR1	1.2536	1.64583
TLR2	1.3624	1.86684
TLR3	1.39165	2.97158
TLR4	2.33165	2.65866
TLR6	1.49815	1.3797
TLR7	1.86835	2.38685
TLR9	3.45837	1.39851
TMC6	1.16982	2.26729
TMCC3	1.783	2.20326
TMEM106A	1.25044	1.65073
TMEM140	3.50395	9.6202
TMEM160	1.15566	1.64176
TMEM176A	2.6161	1.68711
TMEM176B	2.70076	2.60945
TMEM229B	1.27002	2.29457
TMEM238	2.88346	1.82013
TMEM255A	3.46229	2.25009
TMEM54	1.19263	6.87289
TMEM8A	1.14259	7.79808
TMIGD3	3.27208	1.48938
TMSB10	1.28875	2.69886
TMSB4X	1.17224	1.77518
TMSB4Y	3.69839	1.3305
TMUB1	1.14386	4.36811
TNF	4.826	6.38829
TNFAIP2	1.9263	3.52096
TNFAIP3	2.11401	5.26105
TNFAIP6	4.07731	1.86245
TNFRSF10C	3.01325	1.66877
TNFRSF12A	2.17018	3.6273
TNFRSF14	1.02177	5.73766
TNFRSF1B	2.62209	2.4374
TNFRSF8	6.49575	2.53797
TNFSF10	1.60299	4.24982
TNFSF13	1.01766	2.20301
TNFSF13B	5.09495	13.809
TNFSF14	3.45973	3.45616
TNFSF18	5.76711	3.00371
TNFSF8	3.35758	1.45094
TNIP3	6.18069	3.7701
TOMM20P2	3.39755	1.69917
TONSL	1.61742	1.70722
TOR1B	1.26803	3.06869
TOX2	3.59396	1.34605
TRAC	1.96176	2.6229
TRAF3IP3	2.59674	1.70722
TRAFD1	1.14377	2.97686
TRANK1	2.14049	7.67821
TRBC2	2.36527	1.897
TREX1	1.40755	2.36253
TRGC2	3.02701	1.41587
TRIB1	1.27497	1.39668
TRIB2	1.2236	3.08419
TRIM14	1.42371	5.40467
TRIM21	2.14103	6.11763
TRIM22	2.38414	15.5415
TRIM25	1.66132	5.62206
TRIM38	1.34009	4.33342
TRIM5	1.66001	4.6252
TRIM6	1.07366	1.49466
TRIM69	2.24985	12.3119
TRPM2	3.96024	5.30184
TRPV2	4.34037	2.99919
TSPO	1.24425	5.24819
TTLL12	1.05504	3.24157
TTYH1	2.72272	1.77601
TTYH3	1.35886	4.40687
TYMP	3.75717	26.9236
TYROBP	2.18799	2.65926
U1	2.02439	1.5928
U2	3.75762	3.16171
U62317.1	5.47979	4.50797
U62317.2	4.52585	5.16348
U62317.5	2.86605	2.97352
UBA7	1.01848	3.60771
UBALD2	1.66316	5.89721
UBE2D1	1.29899	2.98305
UBE2L6	2.28203	6.17786
UBQLN3	2.84877	1.67512
UBQLNL	2.58901	2.8258
UCA1	1.68435	1.53459
UNC13D	3.44416	6.20712
UNC93B1	1.28209	4.54745
UPP1	1.55308	1.85277
USP18	4.00546	14.4914
USP30-AS1	2.97755	4.73246
VAMP5	1.82467	2.06483
VASH1	1.42883	1.68698
VASN	1.78004	1.61403
VASP	1.78877	3.60414
VIM	1.60123	2.57569
VMO1	1.07997	2.00246
VNN1	1.39442	1.87979
VNN3	1.07629	1.51973
VPS9D1	1.30242	2.71995
VSIG10L	2.36923	1.94581
VSIG4	2.56774	1.95602
VSIR	1.80909	4.60725
VSTM2L	1.56419	1.37403
WARS	2.62743	6.55728
WAS	2.93963	3.71464
WDFY4	2.67991	4.40669
WFDC2	1.26262	5.52239
WFDC21P	1.79348	3.66457
WIPF1	3.00676	5.79859
XAF1	3.24989	19.0137
Z83844.1	21.915	6.87074
ZBP1	6.9782	16.6132
ZBTB45	1.3057	1.49724
ZBTB7B	1.30062	4.05029
ZC3H12A	1.64961	2.97158
ZC3H12D	2.54859	3.59244
ZC3H3	1.10469	5.47092
ZC3HAV1	1.08539	3.90966
ZCCHC2	1.10125	3.95603
ZEB2	2.50185	3.78533
ZFPM1	1.2838	3.74752
ZNF267	1.16128	1.943
ZNF296	1.42249	1.55737
ZNF438	1.40644	1.51484
ZNF467	1.86423	3.94469
ZNF469	1.1077	2.19222
ZNF524	1.0135	1.62628
ZNF598	1.06642	4.03168
ZNF683	3.3074	1.95049
ZNF710	1.64011	8.50111
ZNF831	2.57752	1.6549
ZNFX1	1.92119	6.52244
ZNHIT2	1.16937	2.37973
ZSWIM4	1.4805	4.73487
ZYX	2.01353	4.14605

## Sheet: ED Fig. 1g
	-IFN-α2a			+IFN-α2a
NC	44052.6	48910.7	42000.6	12947.9	11640.4	10371.9
PLSCR1-KO	339364	351097	306064	113628	142382	132178
	-IFN-β1a				+IFN-β1a
NC	122549	124257	139114	112076	2085.4	3174.88	4910.11	4465.75
PLSCR1-KO	731829	674388	746394	707829	109726	133616	108042	104445
	-IFN-λ1				+IFN-λ1
NC	109624	133918	148197	118317	5494.96	5397.07	9529.31	8387.41
PLSCR1-KO	658902	595229	627363	593196	106598	87638.4	91983.9	81613.2
IFN-α2a							IFN-β1a								IFN-λ1
Two-way ANOVA	Ordinary						Two-way ANOVA	Ordinary							Two-way ANOVA	Ordinary
Alpha	0.05						Alpha	0.05							Alpha	0.05
Source of Variation	% of total variation	P value	P value summary	Significant?			Source of Variation	% of total variation	P value	P value summary	Significant?				Source of Variation	% of total variation	P value	P value summary	Significant?
Interaction	11.46	<0.0001	****	Yes			Interaction	18.5	<0.0001	****	Yes				Interaction	17.96	<0.0001	****	Yes
Genotype	65.46	<0.0001	****	Yes			Genotype	39.39	<0.0001	****	Yes				Genotype	36.07	<0.0001	****	Yes
IFN	22.26	<0.0001	****	Yes			IFN	41.8	<0.0001	****	Yes				IFN	45.52	<0.0001	****	Yes
ANOVA table	SS	DF	MS	F (DFn, DFd)	P value		ANOVA table	SS	DF	MS	F (DFn, DFd)	P value			ANOVA table	SS	DF	MS	F (DFn, DFd)	P value
Interaction	21533627227	1	21533627227	F (1, 8) = 111.5	P<0.0001		Interaction	230700541225	1	230700541225	F (1, 12) = 714.2	P<0.0001			Interaction	165162561017	1	165162561017	F (1, 12) = 481.2	P<0.0001
Genotype	122975935101	1	122975935101	F (1, 8) = 636.8	P<0.0001		Genotype	491273339719	1	491273339719	F (1, 12) = 1521	P<0.0001			Genotype	331677661336	1	331677661336	F (1, 12) = 966.3	P<0.0001
IFN	41812310260	1	41812310260	F (1, 8) = 216.5	P<0.0001		IFN	521273875082	1	521273875082	F (1, 12) = 1614	P<0.0001			IFN	418642315016	1	418642315016	F (1, 12) = 1220	P<0.0001
Residual	1545000695	8	193125087				Residual	3876086434	12	323007203					Residual	4119022590	12	343251883
Difference between column means							Difference between column means								Difference between column means
Mean of -IFN-α2a	188582						Mean of -IFN-β1a	419805							Mean of -IFN-λ1	373093
Mean of +IFN-α2a	70525						Mean of +IFN-β1a	58808							Mean of +IFN-λ1	49580
Difference between means	118057						Difference between means	360996							Difference between means	323513
SE of difference	8023						SE of difference	8986							SE of difference	9264
95% CI of difference	99555 to 136559						95% CI of difference	341417 to 380576							95% CI of difference	303329 to 343696
Difference between row means							Difference between row means								Difference between row means
Mean of NC	28321						Mean of NC	64079							Mean of NC	67358
Mean of PLSCR1-KO	230785						Mean of PLSCR1-KO	414534							Mean of PLSCR1-KO	355315
Difference between means	-202465						Difference between means	-350454							Difference between means	-287957
SE of difference	8023						SE of difference	8986							SE of difference	9264
95% CI of difference	-220967 to -183963						95% CI of difference	-370034 to -330875							95% CI of difference	-308141 to -267774
Interaction CI							Interaction CI								Interaction CI
Mean diff, A1 - B1	33335						Mean diff, A1 - B1	120840							Mean diff, A1 - B1	120312
Mean diff, A2 - B2	202779						Mean diff, A2 - B2	601153							Mean diff, A2 - B2	526714
(A1 -B1) - (A2 - B2)	-169445						(A1 -B1) - (A2 - B2)	-480313							(A1 -B1) - (A2 - B2)	-406402
95% CI of difference	-206449 to -132441						95% CI of difference	-519471 to -441154							95% CI of difference	-446769 to -366035
(B1 - A1) - (B2 - A2)	169445						(B1 - A1) - (B2 - A2)	480313							(B1 - A1) - (B2 - A2)	406402
95% CI of difference	132441 to 206449						95% CI of difference	441154 to 519471							95% CI of difference	366035 to 446769
Data summary							Data summary								Data summary
Number of columns (IFN)	2						Number of columns (IFN)	2							Number of columns (IFN)	2
Number of rows (Genotype)	2						Number of rows (Genotype)	2							Number of rows (Genotype)	2
Number of values	12						Number of values	16							Number of values	16
