# Supplementary material for: PLSCR1 is a cell-autonomous defence factor against SARS-CoV-2 infection
Source: Nature. 2023 Jul 12;619(7971):819–27. doi: 10.1038/s41586-023-06322-y (PMC10371867; doi:10.1038/s41586-023-06322-y)
Supplement: Supplementary file 19 — Source Data Extended Data Fig. 2 [file 41586_2023_6322_MOESM19_ESM.xlsx]

## Sheet: ED Fig. 2d
	-IFN-γ						+IFN-γ
NC	372839	382619	227270	261184	391928	366063	33583.7	33125.5	35969.7	33336.4	29640.2	25181.1
PLSCR1-KO	1297029	1028021	1099253	1038518	934330	1186102	326884	472242	500283	467219	439387	422910
STAT1-KO	278309	404163	453813	430541	406058	365101	306108	437827	415319	342170	406523	427301
DKO	1407302	1454414	1437748	1400543	1357516	1418473	1393607	1314055	1283374	1250703	1315467	1197596
	-IFN-γ							+IFN-γ
	ANOVA summary							ANOVA summary
	F	256.5						F	629.2
	P value	<0.0001						P value	<0.0001
	P value summary	****						P value summary	****
	Significant diff. among means (P < 0.05)?	Yes						Significant diff. among means (P < 0.05)?	Yes
	R squared	0.9747						R squared	0.9895
	Brown-Forsythe test							Brown-Forsythe test
	F (DFn, DFd)	1.880 (3, 20)						F (DFn, DFd)	1.968 (3, 20)
	P value	0.1655						P value	0.1513
	P value summary	ns						P value summary	ns
	Are SDs significantly different (P < 0.05)?	No						Are SDs significantly different (P < 0.05)?	No
	ANOVA table	SS	DF	MS	F (DFn, DFd)	P value		ANOVA table	SS	DF	MS	F (DFn, DFd)	P value
	Treatment (between columns)	5095648120034	3	1698549373345	F (3, 20) = 256.5	P<0.0001		Treatment (between columns)	5145365283710	3	1715121761237	F (3, 20) = 629.2	P<0.0001
	Residual (within columns)	132435269364	20	6621763468				Residual (within columns)	54521334392	20	2726066720
	Total	5228083389398	23					Total	5199886618102	23

## Sheet: ED Fig. 2h
NC	mPlscr1-KO-1#	mPlscr1-KO-2#
94986.7	185606	169820
85207.1	187688	186030
87551.7	213754	223502
ANOVA summary
F	32.21
P value	0.0006
P value summary	***
Significant diff. among means (P < 0.05)?	Yes
R squared	0.9148
Brown-Forsythe test
F (DFn, DFd)	0.8419 (2, 6)
P value	0.4761
P value summary	ns
Are SDs significantly different (P < 0.05)?	No
ANOVA table	SS	DF	MS	F (DFn, DFd)	P value
Treatment (between columns)	22123527935	2	11061763968	F (2, 6) = 32.21	P=0.0006
Residual (within columns)	2060325854	6	343387642
Total	24183853789	8
