# Supplementary material for: PLSCR1 is a cell-autonomous defence factor against SARS-CoV-2 infection
Source: Nature. 2023 Jul 12;619(7971):819–27. doi: 10.1038/s41586-023-06322-y (PMC10371867; doi:10.1038/s41586-023-06322-y)
Supplement: Supplementary file 20 — Source Data Extended Data Fig. 3 [file 41586_2023_6322_MOESM20_ESM.xlsx]

## Sheet: ED Fig. 3c
Calu-3			Tonsil-ACE2				HaCaT-ACE2
NC	PLSCR1-KO		NC	PLSCR1-KO			NC	PLSCR1-KO
258000000	993000000		51656.2	105069			123894	394386
261000000	1030000000		53213.4	113303			110651	446078
266000000	1050000000		43808	95253			95470.3	375639
274000000	955000000
Calu-3					Tonsil-ACE2					HaCaT-ACE2
Column B	PLSCR1-KO				Column B	PLSCR1-KO				Column B	PLSCR1-KO
vs.	vs.				vs.	vs.				vs.	vs.
Column A	NC				Column A	NC				Column A	NC
Unpaired t test with Welch's correction					Unpaired t test					Unpaired t test
P value	<0.0001				P value	0.0008				P value	0.0002
P value summary	****				P value summary	***				P value summary	***
Significantly different (P < 0.05)?	Yes				Significantly different (P < 0.05)?	Yes				Significantly different (P < 0.05)?	Yes
One- or two-tailed P value?	Two-tailed				One- or two-tailed P value?	Two-tailed				One- or two-tailed P value?	Two-tailed
Welch-corrected t, df	t=34.91, df=3.167				t, df	t=9.203, df=4				t, df	t=13.07, df=4
How big is the difference?					How big is the difference?					How big is the difference?
Mean of column A	264750000				Mean of column A	49559				Mean of column A	110005
Mean of column B	1007000000				Mean of column B	104542				Mean of column B	405368
Difference between means (B - A) ± SEM	742250000 ± 21261761				Difference between means (B - A) ± SEM	54982 ± 5974				Difference between means (B - A) ± SEM	295363 ± 22606
95% confidence interval	676556655 to 807943345				95% confidence interval	38396 to 71569				95% confidence interval	232597 to 358128
R squared (eta squared)	0.9974				R squared (eta squared)	0.9549				R squared (eta squared)	0.9771
F test to compare variances					F test to compare variances					F test to compare variances
F, DFn, Dfd	35.97, 3, 3				F, DFn, Dfd	3.213, 2, 2				F, DFn, Dfd	6.579, 2, 2
P value	0.015				P value	0.4747				P value	0.2639
P value summary	*				P value summary	ns				P value summary	ns
Significantly different (P < 0.05)?	Yes				Significantly different (P < 0.05)?	No				Significantly different (P < 0.05)?	No

## Sheet: ED Fig. 3e
NC	PLSCR1-KO	KO-Rescue
236722	664413	252725
224643	654149	240534
207801	608649	227418
ANOVA summary
F	404.8
P value	<0.0001
P value summary	****
Significant diff. among means (P < 0.05)?	Yes
R squared	0.9926
Brown-Forsythe test
F (DFn, DFd)	0.3964 (2, 6)
P value	0.6892
P value summary	ns
Are SDs significantly different (P < 0.05)?	No
ANOVA table	SS	DF	MS	F (DFn, DFd)	P value
Treatment (between columns)	337895040035	2	168947520017	F (2, 6) = 404.8	P<0.0001
Residual (within columns)	2504075377	6	417345896
Total	340399115411	8

## Sheet: ED Fig. 3h
NC	PLSCR1-KO	LY6E-KO	PLS/LY6E-DKO
3.13606	4.3433	1.67405	2.42234
Average restriction ratio. Related to Fig. 2j
