# Supplementary material for: PLSCR1 is a cell-autonomous defence factor against SARS-CoV-2 infection
Source: Nature. 2023 Jul 12;619(7971):819–27. doi: 10.1038/s41586-023-06322-y (PMC10371867; doi:10.1038/s41586-023-06322-y)
Supplement: Supplementary file 21 — Source Data Extended Data Fig. 4 [file 41586_2023_6322_MOESM21_ESM.xlsx]

## Sheet: ED Fig. 4a
HCoV-229E				HCoV-NL63				HCoV-OC43				HCoV-HKU1
NC	PLSCR1-KO	KO-rescue		NC	PLSCR1-KO	KO-rescue		NC	PLSCR1-KO	KO-rescue		NC	PLSCR1-KO	KO-rescue
121251	228707	76777		211760	292320	21720		9120	18400	11000		4280	13120	1920
116862	209279	60113		195000	351960	29400		11920	19520	11760		3240	9480	7240
107872	191568	67834		241960	272840	24600		17240	17680	9560		5440	11240	4800
107841	207672	50789
103469	202537	55936
HCoV-229E						HCoV-NL63						HCoV-OC43						HCoV-HKU1
ANOVA summary						ANOVA summary						ANOVA summary						ANOVA summary
F	241.7					F	80.99					F	7.648					F	11.94
P value	<0.0001					P value	<0.0001					P value	0.0224					P value	0.0081
P value summary	****					P value summary	****					P value summary	*					P value summary	**
Significant diff. among means (P < 0.05)?	Yes					Significant diff. among means (P < 0.05)?	Yes					Significant diff. among means (P < 0.05)?	Yes					Significant diff. among means (P < 0.05)?	Yes
R squared	0.9758					R squared	0.9643					R squared	0.7183					R squared	0.7992
Brown-Forsythe test						Brown-Forsythe test						Brown-Forsythe test						Brown-Forsythe test
F (DFn, DFd)	0.2834 (2, 12)					F (DFn, DFd)	1.104 (2, 6)					F (DFn, DFd)	1.570 (2, 6)					F (DFn, DFd)	0.6218 (2, 6)
P value	0.7581					P value	0.3906					P value	0.283					P value	0.5683
P value summary	ns					P value summary	ns					P value summary	ns					P value summary	ns
Are SDs significantly different (P < 0.05)?	No					Are SDs significantly different (P < 0.05)?	No					Are SDs significantly different (P < 0.05)?	No					Are SDs significantly different (P < 0.05)?	No
ANOVA table	SS	DF	MS	F (DFn, DFd)	P value	ANOVA table	SS	DF	MS	F (DFn, DFd)	P value	ANOVA table	SS	DF	MS	F (DFn, DFd)	P value	ANOVA table	SS	DF	MS	F (DFn, DFd)	P value
Treatment (between columns)	54910460622	2	27455230311	F (2, 12) = 241.7	P<0.0001	Treatment (between columns)	123146835556	2	61573417778	F (2, 6) = 80.99	P<0.0001	Treatment (between columns)	97495822	2	48747911	F (2, 6) = 7.648	P=0.0224	Treatment (between columns)	92465422	2	46232711	F (2, 6) = 11.94	P=0.0081
Residual (within columns)	1363234050	12	113602838			Residual (within columns)	4561623467	6	760270578			Residual (within columns)	38242133	6	6373689			Residual (within columns)	23233067	6	3872178
Total	56273694672	14				Total	127708459022	8				Total	135737956	8				Total	115698489	8

## Sheet: ED Fig. 4b
EBoV				HCV
NC	PLSCR1-KO	KO-rescue		NC	PLSCR1-KO	KO-rescue
972280	999840	623120		53163	61344	46599
1040000	967120	706360		48160	48299	34802
1130000	991240	667200		44102	48824	30299
				51075	49377	38920
				45695	51013	36130
EBoV						HCV
ANOVA summary						ANOVA summary
F	45.7					F	10.69
P value	0.0002					P value	0.0022
P value summary	***					P value summary	**
Significant diff. among means (P < 0.05)?	Yes					Significant diff. among means (P < 0.05)?	Yes
R squared	0.9384					R squared	0.6404
Brown-Forsythe test						Brown-Forsythe test
F (DFn, DFd)	1.350 (2, 6)					F (DFn, DFd)	0.1367 (2, 12)
P value	0.3281					P value	0.8736
P value summary	ns					P value summary	ns
Are SDs significantly different (P < 0.05)?	No					Are SDs significantly different (P < 0.05)?	No
ANOVA table	SS	DF	MS	F (DFn, DFd)	P value	ANOVA table	SS	DF	MS	F (DFn, DFd)	P value
Treatment (between columns)	252311724089	2	126155862044	F (2, 6) = 45.70	P=0.0002	Treatment (between columns)	570079315	2	285039657	F (2, 12) = 10.69	P=0.0022
Residual (within columns)	16564459733	6	2760743289			Residual (within columns)	320075545	12	26672962
Total	268876183822	8				Total	890154860	14

## Sheet: ED Fig. 4c
DENV					HSV-1
NC	PLSCR1-KO	KO-rescue			NC	PLSCR1-KO	KO-rescue
0.939846	0.94957	0.641048			26.6438	24.8331	18.9266
1.2043	1.01896	0.575045			28.5099	22.8887	22.759
1.00072	1.18574	0.890928			29.0785	25.7433	23.3807
0.882874	1.22081	0.679081			28.7489	28.0441	25.7795
DENV						HSV-1
ANOVA summary						ANOVA summary
F	9.47					F	6.643
P value	0.0061					P value	0.0169
P value summary	**					P value summary	*
Significant diff. among means (P < 0.05)?	Yes					Significant diff. among means (P < 0.05)?	Yes
R squared	0.6779					R squared	0.5962
Brown-Forsythe test						Brown-Forsythe test
F (DFn, DFd)	0.06755 (2, 9)					F (DFn, DFd)	0.7746 (2, 9)
P value	0.9352					P value	0.4893
P value summary	ns					P value summary	ns
Are SDs significantly different (P < 0.05)?	No					Are SDs significantly different (P < 0.05)?	No
Bartlett's test						Bartlett's test
Bartlett's statistic (corrected)	0.01381					Bartlett's statistic (corrected)	2.09
P value	0.9931					P value	0.3518
P value summary	ns					P value summary	ns
Are SDs significantly different (P < 0.05)?	No					Are SDs significantly different (P < 0.05)?	No
ANOVA table	SS	DF	MS	F (DFn, DFd)	P value	ANOVA table	SS	DF	MS	F (DFn, DFd)	P value
Treatment (between columns)	0.3489	2	0.1745	F (2, 9) = 9.470	P=0.0061	Treatment (between columns)	61.27	2	30.64	F (2, 9) = 6.643	P=0.0169
Residual (within columns)	0.1658	9	0.01842			Residual (within columns)	41.51	9	4.612
Total	0.5147	11				Total	102.8	11

## Sheet: ED Fig. 4d
	SARS-CoV-2				HCoV-NL63				EBoV
Vector	0.855535	0.9606	1.09569	1.08818	1.04708	0.998688	1.01326	0.940971	1.03519	0.950956	1.10169	0.912164
PLSCR1	0.071015	0.074981	0.055451	0.076548	0.047806	0.049555	0.043725	0.05247	0.452203	0.288168	0.34026	0.498753
IFITM3	0.301689	0.294184	0.329456	0.324953	0.090366	0.084536	0.113103	0.062965	0.005542	0.002217	0.00665	0.003325
SARS-CoV-2						HCoV-NL63						EBoV
ANOVA summary						ANOVA summary						ANOVA summary
F	206.9					F	1451					F	180.6
P value	<0.0001					P value	<0.0001					P value	<0.0001
P value summary	****					P value summary	****					P value summary	****
Significant diff. among means (P < 0.05)?	Yes					Significant diff. among means (P < 0.05)?	Yes					Significant diff. among means (P < 0.05)?	Yes
R squared	0.9787					R squared	0.9969					R squared	0.9757
Brown-Forsythe test						Brown-Forsythe test						Brown-Forsythe test
F (DFn, DFd)	9.867 (2, 9)					F (DFn, DFd)	2.392 (2, 9)					F (DFn, DFd)	11.61 (2, 9)
P value	0.0054					P value	0.1469					P value	0.0032
P value summary	**					P value summary	ns					P value summary	**
Are SDs significantly different (P < 0.05)?	Yes					Are SDs significantly different (P < 0.05)?	No					Are SDs significantly different (P < 0.05)?	Yes
ANOVA table	SS	DF	MS	F (DFn, DFd)	P value	ANOVA table	SS	DF	MS	F (DFn, DFd)	P value	ANOVA table	SS	DF	MS	F (DFn, DFd)	P value
Treatment (between columns)	1.863	2	0.9317	F (2, 9) = 206.9	P<0.0001	Treatment (between columns)	2.319	2	1.16	F (2, 9) = 1451	P<0.0001	Treatment (between columns)	2.013	2	1.007	F (2, 9) = 180.6	P<0.0001
Residual (within columns)	0.04053	9	0.004503			Residual (within columns)	0.007193	9	0.0007992			Residual (within columns)	0.05016	9	0.005573
Total	1.904	11				Total	2.326	11				Total	2.063	11
Brown-Forsythe ANOVA test												Brown-Forsythe ANOVA test
F* (DFn, DFd)	206.9 (2.000, 3.180)											F* (DFn, DFd)	180.6 (2.000, 5.896)
P value	0.0004											P value	<0.0001
P value summary	***											P value summary	****
Significant diff. among means (P < 0.05)?	Yes											Significant diff. among means (P < 0.05)?	Yes
Welch's ANOVA test												Welch's ANOVA test
W (DFn, DFd)	367.4 (2.000, 4.906)											W (DFn, DFd)	262.3 (2.000, 4.004)
P value	<0.0001											P value	<0.0001
P value summary	****											P value summary	****
Significant diff. among means (P < 0.05)?	Yes											Significant diff. among means (P < 0.05)?	Yes
Data summary												Data summary
Number of treatments (columns)	3											Number of treatments (columns)	3
Number of values (total)	12											Number of values (total)	12

## Sheet: ED Fig. 4f
	NC			PLSCR1-KO
DMSO	94832.2	68500.5	101672	573322	688379	641742
E-64d	8154	5315.62	5103.98	61525.1	57825	53374.2
Camostat	131993	147797	144967	751953	672200	686285
Bfa	12804	28834.8	35881.2	10335.1	9404.56	34309.2
HCQ	11251.4	9720	14139.4	6832.62	9930.87	12197.5
NC						PLSCR1-KO
ANOVA summary						ANOVA summary
F	97.86					F	345.5
P value	<0.0001					P value	<0.0001
P value summary	****					P value summary	****
Significant diff. among means (P < 0.05)?	Yes					Significant diff. among means (P < 0.05)?	Yes
R squared	0.9751					R squared	0.9928
Brown-Forsythe test						Brown-Forsythe test
F (DFn, DFd)	0.8912 (4, 10)					F (DFn, DFd)	1.506 (4, 10)
P value	0.5038					P value	0.2725
P value summary	ns					P value summary	ns
Are SDs significantly different (P < 0.05)?	No					Are SDs significantly different (P < 0.05)?	No
ANOVA table	SS	DF	MS	F (DFn, DFd)	P value	ANOVA table	SS	DF	MS	F (DFn, DFd)	P value
Treatment (between columns)	41145362337	4	10286340584	F (4, 10) = 97.86	P<0.0001	Treatment (between columns)	1488239360037	4	372059840009	F (4, 10) = 345.5	P<0.0001
Residual (within columns)	1051132499	10	105113250			Residual (within columns)	10768223823	10	1076822382
Total	42196494836	14				Total	1499007583860	14

## Sheet: ED Fig. 4g
	NC			PLSCR1-KO
DMSO	39706.3	44721.6	49861.7	104501	113312	107132
E-64	354.117	263.581	472.206	2851.58	2068.33	2197.45
Camostat	44711.8	49804.5	52611.7	98972.6	102830	129684
E64+Camostat	755.969	786.701	307.154	1515.47	1769.82	1850.43
NC						PLSCR1-KO
ANOVA summary						ANOVA summary
F	206.5					F	153.4
P value	<0.0001					P value	<0.0001
P value summary	****					P value summary	****
Significant diff. among means (P < 0.05)?	Yes					Significant diff. among means (P < 0.05)?	Yes
R squared	0.9873					R squared	0.9829
Brown-Forsythe test						Brown-Forsythe test
F (DFn, DFd)	2.285 (3, 8)					F (DFn, DFd)	1.226 (3, 8)
P value	0.1558					P value	0.3617
P value summary	ns					P value summary	ns
Are SDs significantly different (P < 0.05)?	No					Are SDs significantly different (P < 0.05)?	No
ANOVA table	SS	DF	MS	F (DFn, DFd)	P value	ANOVA table	SS	DF	MS	F (DFn, DFd)	P value
Treatment (between columns)	6490064392	3	2163354797	F (3, 8) = 206.5	P<0.0001	Treatment (between columns)	34588348052	3	11529449351	F (3, 8) = 153.4	P<0.0001
Residual (within columns)	83809009	8	10476126			Residual (within columns)	601080051	8	75135006
Total	6573873401	11				Total	35189428104	11

## Sheet: ED Fig. 4h
DMSO
	-TMPRSS2				+TMPRSS2
Vector	445903	442209	499487	485560	1045397	1.12628e+06	1.08995e+06	974047
PLSCR1	122145	126452	115886	137677	382123	378746	367616	280185
E-64d
	-TMPRSS2				+TMPRSS2
Vector	11013.1	12499.4	8769.53	6054.99	780417	904427	898338	999973
PLSCR1	3476.48	4651.58	2987.37	3752.4	334995	268914	272513	239735
DMSO-TMPRSS2				DMSO+TMPRSS2				E-64d+TMPRSS2
Column B	PLS-TM2			Column D	PLS+TM2			Column D	PLS+TM2
vs.	vs.			vs.	vs.			vs.	vs.
Column A	V-TM2			Column C	V+TM2			Column C	V+TM2
Unpaired t test				Unpaired t test				Unpaired t test
P value	<0.0001			P value	<0.0001			P value	<0.0001
P value summary	****			P value summary	****			P value summary	****
Significantly different (P < 0.05)?	Yes			Significantly different (P < 0.05)?	Yes			Significantly different (P < 0.05)?	Yes
One- or two-tailed P value?	Two-tailed			One- or two-tailed P value?	Two-tailed			One- or two-tailed P value?	Two-tailed
t, df	t=22.83, df=6			t, df	t=17.35, df=6			t, df	t=12.53, df=6
How big is the difference?				How big is the difference?				How big is the difference?
Mean of column A	468290			Mean of column C	1058919			Mean of column C	895789
Mean of column B	125540			Mean of column D	352168			Mean of column D	279039
Difference between means (B - A) ± SEM	-342750 ± 15016			Difference between means (D - C) ± SEM	-706751 ± 40734			Difference between means (D - C) ± SEM	-616750 ± 49216
95% confidence interval	-379493 to -306007			95% confidence interval	-806423 to -607080			95% confidence interval	-737178 to -496321
R squared (eta squared)	0.9886			R squared (eta squared)	0.9805			R squared (eta squared)	0.9632
F test to compare variances				F test to compare variances				F test to compare variances
F, DFn, Dfd	9.700, 3, 3			F, DFn, Dfd	1.835, 3, 3			F, DFn, Dfd	5.029, 3, 3
P value	0.0942			P value	0.6306			P value	0.2176
P value summary	ns			P value summary	ns			P value summary	ns
Significantly different (P < 0.05)?	No			Significantly different (P < 0.05)?	No			Significantly different (P < 0.05)?	No
Data analyzed				Data analyzed				Data analyzed
Sample size, column A	4			Sample size, column C	4			Sample size, column C	4
Sample size, column B	4			Sample size, column D	4			Sample size, column D	4

## Sheet: ED Fig. 4i
Left Panel									Right Panel
	E-64d			Camostat						NC				PLSCR1-KO
DMSO	5 μM	20 μM	100 μM	5 μM	20 μM	100 μM			DMSO	38346637	37656605	25942123	29883741	183000000	175000000	180000000	170000000
0.980282	0.989456	0.677121	0.616246	0.0997114	0.0868728	0.0685273			E-64d	21973115	17581205	24018147	23167294	62070706	63699408	75281544	61626598
0.94202	0.988596	0.674135	0.570187	0.100636	0.0957445	0.0625044			Camostat	4010816	3514044	3653742	3483628	52696795	45980565	50131996	54381682
1.05789	0.767728	0.527665	0.588914	0.0974471	0.095108	0.136659			E-64d+Camostat	317624	371842	363151	295054	3443402	3445758	3280059	3412720
1.02365	0.755096	0.431402	0.593724	0.0809402	0.0960413	0.138787
Left Panel									Right Panel
Two-way ANOVA	Ordinary								Two-way ANOVA	Ordinary
Alpha	0.05								Alpha	0.05
Source of Variation	% of total variation	P value	P value summary	Significant?					Source of Variation	% of total variation	P value	P value summary	Significant?
Interaction	13.53	<0.0001	****	Yes					Interaction	22.25	<0.0001	****	Yes
concentrition	50.76	<0.0001	****	Yes					inhibitors	47.91	<0.0001	****	Yes
inhibitor	33.19	<0.0001	****	Yes					Genotype	29.43	<0.0001	****	Yes
ANOVA table	SS	DF	MS	F (DFn, DFd)	P value				ANOVA table	SS	DF	MS	F (DFn, DFd)	P value
Interaction	0.6281	3	0.2094	F (3, 24) = 42.98	P<0.0001				Interaction	2.145e+16	3	7151000000000000	F (3, 24) = 431.0	P<0.0001
concentrition	2.357	3	0.7856	F (3, 24) = 161.3	P<0.0001				inhibitors	4.619e+16	3	1.54e+16	F (3, 24) = 928.0	P<0.0001
inhibitor	1.541	1	1.541	F (1, 24) = 316.2	P<0.0001				Genotype	2.837e+16	1	2.837e+16	F (1, 24) = 1710	P<0.0001
Residual	0.1169	24	0.004872						Residual	398200000000000	24	16592464563912
Difference between column means									Difference between column means							Right Panel multi comparision
Mean of E-64d	0.7615								Mean of NC	14661173						Compare each cell mean with the other cell mean in that row
Mean of Camostat	0.3227								Mean of PLSCR1-KO	74215702
Difference between means	0.4388								Difference between means	-59554529						Number of families	1
SE of difference	0.02468								SE of difference	1440159						Number of comparisons per family	4
95% CI of difference	0.3879 to 0.4898								95% CI of difference	-62526871 to -56582187						Alpha	0.05
Data summary									Data summary							Šídák's multiple comparisons test	Mean Diff.	95.00% CI of diff.	Below threshold?	Summary	Adjusted P Value
Number of columns (inhibitor)	2								Number of columns (Genotype)	2
Number of rows (concentrition)	4								Number of rows (inhibitors)	4						NC - PLSCR1-KO
Number of values	32								Number of values	32						DMSO	-144042724	-151796205 to -136289242	Yes	****	<0.0001
																E-64d	-43984624	-51738105 to -36231142	Yes	****	<0.0001
																Camostat	-47132202	-54885684 to -39378720	Yes	****	<0.0001
Left Panel multi comparision																E-64d+Camostat	-3058567	-10812049 to 4694915	No	ns	0.7583
Number of families	2
Number of comparisons per family	6
Alpha	0.05															Test details	Mean 1	Mean 2	Mean Diff.	SE of diff.	N1
Tukey's multiple comparisons test	Mean Diff.	95.00% CI of diff.	Below threshold?	Summary	Adjusted P Value											NC - PLSCR1-KO
																DMSO	32957277	177000000	-144042724	2880318	4
E-64d																E-64d	21684940	65669564	-43984624	2880318	4
0 μM vs. 5 μM	0.1257	-0.01041 to 0.2619	No	ns	0.0776											Camostat	3665558	50797760	-47132202	2880318	4
0 μM vs. 20 μM	0.4234	0.2872 to 0.5595	Yes	****	<0.0001											E-64d+Camostat	336918	3395485	-3058567	2880318	4
0 μM vs. 100 μM	0.4087	0.2725 to 0.5448	Yes	****	<0.0001
5 μM vs. 20 μM	0.2976	0.1615 to 0.4338	Yes	****	<0.0001
5 μM vs. 100 μM	0.283	0.1468 to 0.4191	Yes	****	<0.0001
20 μM vs. 100 μM	-0.01469	-0.1508 to 0.1215	No	ns	0.9906
Camostat
0 μM vs. 5 μM	0.9063	0.7701 to 1.042	Yes	****	<0.0001
0 μM vs. 20 μM	0.9075	0.7714 to 1.044	Yes	****	<0.0001
0 μM vs. 100 μM	0.8993	0.7632 to 1.035	Yes	****	<0.0001
5 μM vs. 20 μM	0.001242	-0.1349 to 0.1374	No	ns	>0.9999
5 μM vs. 100 μM	-0.006936	-0.1431 to 0.1292	No	ns	0.999
20 μM vs. 100 μM	-0.008178	-0.1443 to 0.1280	No	ns	0.9983
Test details	Mean 1	Mean 2	Mean Diff.	SE of diff.	N1
E-64d
0 μM vs. 5 μM	1.001	0.8752	0.1257	0.04935	4
0 μM vs. 20 μM	1.001	0.5776	0.4234	0.04935	4
0 μM vs. 100 μM	1.001	0.5923	0.4087	0.04935	4
5 μM vs. 20 μM	0.8752	0.5776	0.2976	0.04935	4
5 μM vs. 100 μM	0.8752	0.5923	0.283	0.04935	4
20 μM vs. 100 μM	0.5776	0.5923	-0.01469	0.04935	4
Camostat
0 μM vs. 5 μM	1.001	0.09468	0.9063	0.04935	4
0 μM vs. 20 μM	1.001	0.09344	0.9075	0.04935	4
0 μM vs. 100 μM	1.001	0.1016	0.8993	0.04935	4
5 μM vs. 20 μM	0.09468	0.09344	0.001242	0.04935	4
5 μM vs. 100 μM	0.09468	0.1016	-0.006936	0.04935	4
20 μM vs. 100 μM	0.09344	0.1016	-0.008178	0.04935	4
