# Supplementary material for: PLSCR1 is a cell-autonomous defence factor against SARS-CoV-2 infection
Source: Nature. 2023 Jul 12;619(7971):819–27. doi: 10.1038/s41586-023-06322-y (PMC10371867; doi:10.1038/s41586-023-06322-y)
Supplement: Supplementary file 22 — Source Data Extended Data Fig. 5 [file 41586_2023_6322_MOESM22_ESM.xlsx]

## Sheet: ED Fig. 5a
E-64d
NC	PLSCR1-KO
32.7	26.5926
27.6429	22.8
24.8235	15.2105
29.9286	23
39.1429	31.5238
26.625	30.3846
22	27.5455
23.6111	22.25
16.8485	38.8889
23.4286	23.4667
Column B	PLSCR1-KO
vs.	vs.
Column A	NC
Unpaired t test
P value	0.8592
P value summary	ns
Significantly different (P < 0.05)?	No
One- or two-tailed P value?	Two-tailed
t, df	t=0.1800, df=18
How big is the difference?
Mean of column A	26.68
Mean of column B	26.17
Difference between means (B - A) ± SEM	-0.5088 ± 2.827
95% confidence interval	-6.449 to 5.431
R squared (eta squared)	0.001796
F test to compare variances
F, DFn, Dfd	1.085, 9, 9
P value	0.905
P value summary	ns
Significantly different (P < 0.05)?	No

## Sheet: ED Fig. 5b
HCQ
NC	PLSCR1-KO
26.2143	23.375
27.7143	25.4857
32.5556	30
22.6	22.4
34.2	24.6429
25.6129	22
25.9091	25.7297
25.6923	28.2
28.3333	25.6429
26.0625	21.6216
Column B	PLSCR1-KO
vs.	vs.
Column A	NC
Unpaired t test
P value	0.0805
P value summary	ns
Significantly different (P < 0.05)?	No
One- or two-tailed P value?	Two-tailed
t, df	t=1.852, df=18
How big is the difference?
Mean of column A	27.49
Mean of column B	24.91
Difference between means (B - A) ± SEM	-2.580 ± 1.393
95% confidence interval	-5.506 to 0.3463
R squared (eta squared)	0.1601
F test to compare variances
F, DFn, Dfd	1.634, 9, 9
P value	0.4761
P value summary	ns
Significantly different (P < 0.05)?	No
Data analyzed
Sample size, column A	10
Sample size, column B	10

## Sheet: ED Fig. 5c
Mock	NC	PLSCR1-KO	NC+HCQ
29.7162	15279.4	14001.8	4130.05
17.9553	17372.6	18080.3	4480.47
24.0804	18668.8	15839.4	4152.49
ANOVA summary
F	121.6
P value	<0.0001
P value summary	****
Significant diff. among means (P < 0.05)?	Yes
R squared	0.9785
Brown-Forsythe test
F (DFn, DFd)	2.228 (3, 8)
P value	0.1623
P value summary	ns
Are SDs significantly different (P < 0.05)?	No
ANOVA table	SS	DF	MS	F (DFn, DFd)	P value
Treatment (between columns)	650957669	3	216985890	F (3, 8) = 121.6	P<0.0001
Residual (within columns)	14271312	8	1783914
Total	665228982	11

## Sheet: ED Fig. 5e
Vector	PLSCR1				Column B	PLSCR1		Column B	PLSCR1
60372	29100				vs.	vs.		vs.	vs.
63419	27853				Column A	Vector		Column A	Vector
88230	36792
62866	31586				Unpaired t test			Unpaired t test with Welch's correction
71551	30470				P value	<0.0001		P value	0.001
					P value summary	****		P value summary	**
					Significantly different (P < 0.05)?	Yes		Significantly different (P < 0.05)?	Yes
					One- or two-tailed P value?	Two-tailed		One- or two-tailed P value?	Two-tailed
					t, df	t=7.163, df=8		Welch-corrected t, df	t=7.163, df=4.727
					How big is the difference?			How big is the difference?
					Mean of column A	69288		Mean of column A	69288
					Mean of column B	31160		Mean of column B	31160
					Difference between means (B - A) ± SEM	-38127 ± 5323		Difference between means (B - A) ± SEM	-38127 ± 5323
					95% confidence interval	-50402 to -25853		95% confidence interval	-52052 to -24203
					R squared (eta squared)	0.8651		R squared (eta squared)	0.9156
					F test to compare variances			F test to compare variances
					F, DFn, Dfd	10.92, 4, 4		F, DFn, Dfd	10.92, 4, 4
					P value	0.0399		P value	0.0399
					P value summary	*		P value summary	*
					Significantly different (P < 0.05)?	Yes		Significantly different (P < 0.05)?	Yes
					Data analyzed			Data analyzed
					Sample size, column A	5		Sample size, column A	5
					Sample size, column B	5		Sample size, column B	5

## Sheet: ED Fig. 5f
		Dispersed nucleocapsid											Endosomal nucleocapsid
DMSO	NC	22.2222	10	35	33.3333	35.2941	27.2727	41.6667	17.6471	14.2857	8.69565		77.7778	90	65	66.6667	64.7059	72.7273	58.3333	82.3529	85.7143	91.3043
	PLSCR1-KO	86.6667	63.6364	62.5	61.9048	66.6667	100	84.6154	94.1176	73.3333	90	90.9091	13.3333	36.3636	37.5	38.0952	33.3333	0	15.3846	5.88235	26.6667	10	9.09091
E-64d	NC	0	0	0	0	0	0	0	0	0	0		100	100	100	100	100	100	100	100	100	100
	PLSCR1-KO	0	0	0	0	0	0	0	0	0	0		100	100	100	100	100	100	100	100	100	100
HCQ	NC	0	0	0	0	0	0	0	0	0	0		100	100	100	100	100	100	100	100	100	100
	PLSCR1-KO	0	0	0	0	0	0	0	0	0	0		100	100	100	100	100	100	100	100	100	100
		Column B	PLSCR1-KO
		vs.	vs.
		Column A	NC
		Unpaired t test
		P value	<0.0001
		P value summary	****
		Significantly different (P < 0.05)?	Yes
		One- or two-tailed P value?	Two-tailed
		t, df	t=9.647, df=19
		How big is the difference?
		Mean of column A	24.54
		Mean of column B	79.49
		Difference between means (B - A) ± SEM	54.94 ± 5.696
		95% confidence interval	43.02 to 66.87
		R squared (eta squared)	0.8305
		F test to compare variances
		F, DFn, Dfd	1.475, 10, 9
		P value	0.5708
		P value summary	ns
		Significantly different (P < 0.05)?	No
		Data analyzed
		Sample size, column A	10
		Sample size, column B	11
