# Supplementary material for: PLSCR1 is a cell-autonomous defence factor against SARS-CoV-2 infection
Source: Nature. 2023 Jul 12;619(7971):819–27. doi: 10.1038/s41586-023-06322-y (PMC10371867; doi:10.1038/s41586-023-06322-y)
Supplement: Supplementary file 23 — Source Data Extended Data Fig. 7 [file 41586_2023_6322_MOESM23_ESM.xlsx]

## Sheet: ED Fig. 7a
Middle Panel						Right Panel
Uninfected	Infected					Uninfected	Infected
35.19	80.78					0.2731	0.5312
31.25	78.52					0.2391	0.5165
26.17	76.48					0.1759	0.5185
25.21	75.69					0.1764	0.4762
33.36	70.15					0.2339	0.4102
29.53	72.03					0.2002	0.465
31.28	74.96					0.231	0.4797
30.99	71.85					0.214	0.4123
32.49	73.37					0.2177	0.4967
25.11	67.18					0.1754	0.4149
	75.27						0.4581
	77.29						0.4498
Column B	Infected					Column B	Infected
vs.	vs.					vs.	vs.
Column A	Uninfected					Column A	Uninfected
Unpaired t test						Unpaired t test
P value	<0.0001					P value	<0.0001
P value summary	****					P value summary	****
Significantly different (P < 0.05)?	Yes					Significantly different (P < 0.05)?	Yes
One- or two-tailed P value?	Two-tailed					One- or two-tailed P value?	Two-tailed
t, df	t=28.40, df=20					t, df	t=15.67, df=20
How big is the difference?						How big is the difference?
Mean of column A	30.06					Mean of column A	0.2137
Mean of column B	74.46					Mean of column B	0.4691
Difference between means (B - A) ± SEM	44.41 ± 1.564					Difference between means (B - A) ± SEM	0.2554 ± 0.01630
95% confidence interval	41.14 to 47.67					95% confidence interval	0.2214 to 0.2894
R squared (eta squared)	0.9758					R squared (eta squared)	0.9247
F test to compare variances						F test to compare variances
F, DFn, Dfd	1.160, 11, 9					F, DFn, Dfd	1.713, 11, 9
P value	0.8371					P value	0.428
P value summary	ns					P value summary	ns
Significantly different (P < 0.05)?	No					Significantly different (P < 0.05)?	No
Data analyzed						Data analyzed
Sample size, column A	10					Sample size, column A	10
Sample size, column B	12					Sample size, column B	12

## Sheet: ED Fig. 7b
Uninfected	Infected			Column B	Infected
14.1818	27.4444			vs.	vs.
13.5	34.8333			Column A	Uninfected
2	35
6	19.7143			Unpaired t test
12.6667	24.8889			P value	<0.0001
6	23.4			P value summary	****
9.5	20.1818			Significantly different (P < 0.05)?	Yes
5.16667	16			One- or two-tailed P value?	Two-tailed
5	36.4615			t, df	t=7.316, df=21
3.84615	27
	38.5			How big is the difference?
	26.5			Mean of column A	7.786
	19.6667			Mean of column B	26.89
				Difference between means (B - A) ± SEM	19.11 ± 2.612
				95% confidence interval	13.67 to 24.54
				R squared (eta squared)	0.7182
				F test to compare variances
				F, DFn, Dfd	2.815, 12, 9
				P value	0.1281
				P value summary	ns
				Significantly different (P < 0.05)?	No
				Data analyzed
				Sample size, column A	10
				Sample size, column B	13

## Sheet: ED Fig. 7c
Middle Panel					Right Panel
Uninfected	Infected				Uninfected	Infected
0.2106	0.3661				31.69	61.5
0.2029	0.3604				31.66	59.9
0.1359	0.3225				26.28	55.02
0.1406	0.2597				22.4	48.31
0.1587	0.2618				23.22	45.58
0.189	0.2528				26.29	41.75
0.2048	0.2824				27.56	48.61
0.1877	0.3369				27.97	58.94
0.1874	0.3017				25.21	53.51
0.1846	0.3048				26.06	54.67
0.191					28.5
Middle Panel					Right Panel					Right Panel
Column B	Infected				Column B	Infected				Column B	Infected
vs.	vs.				vs.	vs.				vs.	vs.
Column A	Uninfected				Column A	Uninfected				Column A	Uninfected
Unpaired t test					Unpaired t test					Unpaired t test with Welch's correction
P value	<0.0001				P value	<0.0001				P value	<0.0001
P value summary	****				P value summary	****				P value summary	****
Significantly different (P < 0.05)?	Yes				Significantly different (P < 0.05)?	Yes				Significantly different (P < 0.05)?	Yes
One- or two-tailed P value?	Two-tailed				One- or two-tailed P value?	Two-tailed				One- or two-tailed P value?	Two-tailed
t, df	t=8.390, df=19				t, df	t=11.84, df=19				Welch-corrected t, df	t=11.45, df=12.29
How big is the difference?					How big is the difference?					How big is the difference?
Mean of column A	0.1812				Mean of column A	26.99				Mean of column A	26.99
Mean of column B	0.3049				Mean of column B	52.78				Mean of column B	52.78
Difference between means (B - A) ± SEM	0.1237 ± 0.01475				Difference between means (B - A) ± SEM	25.79 ± 2.179				Difference between means (B - A) ± SEM	25.79 ± 2.252
95% confidence interval	0.09285 to 0.1546				95% confidence interval	21.23 to 30.35				95% confidence interval	20.90 to 30.69
R squared (eta squared)	0.7874				R squared (eta squared)	0.8806				R squared (eta squared)	0.9143
F test to compare variances					F test to compare variances					F test to compare variances
F, DFn, Dfd	2.676, 9, 10				F, DFn, Dfd	4.870, 9, 10				F, DFn, Dfd	4.870, 9, 10
P value	0.1411				P value	0.0211				P value	0.0211
P value summary	ns				P value summary	*				P value summary	*
Significantly different (P < 0.05)?	No				Significantly different (P < 0.05)?	Yes				Significantly different (P < 0.05)?	Yes
