# Supplementary material for: PLSCR1 is a cell-autonomous defence factor against SARS-CoV-2 infection
Source: Nature. 2023 Jul 12;619(7971):819–27. doi: 10.1038/s41586-023-06322-y (PMC10371867; doi:10.1038/s41586-023-06322-y)
Supplement: Supplementary file 24 — Source Data Extended Data Fig. 8 [file 41586_2023_6322_MOESM24_ESM.xlsx]

## Sheet: ED Fig. 8c
NC	PLSCR1-KO
Vector	Vector	FL	86-CT	1-290	△ 86-118			ANOVA summary
123038	583623	159068	346127	447422	503233			F	179.9
135888	535126	178173	290708	488197	551024			P value	<0.0001
130381	531872	172351	308434	511612	534118			P value summary	****
								Significant diff. among means (P < 0.05)?	Yes
								R squared	0.9868
								Brown-Forsythe test
								F (DFn, DFd)	0.4813 (5, 12)
								P value	0.7838
								P value summary	ns
								Are SDs significantly different (P < 0.05)?	No
								ANOVA table	SS	DF	MS	F (DFn, DFd)	P value
								Treatment (between columns)	513019931163	5	102603986233	F (5, 12) = 179.9	P<0.0001
								Residual (within columns)	6842197977	12	570183165
								Total	519862129139	17

## Sheet: ED Fig. 8g
Vector	WT	H262Y				ANOVA summary
199389	57392	96229				F	18.52
290034	60445	157578				P value	0.0002
218719	99413	237779				P value summary	***
184467	48208	138964				Significant diff. among means (P < 0.05)?	Yes
193403	23393	145934				R squared	0.7553
						Brown-Forsythe test
						F (DFn, DFd)	0.2444 (2, 12)
						P value	0.787
						P value summary	ns
						Are SDs significantly different (P < 0.05)?	No
						ANOVA table	SS	DF	MS	F (DFn, DFd)	P value
						Treatment (between columns)	64603945693	2	32301972846	F (2, 12) = 18.52	P=0.0002
						Residual (within columns)	20928669605	12	1744055800
						Total	85532615298	14
