# Supplementary material for: PLSCR1 is a cell-autonomous defence factor against SARS-CoV-2 infection
Source: Nature. 2023 Jul 12;619(7971):819–27. doi: 10.1038/s41586-023-06322-y (PMC10371867; doi:10.1038/s41586-023-06322-y)
Supplement: Supplementary file 25 — Source Data Extended Data Fig. 9 [file 41586_2023_6322_MOESM25_ESM.xlsx]

## Sheet: ED Fig. 9a
NC	PLSCR1-KO
Vector	Vector	WT	H262Y	KKHA			ANOVA summary
161695	623232	128079	311124	129130			F	1370
176960	601240	133215	313870	126563			P value	<0.0001
168852	607741	106910	300982	117031			P value summary	****
							Significant diff. among means (P < 0.05)?	Yes
							R squared	0.9982
							Brown-Forsythe test
							F (DFn, DFd)	0.2509 (4, 10)
							P value	0.9026
							P value summary	ns
							Are SDs significantly different (P < 0.05)?	No
							ANOVA table	SS	DF	MS	F (DFn, DFd)	P value
							Treatment (between columns)	511963005025	4	127990751256	F (4, 10) = 1370	P<0.0001
							Residual (within columns)	934245252	10	93424525
							Total	512897250277	14

## Sheet: ED Fig. 9d
NC	PLSCR1-KO										ANOVA summary
Vector	Vector	hPLS1-WT	hPLS1-H262Y	hPLS1-H262A	hPLS1-H262Q	mPls1-WT	mPls1-Q271Y	batPls1-WT	batPls1-Q286Y		F	932.9
108899	565163	104963	306224	113979	31359.7	71525.4	431065	151345	536713		P value	<0.0001
102798	580434	118709	317525	100978	26254.9	81876.6	445946	164561	497308		P value summary	****
114071	556595	134177	339476	126946	24369.9	103855	495010	138728	506111		Significant diff. among means (P < 0.05)?	Yes
92738.7	552354	125569	323382	93117.4	20494.2	79161.9	460757	174964	499580		R squared	0.9941
95278.5	611726	108700	322689	119956	34216.4	85319.7	463115	141617	503542
86546.9	571627	99242.4	318885	100939	24869.8	81114.3	416876	186471	534786		Brown-Forsythe test
											F (DFn, DFd)	1.627 (9, 50)
											P value	0.1331
											P value summary	ns
											Are SDs significantly different (P < 0.05)?	No
											ANOVA table	SS	DF	MS	F (DFn, DFd)	P value
											Treatment (between columns)	2191321816838	9	243480201871	F (9, 50) = 932.9	P<0.0001
											Residual (within columns)	13049830525	50	260996611
											Total	2204371647363	59

## Sheet: ED Fig. 9e
NC	PLSCR1-KO													ANOVA summary
Vector	Vector	WT	H262Y	H262F	H262W	H262D	H262E	H262K	H262R	H262L	H262V			F	195
144531	452841	115794	354274	204231	218277	102832	58257	349810	235659	137839	145919			P value	<0.0001
128178	515533	114914	302930	213817	268218	133716	53983.5	338951	260087	132472	88629.3			P value summary	****
157855	551860	125689	390558	192625	305172	91976.9	70806.9	369958	258186	141644	100894			Significant diff. among means (P < 0.05)?	Yes
156130	543696	118857	319679	230030	270294	131870	52310.3	284757	277125	157410	110582			R squared	0.9728
147234	519930	108071	350708	227284	292330	115710	58181.9	375723	278176	146818	118405
146825	471239	114800	354994	153650	270161	112318	47605.1	341749	257136	142620	103888			Brown-Forsythe test
														F (DFn, DFd)	1.599 (11, 60)
														P value	0.1224
														P value summary	ns
														Are SDs significantly different (P < 0.05)?	No
														ANOVA table	SS	DF	MS	F (DFn, DFd)	P value
														Treatment (between columns)	1143848718789	11	103986247163	F (11, 60) = 195.0	P<0.0001
														Residual (within columns)	31999513692	60	533325228
														Total	1175848232481	71
