# Supplementary material for: PLSCR1 is a cell-autonomous defence factor against SARS-CoV-2 infection
Source: Nature. 2023 Jul 12;619(7971):819–27. doi: 10.1038/s41586-023-06322-y (PMC10371867; doi:10.1038/s41586-023-06322-y)
Supplement: Supplementary file 26 — Source Data Extended Data Fig. 10 [file 41586_2023_6322_MOESM26_ESM.xlsx]

## Sheet: ED Fig. 10h
WT	5CA				Column B	5CA
27.2	21.16				vs.	vs.
43.2	37.79				Column A	WT
49.1	17.24
25.3	37.85				Unpaired t test
24.6	29.39				P value	0.1598
30.5	33.16				P value summary	ns
47.5	21.59				Significantly different (P < 0.05)?	No
28.7					One- or two-tailed P value?	Two-tailed
35.7					t, df	t=1.470, df=17
31.3
37.8					How big is the difference?
29.7					Mean of column A	34.22
					Mean of column B	28.31
					Difference between means (B - A) ± SEM	-5.905 ± 4.017
					95% confidence interval	-14.38 to 2.569
					R squared (eta squared)	0.1128
					F test to compare variances
					F, DFn, Dfd	1.013, 11, 6
					P value
					P value summary
					Significantly different (P < 0.05)?	No
					Data analyzed
					Sample size, column A	12
					Sample size, column B	7
